# Supplementary material for: RelocaTE2: a high resolution transposable element insertion site mapping tool for population resequencing
Source: PeerJ. 2017 Jan 26;5:e2942. doi: 10.7717/peerj.2942 (PMC5274521; doi:10.7717/peerj.2942)
Supplement: Supplemental Information 1 — Release source code for version of RelocaTE2 described in this manuscript. [file peerj-05-2942-s001.gz]

Archive with 27 entries (23 files):
- RelocaTE2-2.0.1
- RelocaTE2-2.0.1/CONFIG
- RelocaTE2-2.0.1/README.md
- RelocaTE2-2.0.1/RelocaTE2_flowchart.png
- RelocaTE2-2.0.1/git.sh
- RelocaTE2-2.0.1/install.sh
- RelocaTE2-2.0.1/scripts
- RelocaTE2-2.0.1/scripts/characterizer.pl
- RelocaTE2-2.0.1/scripts/clean_false_positive.py
- RelocaTE2-2.0.1/scripts/clean_pairs_memory.py
- RelocaTE2-2.0.1/scripts/fastq_split.pl
- RelocaTE2-2.0.1/scripts/relocaTE2.py
- RelocaTE2-2.0.1/scripts/relocaTE2_temp.py
- RelocaTE2-2.0.1/scripts/relocaTE_absenceFinder.py
- RelocaTE2-2.0.1/scripts/relocaTE_align.py
- RelocaTE2-2.0.1/scripts/relocaTE_insertionFinder.py
- RelocaTE2-2.0.1/scripts/relocaTE_trim.py
- RelocaTE2-2.0.1/scripts/utility.py
- RelocaTE2-2.0.1/test_data
- RelocaTE2-2.0.1/test_data/MSU7.Chr3_2M.ALL.gff
- RelocaTE2-2.0.1/test_data/MSU7.Chr3_2M.ALL_reads
- RelocaTE2-2.0.1/test_data/MSU7.Chr3_2M.ALL_reads/MSU7.Chr3_2M.ALL_reads_6X_100_500_1.fq.gz
- RelocaTE2-2.0.1/test_data/MSU7.Chr3_2M.ALL_reads/MSU7.Chr3_2M.ALL_reads_6X_100_500_2.fq.gz
- RelocaTE2-2.0.1/test_data/MSU7.Chr3_2M.fa
- RelocaTE2-2.0.1/test_data/MSU7.Chr3_2M.fa.RepeatMasker.out
- RelocaTE2-2.0.1/test_data/RiceTE.fa
- RelocaTE2-2.0.1/test_data/run_test.sh
