# Supplementary material for: RelocaTE2: a high resolution transposable element insertion site mapping tool for population resequencing
Source: PeerJ. 2017 Jan 26;5:e2942. doi: 10.7717/peerj.2942 (PMC5274521; doi:10.7717/peerj.2942)
Supplement: Supplemental Information 1 — Release source code for version of RelocaTE2 described in this manuscript. [file peerj-05-2942-s001.gz › RelocaTE2-2.0.1/CONFIG]

#tools
bwa=/rhome/cjinfeng/BigData/00.RD/RelocaTE2/bin/bwa
seqtk=/rhome/cjinfeng/BigData/00.RD/RelocaTE2/bin/seqtk
bowtie2=/rhome/cjinfeng/BigData/00.RD/RelocaTE2/bin/bowtie2
blat=/rhome/cjinfeng/BigData/00.RD/RelocaTE2/bin/blat
bedtools=/rhome/cjinfeng/BigData/00.RD/RelocaTE2/bin/bedtools
samtools=/rhome/cjinfeng/BigData/00.RD/RelocaTE2/bin/samtools
