# Supplementary material for: RelocaTE2: a high resolution transposable element insertion site mapping tool for population resequencing
Source: PeerJ. 2017 Jan 26;5:e2942. doi: 10.7717/peerj.2942 (PMC5274521; doi:10.7717/peerj.2942)
Supplement: Supplemental Information 1 — Release source code for version of RelocaTE2 described in this manuscript. [file peerj-05-2942-s001.gz › RelocaTE2-2.0.1/git.sh]

echo "create new branch"
git init
git add CONFIG README.md *.sh script/** 
git commit -m "RelocaTE2 release"
git remote add origin https://github.com/JinfengChen/RelocaTE2_release.git
git push

echo "update"
git add CONFIG README.md *.sh script/**
git commit -m "update"
git remote add update https://github.com/JinfengChen/RelocaTE2_release.git
git push
