# Supplementary material for: RelocaTE2: a high resolution transposable element insertion site mapping tool for population resequencing
Source: PeerJ. 2017 Jan 26;5:e2942. doi: 10.7717/peerj.2942 (PMC5274521; doi:10.7717/peerj.2942)
Supplement: Supplemental Information 1 — Release source code for version of RelocaTE2 described in this manuscript. [file peerj-05-2942-s001.gz › RelocaTE2-2.0.1/scripts/relocaTE2_temp.py]

#!/usr/bin/python
import sys
from collections import defaultdict
import re
import os
import argparse
import glob
import multiprocessing as mp

def usage():
    test="name"
    message='''
RelocaTE2: improved version of RelocaTE for calling transposable element insertions

bam mode:
python relocaTE2.py --bam MSU7.Chr4.ALL.rep1_reads_2X_100_500.bam --genome_fasta MSU7.Chr4.fa --te_fasta mping.fa --reference_ins MSU_r7.fa.RepeatMasker.Chr4.out --outdir RelocaTE_output_multiTE_bam

fastq mode:
python relocaTE2.py --fq_dirMSU7.Chr4.ALL.rep1_reads_5X_100_500 --genome_fasta MSU7.Chr4.fa --te_fasta mping.fa --reference_ins MSU7.Chr4.fa.RepeatMasker.out --outdir RelocaTE_output_mPing_gz


--cpu: cpu numbers to run multiprocess jobs, default=1
--run: run all steps while excute this script or only generate scripts for all steps.
--mismatch: allowed mismatches in blat alignment of reads to repeats. default=2, range from 1 to 3
--mismatch_junction: allowed mismatches in bwa alignment of trimed reads to genome. default=2, range from 1 to 3

Scenario 1: Run single transposon in one genome. Do not split fastq and use multicpu to run pblat to achieve maximum sensitity.
python relocaTE2.py --te_fasta $repeat --genome_fasta $genome --fq_dir $fq_d --outdir $outdir --reference_ins MSU7.RepeatMasker.out --sample HEG4 --size 500 --step 1234567 --mismatch 0 --run --cpu 24 --aligner blat --verbose 3 --len_cut_match 20 --len_cut_trim 20

Scenario 2: Run thousands of transposons in one genome. Split fastq and use multicpu to run bowtie2 to achieve maximum speed (will lose ~30% sensitity denpend on proporties of TE sequence).
python relocaTE2.py --te_fasta $repeat --genome_fasta $genome --fq_dir $fq_d --outdir $outdir --reference_ins MSU7.RepeatMasker.out --sample HEG4 --size 500 --step 1234567 --mismatch 0 --run --cpu 24 --aligner bowtie2 --verbose 3 --len_cut_match 20 --len_cut_trim 20 --split


    '''
    print message

def parse_config(infile):
    data = defaultdict(lambda : str())
    with open (infile, 'r') as filehd:
        for line in filehd:
            line = line.rstrip()
            if not line.startswith(r'#') and '=' in line:
                unit = re.split(r'\=',line)
                if not data.has_key(unit[0]):
                    data[unit[0]] = unit[1]
    return data

def fasta_id(fastafile):
    fastaid = defaultdict(lambda : str())
    with open (fastafile, 'r') as filehd:
        for line in filehd:
            line = line.rstrip()
            if line.startswith(">"):
                unit = re.split(r' ',line)
                name = unit[0]
                name = re.sub(r'>', r'', name)
                fastaid[name] = 1
    return fastaid

def createdir(dirname):
    if not os.path.exists(dirname):
        os.mkdir(dirname)

def writefile(outfile, lines):
    ofile = open(outfile, 'w')
    print >> ofile, lines
    ofile.close()

#split large fastq file into 1M reads chunks
#convert to fa when fa_flag == 1
#return dictory with fq->fa or fq->1 directionary
def split_fq(fastq, outdir, fa_flag, seqtk, fastq_split):
    fastq_files = defaultdict(lambda : str())
    #seqtk = '/rhome/cjinfeng/software/tools/seqtk-master//seqtk'
    #fastq_split = 'perl /rhome/cjinfeng/software/bin/fastq_split.pl'
    #do not split if file already exist
    #test_fq = '%s/p00.%s' %(outdir, os.path.split(fastq)[1])
    #print 'testing if fastq exists: %s' %(test_fq)
    #if os.path.isfile(test_fq):
    #    print 'fastq exists, return list of subfq and subfa'
    #    subfqs = glob.glob('%s/*.f*q' %(outdir))
    #    for subfq in subfqs:
    #        subfa = '%s.fa' %(os.path.splitext(subfq)[0])
    #        if int(fa_flag) == 1:
    #            fastq_files[subfq] = subfa
    #        else:
    #            fastq_files[subfq] = '1'
    #    return sorted(fastq_files.keys())
    #print 'fastq does not exists, preceed to split fastq and return subfq and subfa'
    #split
    os.system('%s -s 20000 -o %s %s' %(fastq_split, outdir, fastq))
    if int(fa_flag) == 1:
        subfqs = glob.glob('%s/*.f*q' %(outdir))
        for subfq in subfqs:
            subfa = '%s.fa' %(os.path.splitext(subfq)[0])
            #fq2fa = '%s seq -A %s > %s' %(seqtk, subfq, subfa)
            #os.system(fq2fa)
            fastq_files[subfq] = subfa
    else:
        subfqs = glob.glob('%s/*.f*q' %(outdir))
        for subfq in subfqs:
            fastq_files[subfq] = '1'
    return sorted(fastq_files.keys())


def split_fq_helper(args):
    return split_fq(*args)

##run function with parameters using multiprocess of #cpu
def mp_pool_function(function, parameters, cpu):
    pool = mp.Pool(int(cpu))
    imap_it = pool.map(function, tuple(parameters))
    collect_list = []
    for x in imap_it:
        print 'status: %s' %(x)
        collect_list.append(x)
    return collect_list

def shell_runner(cmdline):
    try:
        os.system(cmdline)
    except:
        return 0
    return 1

##run multi process job using pool with limited number of cpu
##cmds is list of shell command, cpu is number of cpu to use
def mp_pool(cmds, cpu):
    pool = mp.Pool(int(cpu))
    imap_it = pool.map(shell_runner, cmds)
    count= 0
    for x in imap_it:
        print 'job: %s' %(cmds[count])
        #print 'status: %s' %(x)
        count += 1

##run job by sequence
def single_run(cmds):
    for cmd in cmds:
        status = shell_runner(cmd)
        print 'job: %s' %(cmd)
        #print 'status: %s' %(status)

def existingTE_RM_ALL(top_dir, infile):
    ofile_RM = open('%s/existingTE.bed' %(top_dir), 'w')
    with open (infile, 'r') as filehd:
        for line in filehd:
            line = line.rstrip()
            if len(line) > 2: 
                unit = re.split(r'\s+',line)
                if not unit[0] == '':
                    unit.insert(0, '')
                #print line
                #print unit[5], unit[9], unit[12], unit[13], unit[14]
                if unit[9] == '+':
                    #for i in range(int(unit[6])-2, int(unit[6])+3):
                    #    existingTE_inf[unit[5]]['start'][int(i)] = 1
                    #print >> ofile_RM, '%s\t%s\t%s\t%s:%s-%s\t%s\t%s' %(unit[5], str(int(unit[6])-2), str(int(unit[6])+2), unit[11],unit[6],unit[7], '1', '+')
                    #print unit[10], 'start', unit[6]
                    #for i in range(int(unit[7])-2, int(unit[7])+3):
                    #    existingTE_inf[unit[5]]['end'][int(i)] = 1
                    #print >> ofile_RM, '%s\t%s\t%s\t%s:%s-%s\t%s\t%s' %(unit[5], str(int(unit[7])-2), str(int(unit[7])+2), unit[11],unit[6],unit[7], '1', '+')
                    #print unit[10], 'end', unit[7]

                    ##if this repeat is a intact element
                    intact = 0
                    if int(unit[12]) == 1 and len(unit[14]) == 3:
                        unit[14] =re.sub(r'\(|\)', '', unit[14])
                        if int(unit[14]) == 0:
                            intact = 1
                    print >> ofile_RM, '%s\t%s\t%s\t%s:%s-%s\t%s\t%s' %(unit[5], str(int(unit[6])), str(int(unit[7])), unit[11],unit[6],unit[7], intact, '+')
                elif unit[9] == 'C':
                    #for i in range(int(unit[6])-2, int(unit[6])+3):
                    #    existingTE_inf[unit[5]]['start'][int(i)] = 1
                    #print >> ofile_RM, '%s\t%s\t%s\t%s:%s-%s\t%s\t%s' %(unit[5], str(int(unit[6])-2), str(int(unit[6])+2), unit[11],unit[6],unit[7],'1', '-')
                    #print unit[10], 'start', unit[6]
                    #for i in range(int(unit[7])-2, int(unit[7])+3):
                    #    existingTE_inf[unit[5]]['end'][int(i)] = 1
                    #print >> ofile_RM, '%s\t%s\t%s\t%s:%s-%s\t%s\t%s' %(unit[5], str(int(unit[7])-2), str(int(unit[7])+2), unit[11],unit[6],unit[7], '1', '-')
                    #print unit[10], 'end', unit[7]
                    intact = 0
                    if int(unit[14]) == 1 and len(unit[12]) == 3:
                        unit[12] =re.sub(r'\(|\)', '', unit[12])
                        if int(unit[12]) == 0:
                            intact = 1
                    print >> ofile_RM, '%s\t%s\t%s\t%s:%s-%s\t%s\t%s' %(unit[5], str(int(unit[6])), str(int(unit[7])), unit[11],unit[6],unit[7], intact, '-')
    ofile_RM.close()


def main():
    parser = argparse.ArgumentParser()
    parser.add_argument('-b', '--bam', help="Name of BAM file of read mapped reference genome")
    parser.add_argument('-t', '--te_fasta', help="Name of fasta sequence of repeat element")
    parser.add_argument('-d', '--fq_dir', help="Name of directory of input fastq sequence data")
    parser.add_argument('-g', '--genome_fasta', help='Name of fasta file of reference genome sequence')
    parser.add_argument('-r', '--reference_ins', help='Name of RepeatMasker TE annotation of reference genome')
    parser.add_argument('-o', '--outdir', help='Name of output directory where to put temperary and final results')
    parser.add_argument('-s', '--size', default='500', type=int, help='Insert size of sequence library, default = 500')
    parser.add_argument('-c', '--cpu', default='1', type=int, help='Number of CPUs to use for multiplex, default = 1')
    parser.add_argument('-1', '--mate_1_id', default='_1', help='string define paired-end read1, default = "_1"')
    parser.add_argument('-2', '--mate_2_id', default='_2', help='string define paired-end read2, default = "_2"')
    parser.add_argument('-u', '--unpaired_id', default='.unParied', help='string define single-end reads, default = ".unPaired"')
    parser.add_argument('--sample', default='not_given', type=str, help='string define sample name which will present in output GFF, default = "not_given"')
    parser.add_argument('--aligner', default='blat', type=str, help='aligner used to map reads to repeat elements, default=blat')
    parser.add_argument('--len_cut_match', default='10', type=int, help='length cutoff threshold for match between reads and repeat elements. Large value will lead to less sensitive but more accuracy, default = 10')
    parser.add_argument('--len_cut_trim', default='10', type=int, help='length cutoff threshold for trimed reads after trimming repeat sequence from reads. Large value will lead to less sensitive but more accuracy, default = 10')
    parser.add_argument('--mismatch', default='2', type=int, help='Number of mismatches allowed for matches between reads and repeat elements, default = 2')
    parser.add_argument('--mismatch_junction', default='2', type=int, help='Number of mismatches allowed for matches between junction reads and repeat elements, default = 2')
    parser.add_argument('--step', default='1234567', type=str, help='Number to control steps of pipeline, default = "1234567"')
    parser.add_argument('--dry_run', help='write shell scripts only while this script excute', action='store_true')
    parser.add_argument('--run', help='run while this script excute', action='store_true')
    parser.add_argument('--split', help='split fastq into 1 M chunks to run blat/bwa jobs', action='store_true')
    parser.add_argument('-v', '--verbose', dest='verbose', default=2, type=int, help='verbose grade to print out information in all scripts: range from 0 to 4, default = 2')
    args = parser.parse_args()
    
    try:
        os.path.isfile(args.bam) and os.path.isfile(args.te_fasta) and os.path.isfile(args.genome_fasta)
    except:
        try:
            os.path.exists(args.fq_dir) and os.path.isfile(args.te_fasta) and os.path.isfile(args.genome_fasta)
        except:
            usage()
            sys.exit(2)

    #absolute path for all files, directory and scripts
    RelocaTE_bin = os.path.split(os.path.abspath(__file__))[0]
    reference    = os.path.abspath(args.genome_fasta)
    te_fasta     = os.path.abspath(args.te_fasta)
    mode         = 'fastq'
    bam          = os.path.abspath(args.bam) if args.bam else ''
    fastq_dir    = os.path.abspath(args.fq_dir) if args.fq_dir else ''
    
    if args.bam:
        if os.path.isfile(args.bam):
            bam  = os.path.abspath(args.bam)
            mode = 'bam'

    if args.fq_dir:
        if os.path.exists(args.fq_dir):
            fastq_dir = os.path.abspath(args.fq_dir)


    if args.verbose > 0: print fastq_dir
    if args.verbose > 0: print mode

    #
    if args.dry_run is False:
        args.run = True

    #Prepare directory and script
    if args.outdir is None:
        args.outdir = '%s/RelocaTE_output' %(os.getcwd())
        createdir(args.outdir)
    else:
        args.outdir = os.path.abspath(args.outdir)
        createdir(args.outdir)

    #Default value of parameters
    if args.size is None:
        args.size = 500
    
    if args.cpu is None:
        args.cpu  = 1
    
    if args.step is None:
        args.step = '1234567'

    samtools = ''
    bedtools = ''
    bwa      = ''
    bowtie2  = ''
    bowtie2_build  = ''
    blat     = ''
    seqtk    = ''    

    try:
        subprocess.check_output('which samtools', shell=True)
        samtools = subprocess.check_output('which samtools', shell=True)
        samtools = re.sub(r'\n', '', samtools)
    except:
        samtools = '/opt/samtools-0.1.16/samtools'

    try:
        subprocess.check_output('which bedtools', shell=True)
        bedtools = subprocess.check_output('which bedtools', shell=True)
        bedtools = re.sub(r'\n', '', bedtools)
    except:
        bedtools = '/opt/bedtools/2.17.0-25-g7b42b3b/bin//bedtools'

    try:
        subprocess.check_output('which bwa', shell=True)
        bwa = subprocess.check_output('which bwa', shell=True)
        bwa = re.sub(r'\n', '', bwa)
    except:
        bwa = '/opt/bwa/0.7.9/bin/bwa'

    try:
        subprocess.check_output('which bowtie2', shell=True)
        bowtie2 = subprocess.check_output('which bowtie2', shell=True)
        bowtie2 = re.sub(r'\n', '', bowtie2)
        bowtie2_build = '%s-build' %(bowtie2)
    except:
        bowtie2 = '/opt/bowtie2/2.2.3/bowtie2'
        bowtie2_build = '/opt/bowtie2/2.2.3/bowtie2-build'

    try:
        subprocess.check_output('which blat', shell=True)
        blat = subprocess.check_output('which blat', shell=True)
        blat = re.sub(r'\n', '', blat)
    except:
        blat = '/usr/local/bin/blat'   
    
    try:
        subprocess.check_output('which seqtk', shell=True)
        seqtk = subprocess.check_output('which seqtk', shell=True)
        seqtk = re.sub(r'\n', '', seqtk)
    except:
        seqtk = ' /rhome/cjinfeng/BigData/software/seqtk-master/seqtk'

    #overwrite tools
    #blat = '/opt/linux/centos/7.x/x86_64/pkgs/blat/35/bin/blat'
    #bwa  = '/rhome/cjinfeng/BigData/00.RD/RelocaTE2/tools/bwa-0.6.2/bwa'
    #bowtie2  = '/opt/bowtie2/2.2.3/bowtie2'
    #bedtools = '/opt/linux/centos/7.x/x86_64/pkgs/bedtools/2.25.0/bin/bedtools'
    #samtools = '/opt/linux/centos/7.x/x86_64/pkgs/samtools/0.1.19/bin/samtools'
    #seqtk = '/rhome/cjinfeng/BigData/software/seqtk-master/seqtk'
    tools = parse_config('%s/../CONFIG' %(os.path.dirname(sys.argv[0])))
    blat      = tools['blat'] if tools.has_key('blat') else blat
    bwa       = tools['bwa'] if tools.has_key('bwa') else bwa
    bowtie2   = tools['bowtie2'] if tools.has_key('bowtie2') else bowtie2
    bowtie2_build = tools['bowtie2_build'] if tools.has_key('bowtie2_build') else bowtie2_build
    bedtools  = tools['bedtools'] if tools.has_key('bedtools') else bedtools
    samtools  = tools['samtools'] if tools.has_key('samtools') else samtools
    seqtk     = tools['seqtk'] if tools.has_key('seqtk') else seqtk
    fastq_split = '%s/fastq_split.pl' %(RelocaTE_bin)

    #MSU_r7.fa.bwt
    if not os.path.isfile('%s.bwt' %(reference)):
        print 'Reference need to be indexed by bwa: %s' %(reference)
        os.system('%s index %s' %(bwa, reference))
        #exit()
 
    run_std = '%s/run.std' %(args.outdir)

    #writefile('%s/regex.txt' %(args.outdir), '_1\t_2\t.unPaired\tUNK')
    writefile('%s/regex.txt' %(args.outdir), '%s\t%s\t%s\tUNK' %(args.mate_1_id, args.mate_2_id, args.unpaired_id))
    createdir('%s/shellscripts' %(args.outdir))
    createdir('%s/repeat' %(args.outdir))
    createdir('%s/repeat/blat_output' %(args.outdir))
    createdir('%s/repeat/flanking_seq' %(args.outdir))
    createdir('%s/repeat/te_containing_fq' %(args.outdir))
    createdir('%s/repeat/te_only_read_portions_fa' %(args.outdir))

    shells = []
    #step0 existing TE blat
    shells_step0 = []
    reference_ins_flag = 'NONE'
    if args.reference_ins is None or args.reference_ins == '0':
        step0_file = '%s/shellscripts/step_0_do_not_call_reference_insertions' %(args.outdir)
        if '1' in list(args.step):
            writefile(step0_file, '')
    elif os.path.isfile(args.reference_ins):
        step0_file = '%s/shellscripts/step_0_te_annotation_provided' %(args.outdir)
        reference_ins_flag = args.reference_ins
        if '1' in list(args.step):
            writefile(step0_file, '')
    elif args.reference_ins == '1':
        createdir('%s/shellscripts/step_0' %(args.outdir))
        step0_file = '%s/shellscripts/step_0/step_0.existingTE_blat.sh' %(args.outdir)
        if '1' in list(args.step):
            shells.append('sh %s' %(step0_file))
            shells_step0.append('sh %s' %(step0_file))
            existingTE_blat = '%s %s %s %s/existingTE.blatout 1> %s/existingTE.blat.stdout' %(blat, reference, te_fasta, args.outdir, args.outdir)
            reference_ins_flag = '%s/existingTE.blatout' %(args.outdir)
            writefile(step0_file, existingTE_blat)

    #run job in this script
    if args.run and len(shells_step0) > 0 and '1' in list(args.step):
        single_run(shells_step0)

    #step1 format reference genome

    #step2 fastq to fasta
    shells_step2 = []
    fastq_dict = defaultdict(lambda : str)
    if mode == 'fastq' and args.split and ('2' in list(args.step) or '3' in list(args.step)):
        fastqs = glob.glob('%s/*.f*q*' %(fastq_dir))
        step2_flag   = 0
        step2_count  = 0
        split_outdir = '%s/repeat/fastq_split' %(args.outdir)
        createdir(split_outdir)
        parameters   = []
        fa_convert   = 0 if args.aligner == 'bwa' or args.aligner == 'bowtie2' else 1
        ##split fastq
        test_fq = '%s/p00.%s' %(split_outdir, os.path.split(fastqs[0])[1])
        if os.path.splitext(fastqs[0])[1] == '.gz': 
            test_fq = '%s/p00.%s' %(split_outdir, os.path.splitext(os.path.split(fastqs[0])[1])[0])
        print 'testing if sub fastq exist: %s' %(test_fq)
        if os.path.isfile(test_fq):
            print 'sub fastq file exists: fill fastq_dict'
            subfqs = glob.glob('%s/*.f*q' %(split_outdir))
            for subfq in subfqs:
                subfa = '%s.fa' %(os.path.splitext(subfq)[0])
                if int(fa_convert) == 1:
                    fastq_dict[subfq] = subfa
                else:
                    fastq_dict[subfq] = '1'
        else:
            print 'sub fastq does not exist: preceed with split and fill fastq_dict'
            for fq in fastqs:
                parameters.append([fq, split_outdir, fa_convert, seqtk, fastq_split])
            ##split fastq to use multiprocess run jobs
            collect_list_list = mp_pool_function(split_fq_helper, parameters, args.cpu)
            ##collection and update fastq->fasta/1 dictionary
            for fq_list in collect_list_list:
                for fq_subfile in fq_list:
                    if fa_convert == 1:
                        fa_subfile = '%s.fa' %(os.path.splitext(fq_subfile)[0])
                        fastq_dict[fq_subfile] = fa_subfile
                    else:
                        fastq_dict[fq_subfile] = '1'
        ##convert fastq to fasta use multiprocess run jobs
        if fa_convert == 1:
            test_fa = fastq_dict.values()[0]
            print 'testing if sub fasta exist: %s' %(test_fa)
            if not os.path.isfile(test_fa) and '2' in list(args.step):
                print 'sub fasta file does not exist: convert'
                createdir('%s/shellscripts/step_2' %(args.outdir))
                for subfq in sorted(fastq_dict.keys()):
                    subfa = fastq_dict[subfq] 
                    fq2fa = '%s seq -A %s > %s' %(seqtk, subfq, subfa)
                    step2_file  = '%s/shellscripts/step_2/%s.fq2fa.sh' %(args.outdir, step2_count)
                    step2_count += 1
                    shells.append('sh %s' %(step2_file))
                    shells_step2.append('sh %s' %(step2_file))
                    writefile(step2_file, fq2fa)
            elif os.path.isfile(test_fa) and '2' in list(args.step):
                print 'sub fasta file exists'
                step2_file = '%s/shellscripts/step_2_not_needed_fq_already_converted_2_fa' %(args.outdir)
                writefile(step2_file, '')
            else:
                print 'skip step2 converting fastq to fasta'
            #run job in this script
            if args.run and len(shells_step2) > 0 and '2' in list(args.step):
                if int(args.cpu) == 1:
                    single_run(shells_step2)
                else:
                    mp_pool(shells_step2, int(args.cpu))

    elif mode == 'fastq' and ('2' in list(args.step) or '3' in list(args.step)):
        fastqs = glob.glob('%s/*.f*q*' %(fastq_dir))
        step2_flag = 0
        step2_count= 0
        for fq in fastqs:
            ##split fastq to use multiprocess run jobs
            #if args.split:
            #    split_outdir = '%s/repeat/fastq_split' %(args.outdir)
            #    if args.aligner == 'blat':
            #        fastq_dict.update(split_fq(fq, split_outdir, 1))
            #    elif args.aligner == 'bwa':
            #        fastq_dict.update(split_fq(fq, split_outdir, 0))
            ##use single file to run blat/bwa job
            #else:
            if 1:
                fa    = ''
                if os.path.splitext(fq)[-1] == '.gz':
                    fa    = '%s.fa' %(os.path.splitext(os.path.splitext(fq)[0])[0])
                else:
                    fa    = '%s.fa' %(os.path.splitext(fq)[0])
                fastq_dict[fq] = fa
                if not os.path.isfile(fa):
                    createdir('%s/shellscripts/step_2' %(args.outdir))
                    fq2fa = '%s seq -A %s > %s' %(seqtk, fq, fa)
                    step2_file = '%s/shellscripts/step_2/%s.fq2fa.sh' %(args.outdir, step2_count)
                    if '2' in list(args.step):
                        shells.append('sh %s' %(step2_file))
                        shells_step2.append('sh %s' %(step2_file))
                        writefile(step2_file, fq2fa)
                    step2_flag == 1
                    step2_count += 1

        if step2_flag == 0:
            step2_file = '%s/shellscripts/step_2_not_needed_fq_already_converted_2_fa' %(args.outdir)
            if '2' in list(args.step):
                writefile(step2_file, '')
        
        #run job in this script
        if args.run and len(shells_step2) > 0 and '2' in list(args.step):
            if int(args.cpu) == 1:
                single_run(shells_step2)
            else:
                mp_pool(shells_step2, int(args.cpu))
 
    elif mode == 'bam' and ('2' in list(args.step) or '3' in list(args.step)):
        #print 'Add module of obtaining reads from bam then prepare as fa files'
        cmd_step2 = []
        fastq_dir = '%s/repeat/fastq' %(args.outdir)
        createdir(fastq_dir)
        subbam = '%s/%s.sortbyname.bam' %(fastq_dir, os.path.splitext(os.path.split(bam)[1])[0])
        fq1 = '%s/%s_1.fq' %(fastq_dir, os.path.splitext(os.path.split(bam)[1])[0])
        fq2 = '%s/%s_2.fq' %(fastq_dir, os.path.splitext(os.path.split(bam)[1])[0])
        fa1 = '%s.fa' %(os.path.splitext(fq1)[0])
        fa2 = '%s.fa' %(os.path.splitext(fq2)[0])
        fastq_dict[fq1] = fa1
        fastq_dict[fq2] = fa2
        if not os.path.isfile(subbam):
        #    cmd_step2.append('%s view -h %s | awk \'$5<60\' | samtools view -Shb - | samtools sort -m 500000000 -n - %s 2> %s' %(samtools, bam, os.path.splitext(subbam)[0], run_std))
            cmd_step2.append('%s sort -m 1000000000 -n %s %s 2> %s' %(samtools, bam, os.path.splitext(subbam)[0], run_std))
        if not os.path.isfile(fq1) and not os.path.isfile(fq2):
            cmd_step2.append('%s bamtofastq -i %s -fq %s -fq2 %s 2> %s' %(bedtools, subbam, fq1, fq2, run_std))
        cmd_step2.append('%s seq -A %s > %s' %(seqtk, fq1, fa1))
        cmd_step2.append('%s seq -A %s > %s' %(seqtk, fq2, fa2))
        step2_flag = 0
        if not os.path.isfile(fa1) and not os.path.isfile(fa2):
            createdir('%s/shellscripts/step_2' %(args.outdir))
            step2_file = '%s/shellscripts/step_2/0.bam2fa.sh' %(args.outdir)
            if '2' in list(args.step):
                shells.append('sh %s' %(step2_file))
                shells_step2.append('sh %s' %(step2_file))
                writefile(step2_file, '\n'.join(cmd_step2))
        else:
            step2_file = '%s/shellscripts/step_2_not_needed_fq_already_converted_2_fa' %(args.outdir)
            if '2' in list(args.step):
                writefile(step2_file, '')

        #run job in this script
        if args.run and len(shells_step2) > 0 and '2' in list(args.step):
            single_run(shells_step2)   

    #step3 blat fasta to repeat
    shells_step3 = []
    step3_count = 0
    for fq in sorted(fastq_dict.keys()):
        createdir('%s/shellscripts/step_3' %(args.outdir))
        #fa      = fastq_dict[fq]
        #fq      = '%s.fq' %(os.path.splitext(fa)[0]) if os.path.isfile('%s.fq' %(os.path.splitext(fa)[0])) else '%s.fastq' %(os.path.splitext(fa)[0])
        fq_prefix = os.path.split(os.path.splitext(fq)[0])[1]
        if os.path.splitext(fq)[-1] == '.gz':
            fq_prefix = os.path.split(os.path.splitext(os.path.splitext(fq)[0])[0])[1]
            
        if args.aligner == 'blat':
            fa      = fastq_dict[fq]
            blatout = '%s/repeat/blat_output/%s.te_repeat.blatout' %(args.outdir, fq_prefix)
            blatstd = '%s/repeat/blat_output/blat.out' %(args.outdir)
            blatcmd = '%s -minScore=10 -tileSize=7 %s %s %s 1>>%s 2>>%s' %(blat ,te_fasta, fa, blatout, blatstd, blatstd)
            flank   = '%s/repeat/flanking_seq/%s.te_repeat.flankingReads.fq' %(args.outdir, fq_prefix)
            trim    = 'python %s/relocaTE_trim.py %s %s %s %s %s > %s' %(RelocaTE_bin, blatout, fq, args.len_cut_match, args.len_cut_trim, args.mismatch, flank)
            step3_file = '%s/shellscripts/step_3/%s.te_repeat.blat.sh' %(args.outdir, step3_count)
            if not os.path.isfile(blatout) or os.path.getsize(blatout) == 0:
                if '3' in list(args.step):
                    shells.append('sh %s' %(step3_file))
                    shells_step3.append('sh %s' %(step3_file))
                    step3_cmds = '%s\n%s' %(blatcmd, trim)
                    writefile(step3_file, step3_cmds)
                    step3_count += 1
            elif not os.path.isfile(flank) or os.path.getsize(flank) == 0:
                if '3' in list(args.step):
                    shells.append('sh %s' %(step3_file))
                    shells_step3.append('sh %s' %(step3_file))
                    step3_cmds = '%s' %(trim)
                    writefile(step3_file, step3_cmds)
                    step3_count += 1
        elif args.aligner == 'bwa' or args.aligner == 'bowtie2':
            #/opt/bwa/0.7.9/bin/bwa mem -t 4 -k 15 -T 10 $genome $read1 | /usr/local/bin/samtools view -Shb -F 4 - > $prefix1.te_repeat.bam
            bwaout  = '%s/repeat/blat_output/%s.te_repeat.bam' %(args.outdir, fq_prefix)
            bwastd  = '%s/repeat/blat_output/bwa.out' %(args.outdir)
            bwacmd  = ''
            os.system('%s %s %s' %(bowtie2_build, te_fasta, te_fasta))
            if args.split:
                if args.aligner == 'bowtie2':
                    #local sensitive: -D 15 -R 2 -N 0 -L 20 -i S,1,0.75
                    #bwacmd  = '%s -p %s -D 15 -R 2 -N 0 -L 15 -i S,1,0.75 --local -a -x %s -U %s | %s view -Shb -F 4 - > %s 2> %s' %(bowtie2, 1, te_fasta, fq, samtools, bwaout, bwastd)
                    #local very sensitive: -D 20 -R 3 -N 0 -L 20 -i S,1,0.50
                    bwacmd  = '%s -p %s -D 20 -R 3 -N 0 -L 15 -i S,1,0.50 --local -a -x %s -U %s | %s view -Shb -F 4 - > %s 2> %s' %(bowtie2, 1, te_fasta, fq, samtools, bwaout, bwastd)
                else:
                    bwacmd  = '%s mem -t %s -O2,2 -a -Y -k 15 -T 10 %s %s | %s view -Shb -F 4 - > %s 2> %s' %(bwa, 1, te_fasta, fq, samtools, bwaout, bwastd)
            else:
                if args.aligner == 'bowtie2':
                    #bwacmd  = '%s -p %s -D 15 -R 2 -N 0 -L 15 -i S,1,0.75 --local -a -x %s -U %s | %s view -Shb -F 4 - > %s 2> %s' %(bowtie2, args.cpu, te_fasta, fq, samtools, bwaout, bwastd)
                    bwacmd  = '%s -p %s -D 20 -R 3 -N 0 -L 15 -i S,1,0.50 --local -a -x %s -U %s | %s view -Shb -F 4 - > %s 2> %s' %(bowtie2, args.cpu, te_fasta, fq, samtools, bwaout, bwastd)
                else:
                    bwacmd  = '%s mem -t %s -O2,2 -a -Y -k 15 -T 10 %s %s | %s view -Shb -F 4 - > %s 2> %s' %(bwa, args.cpu, te_fasta, fq, samtools, bwaout, bwastd)
            flank   = '%s/repeat/flanking_seq/%s.te_repeat.flankingReads.fq' %(args.outdir, fq_prefix)
            trim    = 'python %s/relocaTE_trim.py %s %s %s %s %s > %s' %(RelocaTE_bin, bwaout, fq, args.len_cut_match, args.len_cut_trim, args.mismatch, flank)
            step3_file = '%s/shellscripts/step_3/%s.te_repeat.bwa.sh' %(args.outdir, step3_count)
            if not os.path.isfile(bwaout) or os.path.getsize(bwaout) == 0:
                if '3' in list(args.step):
                    shells.append('sh %s' %(step3_file))
                    shells_step3.append('sh %s' %(step3_file))
                    step3_cmds = '%s\n%s' %(bwacmd, trim)
                    writefile(step3_file, step3_cmds)
                    step3_count += 1
            elif not os.path.isfile(flank) or os.path.getsize(flank) == 0:
                if '3' in list(args.step):
                    shells.append('sh %s' %(step3_file))
                    shells_step3.append('sh %s' %(step3_file))
                    step3_cmds = '%s' %(trim)
                    writefile(step3_file, step3_cmds)
                    step3_count += 1
 
    #run job in this script
    if args.run and len(shells_step3) > 0 and '3' in list(args.step):
        if args.aligner == 'blat':
            if int(args.cpu) == 1:
                single_run(shells_step3)
            else:
                mp_pool(shells_step3, int(args.cpu)) 
        elif (args.aligner == 'bwa' or args.aligner == 'bowtie2') and args.split:
            if int(args.cpu) == 1:
                single_run(shells_step3)
            else:
                mp_pool(shells_step3, int(args.cpu))
        elif args.aligner == 'bwa' or args.aligner == 'bowtie2':
            single_run(shells_step3)

    #step4 align TE trimed reads to genome
    shells_step4 = []
    ref = os.path.split(os.path.splitext(reference)[0])[1]
    createdir('%s/shellscripts/step_4' %(args.outdir))
    step4_file= '%s/shellscripts/step_4/step_4.%s.repeat.align.sh' %(args.outdir, ref)
    if '4' in list(args.step):
        shells.append('sh %s' %(step4_file))
        shells_step4.append('sh %s' %(step4_file))
        if args.split:
            #fq_dir set to '%s/repeat/fastq_split' %(args.outdir)
            step4_cmd = 'python %s/relocaTE_align.py %s %s/repeat %s %s/repeat/fastq_split %s/regex.txt repeat not.given 0 %s %s %s %s %s' %(RelocaTE_bin, RelocaTE_bin, args.outdir, reference, args.outdir, args.outdir, args.cpu, args.verbose, samtools, bwa, seqtk)
        else:
            step4_cmd = 'python %s/relocaTE_align.py %s %s/repeat %s %s %s/regex.txt repeat not.given 0 %s %s %s %s %s' %(RelocaTE_bin, RelocaTE_bin, args.outdir, reference, fastq_dir, args.outdir, args.cpu, args.verbose, samtools, bwa, seqtk)
        writefile(step4_file, step4_cmd)
    
    #run job in this script
    if args.run and len(shells_step4) > 0 and '4' in list(args.step):
        single_run(shells_step4)

   
    #existingTE bed file
    top_dir = '%s/repeat' %(os.path.abspath(args.outdir))
    #read existing TE from file
    r_te = re.compile(r'repeatmasker|rm|\.out', re.IGNORECASE)
    if os.path.isfile(reference_ins_flag) and os.path.getsize(reference_ins_flag) > 0:
        test_bed = '%s/existingTE.bed' %(top_dir)
        if r_te.search(reference_ins_flag) and not os.path.isfile(test_bed):
            existingTE_RM_ALL(top_dir, reference_ins_flag)
    else:
        print 'Existing TE file does not exists or zero size'
 
    #step5 find insertions
    print 'Step5: Find non-reference insertions'
    shells_step5 = []
    ids = fasta_id(reference)
    createdir('%s/shellscripts/step_5' %(args.outdir))
    step5_count = 0
    #ids = ['chr13']
    for chrs in ids:
        print 'find insertions on %s' %(chrs)
        step5_cmd = 'python %s/relocaTE_insertionFinder.py %s/repeat/bwa_aln/%s.repeat.bwa.sorted.bam %s %s repeat %s/regex.txt %s 100 %s %s 0 %s %s %s' %(RelocaTE_bin, args.outdir, ref, chrs, reference, args.outdir, args.sample, reference_ins_flag, args.mismatch_junction, args.size, args.verbose, bedtools)
        step5_file= '%s/shellscripts/step_5/%s.repeat.findSites.sh' %(args.outdir, step5_count)
        if '5' in list(args.step):
            shells.append('sh %s' %(step5_file))
            shells_step5.append('sh %s' %(step5_file))
            writefile(step5_file, step5_cmd)
            step5_count +=1
    
    #run job in this script
    if args.run and len(shells_step5) > 0 and '5' in list(args.step):
        if int(args.cpu) == 1:
            single_run(shells_step5)
        else:
            mp_pool(shells_step5, int(args.cpu))   


    #step6 find transposons on reference: reference only or shared
    print 'Step6: Find reference insertions'
    shells_step6 = []
    createdir('%s/shellscripts/step_6' %(args.outdir))
    step6_count = 0
    if mode == 'fastq':
        for chrs in ids:
            step6_cmd = 'python %s/relocaTE_absenceFinder.py %s/repeat/bwa_aln/%s.repeat.bwa.sorted.bam %s %s repeat %s/regex.txt %s 100 %s 0 0 %s %s' %(RelocaTE_bin, args.outdir, ref, chrs, reference, args.outdir, args.sample, reference_ins_flag, args.size, bedtools)
            step6_file= '%s/shellscripts/step_6/%s.repeat.absence.sh' %(args.outdir, step6_count)
            if '6' in list(args.step):
                shells.append('sh %s' %(step6_file))
                shells_step6.append('sh %s' %(step6_file))
                writefile(step6_file, step6_cmd)
                step6_count +=1
        
        #run job in this script
        if args.run and len(shells_step6) > 0 and '6' in list(args.step):
            if int(args.cpu) == 1:
                single_run(shells_step6)
            else:
                mp_pool(shells_step6, int(args.cpu))   
        
    elif mode == 'bam':
        pass
 
    #step7 characterize homozygous, heterozygous and somatic insertion
    shells_step7 = []
    createdir('%s/shellscripts/step_7' %(args.outdir))
    step7_cmd = []
    step7_cmd.append('cat %s/repeat/results/*.all_nonref_insert.gff > %s/repeat/results/ALL.all_nonref_insert.gff' %(args.outdir, args.outdir))
    #step7_cmd.append('python %s/clean_false_positive.py --input %s/repeat/results/ALL.all_nonref_insert.gff --refte %s/existingTE.bed' %(RelocaTE_bin, args.outdir, top_dir))
    step7_cmd.append('cat %s/repeat/results/*.all_nonref_insert.txt | grep "^TE" -v > %s/repeat/results/ALL.all_nonref_insert.txt' %(args.outdir, args.outdir))
    step7_cmd.append('python %s/clean_false_positive.py --input %s/repeat/results/ALL.all_nonref_insert.gff --refte %s/existingTE.bed --bedtools %s' %(RelocaTE_bin, args.outdir, top_dir, bedtools))
    step7_cmd.append('cat %s/repeat/results/*.all_ref_insert.txt > %s/repeat/results/ALL.all_ref_insert.txt' %(args.outdir, args.outdir))
    step7_cmd.append('cat %s/repeat/results/*.all_ref_insert.gff > %s/repeat/results/ALL.all_ref_insert.gff' %(args.outdir, args.outdir))
    step7_cmd.append('perl %s/characterizer.pl -s %s/repeat/results/ALL.all_nonref_insert.txt -b %s -g %s --samtools %s' %(RelocaTE_bin, args.outdir, bam, reference, samtools))
    step7_file= '%s/shellscripts/step_7/0.repeat.characterize.sh' %(args.outdir)
    if '7' in list(args.step):
        shells.append('sh %s' %(step7_file))
        shells_step7.append('sh %s' %(step7_file)) 
        writefile(step7_file, '\n'.join(step7_cmd))
   
    #run job in this script
    if args.run and len(shells_step7) > 0 and '7' in list(args.step):
        single_run(shells_step7)
    
    #clean temp files
    shells_clean = []
    clean_cmd = []
    clean_cmd.append('rm %s/*.fa' %(fastq_dir))
    clean_cmd.append('rm -R %s/repeat/fastq_split' %(args.outdir))
    if int(args.verbose) <= 2:
        clean_cmd.append('rm -R %s/repeat/blat_output' %(args.outdir))
        clean_cmd.append('rm -R %s/repeat/flanking_seq' %(args.outdir))
        clean_cmd.append('rm -R %s/repeat/te_containing_fq' %(args.outdir))
        clean_cmd.append('rm -R %s/repeat/te_only_read_portions_fa' %(args.outdir))
        clean_cmd.append('rm %s/repeat/bwa_aln/*.mates.bam* %s/repeat/bwa_aln/*.unPaired.bam* %s/repeat/bwa_aln/*.bwa.bam*' %(args.outdir, args.outdir, args.outdir))
    clean_file = '%s/clean_intermediate_files.sh' %(args.outdir)
    writefile(clean_file, '\n'.join(clean_cmd))
    #if int(args.verbose) <= 2:
    shells.append('sh %s' %(clean_file))
    shells_clean.append('sh %s' %(clean_file))
    if args.run and len(shells_clean) > 0:
        single_run(shells_clean)

    #write script, always write cmd to file
    writefile('%s/run_these_jobs.sh' %(args.outdir), '\n'.join(shells))

if __name__ == '__main__':
    main()
