# Supplementary material for: RelocaTE2: a high resolution transposable element insertion site mapping tool for population resequencing
Source: PeerJ. 2017 Jan 26;5:e2942. doi: 10.7717/peerj.2942 (PMC5274521; doi:10.7717/peerj.2942)
Supplement: Supplemental Information 1 — Release source code for version of RelocaTE2 described in this manuscript. [file peerj-05-2942-s001.gz › RelocaTE2-2.0.1/test_data/MSU7.Chr3_2M.ALL.gff]

Chr3	MSU7	Retro1	12819	12820	.	-	.	ID=Retro1.Chr3.12819;TSD=TTTGA;
Chr3	MSU7	nDaiz	29247	29248	.	+	.	ID=nDaiz.Chr3.29247;TSD=GAGATTCT;
Chr3	MSU7	Truncator	76636	76637	.	+	.	ID=Truncator.Chr3.76636;TSD=GTTCC;
Chr3	MSU7	Bajie	94368	94369	.	+	.	ID=Bajie.Chr3.94368;TSD=GGGGC;
Chr3	MSU7	Dasheng	108605	108606	.	-	.	ID=Dasheng.Chr3.108605;TSD=TATAT;
Chr3	MSU7	karma	109868	109869	.	+	.	ID=karma.Chr3.109868;TSD=AGTATACATGGT;
Chr3	MSU7	Dasheng	147934	147935	.	-	.	ID=Dasheng.Chr3.147934;TSD=CATCG;
Chr3	MSU7	karma	155962	155963	.	-	.	ID=karma.Chr3.155962;TSD=CTTTTTCTGCTA;
Chr3	MSU7	RIRE3	155988	155989	.	+	.	ID=RIRE3.Chr3.155988;TSD=ACTCT;
Chr3	MSU7	nDart	170992	170993	.	-	.	ID=nDart.Chr3.170992;TSD=GCTGCATG;
Chr3	MSU7	nDaiz	177139	177140	.	+	.	ID=nDaiz.Chr3.177139;TSD=GCTTCGTT;
Chr3	MSU7	Truncator	188258	188259	.	+	.	ID=Truncator.Chr3.188258;TSD=GGCGG;
Chr3	MSU7	karma	190305	190306	.	-	.	ID=karma.Chr3.190305;TSD=TGACTTTTTAAA;
Chr3	MSU7	Gaijin	198306	198307	.	+	.	ID=Gaijin.Chr3.198306;TSD=TCA;
Chr3	MSU7	RIRE3	200837	200838	.	+	.	ID=RIRE3.Chr3.200837;TSD=ATCAA;
Chr3	MSU7	Retro1	230449	230450	.	+	.	ID=Retro1.Chr3.230449;TSD=TCACC;
Chr3	MSU7	mPing	241073	241074	.	+	.	ID=mPing.Chr3.241073;TSD=GAA;
Chr3	MSU7	RIRE3	249516	249517	.	+	.	ID=RIRE3.Chr3.249516;TSD=CAGAT;
Chr3	MSU7	mPing	257448	257449	.	+	.	ID=mPing.Chr3.257448;TSD=ACG;
Chr3	MSU7	Gaijin	263142	263143	.	+	.	ID=Gaijin.Chr3.263142;TSD=GAG;
Chr3	MSU7	nDaiz	288299	288300	.	-	.	ID=nDaiz.Chr3.288299;TSD=CATACTAT;
Chr3	MSU7	Gaijin	311460	311461	.	-	.	ID=Gaijin.Chr3.311460;TSD=ATT;
Chr3	MSU7	Truncator	320813	320814	.	+	.	ID=Truncator.Chr3.320813;TSD=TCTTA;
Chr3	MSU7	RIRE2	322262	322263	.	-	.	ID=RIRE2.Chr3.322262;TSD=GTTTG;
Chr3	MSU7	nDaiz	325435	325436	.	+	.	ID=nDaiz.Chr3.325435;TSD=GAGATAAG;
Chr3	MSU7	Gaijin	344370	344371	.	+	.	ID=Gaijin.Chr3.344370;TSD=AGG;
Chr3	MSU7	nDaiz	351816	351817	.	-	.	ID=nDaiz.Chr3.351816;TSD=GAGTGCTA;
Chr3	MSU7	karma	355593	355594	.	-	.	ID=karma.Chr3.355593;TSD=TCGATCGCCTCC;
Chr3	MSU7	nDaiz	367962	367963	.	+	.	ID=nDaiz.Chr3.367962;TSD=TTGTGAAG;
Chr3	MSU7	Bajie	380374	380375	.	+	.	ID=Bajie.Chr3.380374;TSD=TTTTA;
Chr3	MSU7	spmlike	394403	394404	.	+	.	ID=spmlike.Chr3.394403;TSD=ACC;
Chr3	MSU7	karma	400645	400646	.	+	.	ID=karma.Chr3.400645;TSD=TTTCTCTAATTC;
Chr3	MSU7	mPing	407789	407790	.	-	.	ID=mPing.Chr3.407789;TSD=ACG;
Chr3	MSU7	Gaijin	445624	445625	.	+	.	ID=Gaijin.Chr3.445624;TSD=TAG;
Chr3	MSU7	mPing	454057	454058	.	+	.	ID=mPing.Chr3.454057;TSD=GGC;
Chr3	MSU7	RIRE3	457158	457159	.	+	.	ID=RIRE3.Chr3.457158;TSD=GTGCG;
Chr3	MSU7	Gaijin	465642	465643	.	-	.	ID=Gaijin.Chr3.465642;TSD=CCA;
Chr3	MSU7	spmlike	471498	471499	.	-	.	ID=spmlike.Chr3.471498;TSD=TGG;
Chr3	MSU7	Truncator	476607	476608	.	-	.	ID=Truncator.Chr3.476607;TSD=GCCTC;
Chr3	MSU7	karma	481225	481226	.	+	.	ID=karma.Chr3.481225;TSD=TTAAACTGAGGG;
Chr3	MSU7	RIRE3	484674	484675	.	+	.	ID=RIRE3.Chr3.484674;TSD=CCGGG;
Chr3	MSU7	nDaiz	485610	485611	.	+	.	ID=nDaiz.Chr3.485610;TSD=CTAATCGC;
Chr3	MSU7	mPing	494443	494444	.	+	.	ID=mPing.Chr3.494443;TSD=TTA;
Chr3	MSU7	Dasheng	500132	500133	.	+	.	ID=Dasheng.Chr3.500132;TSD=CATTC;
Chr3	MSU7	Copia2_LTR	506412	506413	.	-	.	ID=Copia2_LTR.Chr3.506412;TSD=GTTCA;
Chr3	MSU7	karma	513480	513481	.	-	.	ID=karma.Chr3.513480;TSD=TCACGAAACAAT;
Chr3	MSU7	Dasheng	515907	515908	.	-	.	ID=Dasheng.Chr3.515907;TSD=GACTC;
Chr3	MSU7	Bajie	526929	526930	.	+	.	ID=Bajie.Chr3.526929;TSD=AGAGA;
Chr3	MSU7	mPing	536512	536513	.	+	.	ID=mPing.Chr3.536512;TSD=ATA;
Chr3	MSU7	mPing	544359	544360	.	+	.	ID=mPing.Chr3.544359;TSD=GAA;
Chr3	MSU7	RIRE2	548308	548309	.	-	.	ID=RIRE2.Chr3.548308;TSD=CAGTG;
Chr3	MSU7	Retro1	556333	556334	.	+	.	ID=Retro1.Chr3.556333;TSD=GTTGT;
Chr3	MSU7	Dasheng	560315	560316	.	-	.	ID=Dasheng.Chr3.560315;TSD=GTAAT;
Chr3	MSU7	spmlike	565413	565414	.	-	.	ID=spmlike.Chr3.565413;TSD=GAT;
Chr3	MSU7	Copia2_LTR	568762	568763	.	+	.	ID=Copia2_LTR.Chr3.568762;TSD=ATTTA;
Chr3	MSU7	spmlike	580752	580753	.	+	.	ID=spmlike.Chr3.580752;TSD=GTG;
Chr3	MSU7	mPing	583239	583240	.	-	.	ID=mPing.Chr3.583239;TSD=TTA;
Chr3	MSU7	Dasheng	593051	593052	.	+	.	ID=Dasheng.Chr3.593051;TSD=ATTCC;
Chr3	MSU7	Truncator	605121	605122	.	+	.	ID=Truncator.Chr3.605121;TSD=AGAAA;
Chr3	MSU7	Dasheng	606855	606856	.	+	.	ID=Dasheng.Chr3.606855;TSD=AGGAG;
Chr3	MSU7	RIRE3	614845	614846	.	+	.	ID=RIRE3.Chr3.614845;TSD=GTAAC;
Chr3	MSU7	RIRE2	626821	626822	.	-	.	ID=RIRE2.Chr3.626821;TSD=ATATT;
Chr3	MSU7	RIRE2	631372	631373	.	-	.	ID=RIRE2.Chr3.631372;TSD=GTCGC;
Chr3	MSU7	RIRE2	645782	645783	.	+	.	ID=RIRE2.Chr3.645782;TSD=ATTTA;
Chr3	MSU7	nDart	656672	656673	.	-	.	ID=nDart.Chr3.656672;TSD=AGTTCCGC;
Chr3	MSU7	Retro1	659909	659910	.	+	.	ID=Retro1.Chr3.659909;TSD=GAGAT;
Chr3	MSU7	karma	667131	667132	.	-	.	ID=karma.Chr3.667131;TSD=TGATATTTGCAA;
Chr3	MSU7	mGing	672695	672696	.	+	.	ID=mGing.Chr3.672695;TSD=ACT;
Chr3	MSU7	RIRE3	672724	672725	.	+	.	ID=RIRE3.Chr3.672724;TSD=CCATA;
Chr3	MSU7	karma	676509	676510	.	-	.	ID=karma.Chr3.676509;TSD=GGGACTTAAAAG;
Chr3	MSU7	mGing	688943	688944	.	-	.	ID=mGing.Chr3.688943;TSD=CAT;
Chr3	MSU7	mPing	691582	691583	.	-	.	ID=mPing.Chr3.691582;TSD=ATA;
Chr3	MSU7	nDart	710902	710903	.	+	.	ID=nDart.Chr3.710902;TSD=AGTTGGGC;
Chr3	MSU7	Gaijin	719709	719710	.	-	.	ID=Gaijin.Chr3.719709;TSD=GAA;
Chr3	MSU7	Retro1	723172	723173	.	+	.	ID=Retro1.Chr3.723172;TSD=GAGAC;
Chr3	MSU7	nDaiz	726911	726912	.	-	.	ID=nDaiz.Chr3.726911;TSD=TAAACCCC;
Chr3	MSU7	Gaijin	736594	736595	.	-	.	ID=Gaijin.Chr3.736594;TSD=ATT;
Chr3	MSU7	Dasheng	742557	742558	.	-	.	ID=Dasheng.Chr3.742557;TSD=AGAAG;
Chr3	MSU7	RIRE2	752721	752722	.	-	.	ID=RIRE2.Chr3.752721;TSD=CATCC;
Chr3	MSU7	karma	775889	775890	.	+	.	ID=karma.Chr3.775889;TSD=CCCAGACCTGTG;
Chr3	MSU7	mPing	789543	789544	.	+	.	ID=mPing.Chr3.789543;TSD=CTT;
Chr3	MSU7	nDart	798497	798498	.	+	.	ID=nDart.Chr3.798497;TSD=TAGGAGAA;
Chr3	MSU7	nDaiz	804940	804941	.	-	.	ID=nDaiz.Chr3.804940;TSD=GGTTAGCG;
Chr3	MSU7	Truncator	812809	812810	.	-	.	ID=Truncator.Chr3.812809;TSD=AAGAA;
Chr3	MSU7	Gaijin	816953	816954	.	+	.	ID=Gaijin.Chr3.816953;TSD=ATT;
Chr3	MSU7	Truncator	856492	856493	.	+	.	ID=Truncator.Chr3.856492;TSD=GAACC;
Chr3	MSU7	mGing	858773	858774	.	+	.	ID=mGing.Chr3.858773;TSD=TAT;
Chr3	MSU7	mPing	869747	869748	.	-	.	ID=mPing.Chr3.869747;TSD=TCG;
Chr3	MSU7	Copia2_LTR	871452	871453	.	-	.	ID=Copia2_LTR.Chr3.871452;TSD=CAAGT;
Chr3	MSU7	RIRE2	898073	898074	.	+	.	ID=RIRE2.Chr3.898073;TSD=ACGCG;
Chr3	MSU7	Truncator	911099	911100	.	+	.	ID=Truncator.Chr3.911099;TSD=AAACT;
Chr3	MSU7	Copia2_LTR	915466	915467	.	-	.	ID=Copia2_LTR.Chr3.915466;TSD=GGCCA;
Chr3	MSU7	mPing	925155	925156	.	-	.	ID=mPing.Chr3.925155;TSD=TGC;
Chr3	MSU7	Gaijin	926579	926580	.	-	.	ID=Gaijin.Chr3.926579;TSD=TTC;
Chr3	MSU7	mPing	939454	939455	.	-	.	ID=mPing.Chr3.939454;TSD=CTT;
Chr3	MSU7	Retro1	941745	941746	.	+	.	ID=Retro1.Chr3.941745;TSD=ATAAG;
Chr3	MSU7	Dasheng	959330	959331	.	-	.	ID=Dasheng.Chr3.959330;TSD=CGGCG;
Chr3	MSU7	RIRE3	961237	961238	.	-	.	ID=RIRE3.Chr3.961237;TSD=ACCGA;
Chr3	MSU7	Bajie	974005	974006	.	+	.	ID=Bajie.Chr3.974005;TSD=GTTAC;
Chr3	MSU7	RIRE3	974383	974384	.	+	.	ID=RIRE3.Chr3.974383;TSD=GGCTA;
Chr3	MSU7	mPing	981339	981340	.	-	.	ID=mPing.Chr3.981339;TSD=ATT;
Chr3	MSU7	Dasheng	990649	990650	.	-	.	ID=Dasheng.Chr3.990649;TSD=CAGCG;
Chr3	MSU7	mGing	1039829	1039830	.	+	.	ID=mGing.Chr3.1039829;TSD=CTC;
Chr3	MSU7	mPing	1043951	1043952	.	+	.	ID=mPing.Chr3.1043951;TSD=CTC;
Chr3	MSU7	Dasheng	1044853	1044854	.	-	.	ID=Dasheng.Chr3.1044853;TSD=TAAGC;
Chr3	MSU7	Truncator	1053137	1053138	.	+	.	ID=Truncator.Chr3.1053137;TSD=TTTTC;
Chr3	MSU7	RIRE3	1055487	1055488	.	-	.	ID=RIRE3.Chr3.1055487;TSD=GTCAC;
Chr3	MSU7	spmlike	1081017	1081018	.	+	.	ID=spmlike.Chr3.1081017;TSD=TTG;
Chr3	MSU7	mGing	1090941	1090942	.	+	.	ID=mGing.Chr3.1090941;TSD=TAT;
Chr3	MSU7	Gaijin	1093033	1093034	.	-	.	ID=Gaijin.Chr3.1093033;TSD=ATC;
Chr3	MSU7	mPing	1126486	1126487	.	-	.	ID=mPing.Chr3.1126486;TSD=GCG;
Chr3	MSU7	nDaiz	1129502	1129503	.	+	.	ID=nDaiz.Chr3.1129502;TSD=CTCTTTCG;
Chr3	MSU7	nDart	1137584	1137585	.	+	.	ID=nDart.Chr3.1137584;TSD=AGCACGAG;
Chr3	MSU7	RIRE3	1154255	1154256	.	+	.	ID=RIRE3.Chr3.1154255;TSD=AGGAC;
Chr3	MSU7	Dasheng	1158704	1158705	.	-	.	ID=Dasheng.Chr3.1158704;TSD=TTTTG;
Chr3	MSU7	RIRE2	1160658	1160659	.	-	.	ID=RIRE2.Chr3.1160658;TSD=TCTCC;
Chr3	MSU7	RIRE3	1162258	1162259	.	-	.	ID=RIRE3.Chr3.1162258;TSD=ATGAT;
Chr3	MSU7	karma	1180085	1180086	.	-	.	ID=karma.Chr3.1180085;TSD=AAGGCCGTGGCG;
Chr3	MSU7	karma	1180315	1180316	.	-	.	ID=karma.Chr3.1180315;TSD=GTAATCAGCTAG;
Chr3	MSU7	Bajie	1190923	1190924	.	+	.	ID=Bajie.Chr3.1190923;TSD=CACTA;
Chr3	MSU7	spmlike	1194230	1194231	.	+	.	ID=spmlike.Chr3.1194230;TSD=GGA;
Chr3	MSU7	spmlike	1212161	1212162	.	+	.	ID=spmlike.Chr3.1212161;TSD=ACG;
Chr3	MSU7	karma	1217991	1217992	.	-	.	ID=karma.Chr3.1217991;TSD=CCCCAGAATATT;
Chr3	MSU7	karma	1222327	1222328	.	-	.	ID=karma.Chr3.1222327;TSD=TCAGTCATTGGT;
Chr3	MSU7	spmlike	1264549	1264550	.	+	.	ID=spmlike.Chr3.1264549;TSD=TAG;
Chr3	MSU7	Bajie	1266309	1266310	.	+	.	ID=Bajie.Chr3.1266309;TSD=CGGTA;
Chr3	MSU7	nDart	1272062	1272063	.	+	.	ID=nDart.Chr3.1272062;TSD=ATATATCG;
Chr3	MSU7	Copia2_LTR	1279683	1279684	.	-	.	ID=Copia2_LTR.Chr3.1279683;TSD=ATATG;
Chr3	MSU7	RIRE3	1284866	1284867	.	+	.	ID=RIRE3.Chr3.1284866;TSD=AATCG;
Chr3	MSU7	Copia2_LTR	1294657	1294658	.	+	.	ID=Copia2_LTR.Chr3.1294657;TSD=TATAT;
Chr3	MSU7	Bajie	1294914	1294915	.	-	.	ID=Bajie.Chr3.1294914;TSD=GTATA;
Chr3	MSU7	Truncator	1304170	1304171	.	+	.	ID=Truncator.Chr3.1304170;TSD=TCTTT;
Chr3	MSU7	Bajie	1321894	1321895	.	+	.	ID=Bajie.Chr3.1321894;TSD=ACCAG;
Chr3	MSU7	Bajie	1340693	1340694	.	+	.	ID=Bajie.Chr3.1340693;TSD=GATTT;
Chr3	MSU7	RIRE3	1347763	1347764	.	-	.	ID=RIRE3.Chr3.1347763;TSD=TATTT;
Chr3	MSU7	Gaijin	1358145	1358146	.	+	.	ID=Gaijin.Chr3.1358145;TSD=TTG;
Chr3	MSU7	nDaiz	1363013	1363014	.	-	.	ID=nDaiz.Chr3.1363013;TSD=TATTATTA;
Chr3	MSU7	mGing	1363755	1363756	.	+	.	ID=mGing.Chr3.1363755;TSD=ACA;
Chr3	MSU7	Copia2_LTR	1370745	1370746	.	+	.	ID=Copia2_LTR.Chr3.1370745;TSD=TCGGT;
Chr3	MSU7	Retro1	1371536	1371537	.	-	.	ID=Retro1.Chr3.1371536;TSD=GTCTG;
Chr3	MSU7	nDart	1374280	1374281	.	-	.	ID=nDart.Chr3.1374280;TSD=GAGGGAAC;
Chr3	MSU7	Retro1	1390215	1390216	.	+	.	ID=Retro1.Chr3.1390215;TSD=ATTGA;
Chr3	MSU7	nDaiz	1420039	1420040	.	+	.	ID=nDaiz.Chr3.1420039;TSD=TAATGATT;
Chr3	MSU7	nDart	1420339	1420340	.	-	.	ID=nDart.Chr3.1420339;TSD=CAAGTTTT;
Chr3	MSU7	Copia2_LTR	1430997	1430998	.	+	.	ID=Copia2_LTR.Chr3.1430997;TSD=GTAGT;
Chr3	MSU7	Dasheng	1466183	1466184	.	+	.	ID=Dasheng.Chr3.1466183;TSD=CTCCC;
Chr3	MSU7	karma	1472727	1472728	.	+	.	ID=karma.Chr3.1472727;TSD=CATCGAGAGGGT;
Chr3	MSU7	nDart	1482256	1482257	.	+	.	ID=nDart.Chr3.1482256;TSD=GGGAGGAA;
Chr3	MSU7	Bajie	1483342	1483343	.	-	.	ID=Bajie.Chr3.1483342;TSD=AATCA;
Chr3	MSU7	mGing	1488890	1488891	.	+	.	ID=mGing.Chr3.1488890;TSD=GAA;
Chr3	MSU7	RIRE2	1493853	1493854	.	-	.	ID=RIRE2.Chr3.1493853;TSD=TGAAT;
Chr3	MSU7	Truncator	1501251	1501252	.	+	.	ID=Truncator.Chr3.1501251;TSD=CAAGA;
Chr3	MSU7	mPing	1515378	1515379	.	-	.	ID=mPing.Chr3.1515378;TSD=GAC;
Chr3	MSU7	Retro1	1520955	1520956	.	+	.	ID=Retro1.Chr3.1520955;TSD=CTTCT;
Chr3	MSU7	RIRE3	1529338	1529339	.	-	.	ID=RIRE3.Chr3.1529338;TSD=GGGCT;
Chr3	MSU7	Dasheng	1532867	1532868	.	+	.	ID=Dasheng.Chr3.1532867;TSD=CTATA;
Chr3	MSU7	mPing	1533537	1533538	.	+	.	ID=mPing.Chr3.1533537;TSD=AAA;
Chr3	MSU7	mPing	1537475	1537476	.	-	.	ID=mPing.Chr3.1537475;TSD=ATT;
Chr3	MSU7	Retro1	1539389	1539390	.	-	.	ID=Retro1.Chr3.1539389;TSD=CTCTC;
Chr3	MSU7	Copia2_LTR	1540483	1540484	.	+	.	ID=Copia2_LTR.Chr3.1540483;TSD=TACAC;
Chr3	MSU7	Retro1	1545702	1545703	.	+	.	ID=Retro1.Chr3.1545702;TSD=TATGC;
Chr3	MSU7	nDart	1566687	1566688	.	+	.	ID=nDart.Chr3.1566687;TSD=GGTGTATA;
Chr3	MSU7	Dasheng	1569643	1569644	.	-	.	ID=Dasheng.Chr3.1569643;TSD=TTTCG;
Chr3	MSU7	karma	1574123	1574124	.	-	.	ID=karma.Chr3.1574123;TSD=TTATTTTCATTA;
Chr3	MSU7	Retro1	1574186	1574187	.	-	.	ID=Retro1.Chr3.1574186;TSD=ACAAA;
Chr3	MSU7	karma	1581478	1581479	.	+	.	ID=karma.Chr3.1581478;TSD=CTCGGTCGGTAT;
Chr3	MSU7	spmlike	1589885	1589886	.	-	.	ID=spmlike.Chr3.1589885;TSD=CTG;
Chr3	MSU7	Gaijin	1612722	1612723	.	+	.	ID=Gaijin.Chr3.1612722;TSD=TAT;
Chr3	MSU7	RIRE3	1620996	1620997	.	+	.	ID=RIRE3.Chr3.1620996;TSD=GGGAT;
Chr3	MSU7	RIRE2	1625220	1625221	.	+	.	ID=RIRE2.Chr3.1625220;TSD=TTCTA;
Chr3	MSU7	Retro1	1647259	1647260	.	-	.	ID=Retro1.Chr3.1647259;TSD=ACTTG;
Chr3	MSU7	Retro1	1666789	1666790	.	-	.	ID=Retro1.Chr3.1666789;TSD=GAGGA;
Chr3	MSU7	karma	1680014	1680015	.	+	.	ID=karma.Chr3.1680014;TSD=TGGTCCCGGTGG;
Chr3	MSU7	Copia2_LTR	1683483	1683484	.	-	.	ID=Copia2_LTR.Chr3.1683483;TSD=CTGAT;
Chr3	MSU7	RIRE3	1686874	1686875	.	-	.	ID=RIRE3.Chr3.1686874;TSD=TGAAC;
Chr3	MSU7	karma	1696147	1696148	.	-	.	ID=karma.Chr3.1696147;TSD=GGGCAGAAATGG;
Chr3	MSU7	mPing	1714877	1714878	.	-	.	ID=mPing.Chr3.1714877;TSD=TGC;
Chr3	MSU7	mGing	1728937	1728938	.	-	.	ID=mGing.Chr3.1728937;TSD=AAC;
Chr3	MSU7	Gaijin	1732732	1732733	.	-	.	ID=Gaijin.Chr3.1732732;TSD=GGT;
Chr3	MSU7	Copia2_LTR	1738037	1738038	.	-	.	ID=Copia2_LTR.Chr3.1738037;TSD=TGTCC;
Chr3	MSU7	mPing	1756895	1756896	.	-	.	ID=mPing.Chr3.1756895;TSD=GTG;
Chr3	MSU7	spmlike	1767663	1767664	.	+	.	ID=spmlike.Chr3.1767663;TSD=ATA;
Chr3	MSU7	karma	1804314	1804315	.	+	.	ID=karma.Chr3.1804314;TSD=GCATGGGGTTCT;
Chr3	MSU7	mGing	1806446	1806447	.	+	.	ID=mGing.Chr3.1806446;TSD=ACG;
Chr3	MSU7	karma	1835591	1835592	.	-	.	ID=karma.Chr3.1835591;TSD=TAGGTCTGCCAT;
Chr3	MSU7	spmlike	1840271	1840272	.	-	.	ID=spmlike.Chr3.1840271;TSD=ACT;
Chr3	MSU7	mPing	1854878	1854879	.	+	.	ID=mPing.Chr3.1854878;TSD=CAC;
Chr3	MSU7	karma	1880410	1880411	.	-	.	ID=karma.Chr3.1880410;TSD=GGGCCAGCCGCA;
Chr3	MSU7	RIRE3	1887520	1887521	.	-	.	ID=RIRE3.Chr3.1887520;TSD=TTGAC;
Chr3	MSU7	nDart	1889736	1889737	.	+	.	ID=nDart.Chr3.1889736;TSD=CACTTTAT;
Chr3	MSU7	karma	1892945	1892946	.	+	.	ID=karma.Chr3.1892945;TSD=GATGTGGTGCAG;
Chr3	MSU7	Bajie	1912248	1912249	.	-	.	ID=Bajie.Chr3.1912248;TSD=TTGTT;
Chr3	MSU7	RIRE2	1920968	1920969	.	+	.	ID=RIRE2.Chr3.1920968;TSD=AATTT;
Chr3	MSU7	spmlike	1933252	1933253	.	-	.	ID=spmlike.Chr3.1933252;TSD=GCT;
Chr3	MSU7	spmlike	1935212	1935213	.	+	.	ID=spmlike.Chr3.1935212;TSD=CAA;
Chr3	MSU7	Bajie	1950476	1950477	.	-	.	ID=Bajie.Chr3.1950476;TSD=CGGCA;
Chr3	MSU7	Truncator	1959268	1959269	.	-	.	ID=Truncator.Chr3.1959268;TSD=AGATC;
Chr3	MSU7	spmlike	1965710	1965711	.	+	.	ID=spmlike.Chr3.1965710;TSD=GTG;
Chr3	MSU7	Truncator	1966811	1966812	.	+	.	ID=Truncator.Chr3.1966811;TSD=GGCTG;
Chr3	MSU7	mPing	1992955	1992956	.	+	.	ID=mPing.Chr3.1992955;TSD=ATG;
