# Supplementary material for: RelocaTE2: a high resolution transposable element insertion site mapping tool for population resequencing
Source: PeerJ. 2017 Jan 26;5:e2942. doi: 10.7717/peerj.2942 (PMC5274521; doi:10.7717/peerj.2942)
Supplement: Supplemental Information 1 — Release source code for version of RelocaTE2 described in this manuscript. [file peerj-05-2942-s001.gz › RelocaTE2-2.0.1/test_data/MSU7.Chr3_2M.fa]

>Chr3
ATCAGATACTCCGCGGCGTTGCTTACTGTCATTCTCATAGAGTTCTTCAT
CGAGATTTGAAACCTCAGAATTTATTGATAGATCGGCGTACTAATGCACT
GAAGCTTGCAGACTTTGGTTTAGCCAGGGCATTTGGAATTCCTGTCCGCA
CGTTTACTCACGAGGTACTATAGATTTGTGTTCAACATTTTGTTTTCTTC
ATAAAGTACATTTTTTTTCGTCATAAAGTTCATTTTTCATTTACCTTTTC
TATACACTAGCACATTAACTCACAATGGATGTCTATGGGAAGTATTTTTC
AGGTTGTAACCTTGTGGTATAGAGCTCCAGAGATCCTTCTTGGATCAAGG
CAGTATTCTACACCAGTTGATATGTGGTCAGTTGGTTGTATCTTTGCAGA
AATGGTGAACCAGAAACCACTGTTCCCTGGTGATTCTGAGATTGATGAAT
TATTTAAGATATTCAGGTTCTATTATTGTACTGAGATTACCTTTTTTTGT
TCTGTTAATTGTGTTTTTGCCAACTCTATGATTTATGTGTTGTGTTCTGG
TTACTTTTGAAGGGTACTAGGAACTCCAAATGAACAAAGTTGGCCAGGAG
TTAGCTCATTACCTGACTACAAGTCTGCTTTCCCCAAGTGGCAAGCACAG
GTATGACAAAACAGCATAAAGATTTTATTAGGCGGGTGAACTGCATCCAT
ATACTGTGCCACTAATATTCCTTGACTGAAATCTTCATCCCAGGATCTTG
CAACTATTGTCCCTACTCTTGACCCTGCTGGTTTGGACCTTCTCTCTGTA
AGTCGAACACCACTCACCTTTGTTCATTAGCATGTCATAATATACCCCAA
AAAAAAAGTATCCCATCCTTGTCTCGTTTCACTGTCAGAAAATGCTTCGG
TACGAGCCAAACAAAAGGATCACAGCTAGACAGGCTCTTGAGCATGAATA
CTTCAAGGACCTTGAGATGGTACAATGACCCTGCTATGGCTTTACATTGG
ATTGGCATATGTATGGGCTGGGCTCCTCATTTCATTCCTTCTGTGAACGC
TGTGCCCTTCGTTTGGGCATTTTTGTCATTCAGCTGGATATTTCAAATCT
TGTGTGTTTGATATGTATTCAGGAACGCTAAATAGATCACCGTCTTGGTC
TCTATTTGTTCAGAGTAAATATCTTCCAATGCTGCCTTTCAGTTTCCATT
GAACCTATTCAGATCCAAATAGCCCTTCGTTGCTGTTACACACACCTTTC
TGGTGTTCCACTGGGACTGGGGTCAACTGGGGGACACGCATCATTGGTGC
TCAGCAAGATCCTTTCTCGTCTTGTTGCATGCGTTCGACATCATCAGACC
AGAGTGCCACAACGACTGATCATGAACATGCACTGACAAAGGATTCCACT
ACCAAACGGAAAAGAAAAATAAAGAGCTTCCAAAAGCCGAAACGTGCGGA
GCAAAATCTGTAGCAGATGCGAAGGATTCCACGAGAATGAGAATAACAAA
TTTTGCACTGGTTGGCCCCTCTATTCCATGCTTGATGTGTGAGTGATGTG
GCCATAAATTAGACGGCAGCTAATGAGATTATTATGCGGTCACGCCACGC
CACGCCATGCCATACTCGAATCGAACCACAACTTGAGGTTTCCAGCTGCA
TACCATACCATGCCTGATGGCAGCATGGGAAGGAGTCGTCGTCGCCGCCT
AGTGATGGAAGTCGTTTCACGTCGGTTAAAGTGGTGCACTCTGAAAGGGC
AGGAGTAGCGAGTCGGCTACTGGGGTGGGTGAGTGGAGTGAGCCAGCAGC
AGCCGCGGGGGCACCGAAAGGGGCTTGTCATGGACAGGGAAACGCCACTT
GGACCGTCATTGGGTCCACTGCTGCACTGCGCAATTGTAGGCGCCTAGCC
GGCCACCATTTCAGGCTCTCAGCTCGTCACAAGTTCTCAACGAACCCTAT
GAAAACTTCGTTTCGAGGCTGCACGTTTGCAATGTGAGTAAATAAAATCA
TTTATTGAAGATTACAATTGTATTTGCAAATTCAGTTAGCTAGAGGGTAA
ATCTTTTTCAGTTACAGTATCTTTCCTAGGAAATTCATACCGAATTTTGA
ATCATCATGTTCTGAATTTGTACTATCATACACTACAAAATTGATTCAGC
CACTAATTGTTTAGGCTATCCAAGATTTCTGCTAATTATTTCACAGAAAA
TGCTTGCCATCTCTGCACGGCAATAGAGGGCGGGTATCTCGTCCATCCCT
CTTGGTCCCGCACTCTCTCGCGTGGAGCTTATCTTCCAACGGATACTTGA
ACAAAGCTAATCGCCTTGTCAGACACCCGCATCCCCACCATCCAACCCCA
ACTCATTCCCGCTATATAAACCCTCCACCCAGCGCAGCGGCAACAAGGCA
ACAACTCGCACTCGTCAAAGCAGAGCGAACTCTAGTGAACAAGCAAGAGG
CCGAGACGCCAACGCAAGCTTAGCACAGTCATGGCGAGCAGCAGGCGGCA
GCAGCACAAGGGTTCGTGGTCGTGGACGTCGCGGGTGGCGGCGGCGGCGG
ACGCGGCGTCGTGGTGCCTGGCGCTGTCGCTGGTGGCGCTGCTGCTGGTG
TGCTCGCTCGGGCCCGGTGGCGCCGCCGGCGGCGAGCAGCGGGGTGGTGT
GGCGGCGGTGTTGCGCGGCGCGGCGCTGTCGGCGCGGGCGTGCGAGGAGA
TCTACGTGGTGGCGGAGGGGGAGACGCTGCACAGCATCAGCGACAAGTGC
GGCGACCCGTACATCCTGGAGCAGAACCCGCACGTCCACGACCCCGACGA
CGTCTTCCCCGGCCTCGTCATCAAGATCACGCCGTCCAAGCCCAGGTAGA
TTACCACAAATCACATCGACACGGGATATGGACTCCATCGCCACTCGAGG
GATGAACTGGTCAACGTGTATGAAACACACAAGTGTTCGTCCGAGAGCAT
CGCGCAGGCCTGGAATGGATCGATGCATCAAAACGCGCGATCTGGATTCG
ATCGATGTATCTCTGCAAATGTAACTGGCAAGGAACATCAGTTCTGATAT
GTGAATATACACGCGATCCTAGTGCAATTCTATGAGTAGCTTCCTCTGTT
GTTTTGGTCCAAACTCCAAAGGAAACTCTTGTTTCCTTCGGCATCTGTTT
CTCGCATGACAAGGCGGCGGTGACCGCGGAGAGAGGGACACGCAGCGGAT
GGGGTGGTGGCACGTAAGACCAACGGCTACGTACGTCGTCCTTAGCCGTT
TCGTTAGCTTGTCCTTACATGTGCTGTGCTACAGTTGAGTTGATCTGATC
TGAGGTTGGGTGTACCGGAGCAGTACACGTGCTGTCGTATGCAGGCTCTT
GCCTGTATCTAAACAGGTGAAACCAATGGAAGGAAGATTCCAGCTACTCC
CTTTGTACCGTTGGAGAGAGGCTCCAGTGACAGTGGAGACCCGGCCCCTT
CAGTTGCCACTTGCCAGACGAGGGCCCCGCGTCCTCGACCCAAACGTGCC
CGTAGGAGTAACCGGCGGTGCGGTTTGTCAAATTTCATCCGGATTTAATT
TTTCAAAATGAAGAGAAAATTCAGAATATAATCCTGTAAGTAGTACTTAA
ATTGTAATACTATTTGGTGAAGAATTCTTTTGTACAAAAGAGAAAGTTAA
CATAGCCAAACTGGTAATGACTTAAAATGACAAAAGAATAAATGGGATTC
TTAATTCAATTGTTGAATGCAAAAAAAACATAGCAAAGGTCATGCCGAAT
TTTCCTATATTACATCAATAGGTCAGTTCTACATGTTCTAAATGTCTCCT
ATATATATTCTTATAATTTTCGCCCTAAATTTTCTACGTACTGCTTTTTT
TTTTTTAAAAAAAAAATAAACCAAACTGCTCTGGACCATAAGGTAAACGT
TCCAAAACAGTGAAACCACCGCCGGCTTAAAAATATTGAATTCCAATTTT
TTGAACGCTAATTTCACGGGGTTATTTGCGCTGTATTCATGATACCATGG
GAAGCTAGTGACAGAAGGCCCTATTCAGTGGATGCACATCCTCTACAGTA
CTGCTGCTGCAATAGCAGTGGCTGACATGTGGACCCGGACCCCCACATTA
GCGTCTGCTACTGCATCAGCAGTACGGCAGACAATCCCTACTGTGATTCC
GTTAATCTCTCTAACAAGAGAATTAAGGGGGATTTAGAACGAATTAATTC
CACATCTATTGTAGCGTGGAGATATTCCAATCAATCCCTCTAAACTAACA
AACAGCCAAACGGTATGGTAACCTGGCCGGTACGCGTGCAACCAAGGCGA
TTTCAAGCCACACGCTAGCTGCGTTCATAACAGGATAAGATAGCTCAAGG
TCAGGCGAACAGAAATAGAGAGAACATAACTACCTGAACCTCCCTTTCAT
GTAAGCTCAGTCTTCAGAACAAAATCATGGCTACTTTATGCCACTCTGCT
CATACCAGAACATTCGGAAAGATTGGCAGGAGAAATGCAGCAAAGGTCCT
CTGCTCAACGCAGATGCCGCCATCTCAGAGCACAATCAAGGTACTGTGGG
TTATGACATTATGAATGTTCTTCTCTAATAGCACTGCAACTTCCTCTGAA
GGCAAAATCTGGTGGTATATTGAAAAGGTTGTTATCATTGGGGCGACAAA
AGAGATTGGAAGAACGGCAATAGCGGCAGTAAGTAAAGCAAGGGGAATGG
AGCTTGCAGGGGCCATAGATTCTCAGTGTATAGGCCTAGATGCAGGAGAG
GTATTCACCATTCACTCAATGCGCCATTTCCCTTGTAATTAGGCTGTCTC
CCTGCTGCAATAGCTGCTTGTTCTTTGTCTCTTACAGTTTATAAATGCCG
GCATTGTTCTTCTAGATAAGTGGCATGGAAGAAGCCCTGGAAATTCCGGT
GCTCAATGATCTCACAATGGTTCTGGGCTCAATTGCACAAGTATTGGCCT
CTTCATTGTACTATAAAATGCTTATATCCACTTGTACAGTTGTACTGTTA
TACACTTCACGGGTTTGCTATTTGAAACTTATGTTCTTTCAGACCAGAGC
AACTGGAGTGGTGGTTGATTTTAGTGAACCTTCAACTGTTTATGATAATG
TCAAACAGGTAAGCAATCCACCTACAAGATGGGGAAAAAAGTAAGTTACA
TTGTAAAGTGAGATTGTGAAATACCGGACTATACAAAGTACGCACCAATG
TGATCCATTCAACGGGAAGCATCATGGCAATATAACTGAATCTTGTCCAA
AGTATAACCTTATTAATCTAGAAAGTTACATTATTATCGATTCATGAGTA
TATATGAGCCAAAGAATTATTTGTTTTATATGAGCCAAAGAATTATTTGC
TTCATAACCAAATAACAGAAAAATGTAACAGTTCACATAGAATGAGCTAT
CCAGTACCAGTGACCAGGACCACAGGAGTGCACTCTAATTCAATAAGCAC
ACTGCCCAACACTGATAAAGAAGTATAATGCCATTCAGATTCTGTACAAT
CCTCTGAAATCTAATTCTGTACATGGTTCATAAACAGGCAGCGGCATTTG
GTTTAAACAGTGTGGTGTACGTTCCAAAAATTGAGTTAGATACAGTAACT
GAGCTGTCAGCATTCTGCGAGAAGGCAAGCATGGTAACACTACATATCAT
TATTGCATTTATCATATATGTACCGCTTTAACAACATTGGTTATTATCAG
GGTTGCATTTATCATATATCTTGTGCTGATTTCATTATCAGGGTTGCTTG
GTCACACCAACATTATCAATTGGCTCAGTGCTCCTACAGCAAGCTGCTAT
CCAGGCCTCGTTCCACTACAACAACGTCGAGATAGTGGAATCAAGACCTA
ACCCATCGGTAATAGGCTTTTCCATGTAACTCTTAATTCACCATATAAAT
ATGCCTTCTAAAACCACCAGATACAGAACATCATGTGCAATAAACATTGT
ATATTCTAACAATCAATCAAATGCCAAAGGAAAAGGCACAACATCATCTA
TCAGCATTAGAAGAACTCTTGTCAATACTTAGTTACATACTAGACAAGTG
CTCAGGTGTGCAAAGGCTGATAGACTAATGTTTGAAATTGACAGGATTTG
CCATCGCAAGATGCAATACAGATTGCAAATAATATAACAGATCTTGGTCA
GATATACAACAGGGAAGATATGGACTCCGATAATCCAGTAAGTGTGAGAA
AAATATTTTGCATTGCTATTTATCTAATGATACAGAAACGGGCATTGCAA
TCTGTTCAGTTCATTCTAAAACAGTGAAAGTACAAACTGGAATCAGTTTT
CACCTCTATAACAGCTTACAGCTGCACAATATTGTTTCACAAAACTAATG
GACAAATGTTTTGGAAAAGGCAAGGGGTCAGATACTTGGAGAAGATGGGG
TGCGTGTCCACAGTATGGTTCTACCAGGCCTTGCTTCCAGTACATCGATC
CATTTCTCGGGCCCTGGAGAGGTATTAATAATATTTTTGCTTGAAATGTC
GCTGAATTGACCACCTATTTTTAACTATTGAATTGACCAATCACCAACAT
ATCCAGATTTACACCTTAAGACATGATGTGACAAATGTTCAATGCCTAAT
GCCAGGATTAATTCTGGCAATACGGAAGGTGATACGCTTGAAGGTAACTG
GCGCCAAACTTTCTGTTGTGCAGATGATATAATGCATTTTCACTGAAGAA
AAATTCTATCTTTTGCAGAACTTGATTTATGGTCTGGAGAAGTTCTTGTA
GGATTTTATTAGAATGCTGGTAGGAATTTTCATCCCACATATCAAGAGAA
ATACAAGCTATGGATATTCATGGTAAGGATAATGCAAAACAGTAAGAAAG
CCAGCAGGTATTACAAGACTATGGGACAAGAAAGATGCGAAGAATGGCTC
CACCAAACATGACTGAATTTTTTTATGCAGATGTTACCCAAGATACACAA
TCTTGCTGCAAGTTCAAGGTGGAAACCAAACACATGTCAGCAATATTCGG
GAAAGCAACCATGGTGATAACCATTGTCACCAAAATTGAGCCAATTAATA
AATGAGTGGTTGAATTGACTCAAGGCCTCAAGCATATGAGTTCCATCACA
GAACATAAGGGAACTCTAGCTGTAAGGAACTATGTTTGGTCCTGGGTGAT
GCTGACGCAAAATGTTTATAACAATGCATGGTGCGTTGATAGGGAACTGT
TTTGATCCCTTGAGATGAAGTGATGTCCCCTTGTTTGTAAAACCCATCAA
AATAGTTATGAGTAACCTTTAAACCAATTTGCGCCATTCATACAGCATAC
ATATACCACTCCACGAAATCTTAGGTCTAAACTCAACTCGCGCATTAAGA
CATATAAAAAAGAAGACAAATTCAGCGTATGAATAATAGTGGTACTATTG
TTCTTTTTCCCCTCAATGTATAGGTCGAATTTAAACATGATTTTTGGTGG
AGAGATAGATGTTACTAAACTCTACATTGTTAAAAAAAAAAACTAGATGT
TACCCGTATATCACATATGCACAAAGGCAATCATCAACAAGGTGACGCAG
TCTCTAGTCTGTACAGGAGAGTTGCTTACCGTAGCCAAAATGTGATGACT
GATCAACCGGGGTCACCGTCTTCACTCTTCAGTTCTTCACGAAGCAATCG
CGACCGCCAAGAAACCGAAATTCTTTAAGATAGAAAACCAAAGACCGATG
GTTCGGTCTAAACCATCGGTCTGATTGTGGCGACCGATCTGGCGTGGAGG
TAGCCGGTAGGCAGCGGCGCGGCGGCTGGATTGCAGTGCAGAAGGCGGCG
GCGCGGCGGAGATGCGGGAGTAGGACGAGGTACCGCGCGGGGAGCCGCTT
GCCGTCGCGGTGGACTCACGGAGGACGCCGGAGTGGTCGGAGCGAAAAGG
CGGCGCTGATTCCTGCTGCTACTAGACGCCGACGGGCGACGGCAAGCACG
AAGGGAAGTTAGCGGCGGTGGAGGTCGGACTCCTCCGGGAAGCAGTCCAC
GGAGGGTTTTGCTGGCCGCTGCCGACGTTGAGCTCGACGCCATGGCTGCG
GCCTTTCGAGCCTTCGAGGAATAGTAGATTTGGGCCCAATAATTGAGTGA
TTTGGCCCAGTCCAGGAACTAGTAAGTACTCTGCAGAGTACGCAGAAAAA
TAGTCTCCACGTTGGTGAACTCGTTGCTTGATGGGAACGCATGCAAAGGC
TCTGATCGACGCTGATCTCAAATATTTCGACCACCATTGCCCGTATTCCT
CGGTGTCCATCTTTGACATCTGCTGCACCCTAATTGGTATCTACTCCTCA
TCTAATCGAATCGCAACTCGTCATGTATAAATTAACTCCACACCTCCTCC
TTTATCTTCAAATCTCAAGATTACTCTGCCAAAATGGCGCCTGGTCATAG
GCACGGCTCAGTGCCACCAGTGGTGTTACTCCTACTAGTAGCCACTGTGC
TTGGCTCCCTCTGCCTTAGCCTCACCGCTTCACCCGAAGGTACATGAGAA
ATCACGTACGTGTTGCTCATGTGTTGTGTTTTTTTTATAGAACTTTGACA
ATGTGGTCGTGCGTGTGTCGTGGCAGCGCAAAAAGGGTACAATTTTCGGT
TCGCGAGGCACGCGCGGGACGCGCCGCTGGTGTCATATTACAACTACATC
GTCGTCGGCGGCGGCACGGCCGGGTGCCCGCTGGCGGCGACGCTGTCGGA
GCGGTCGCGCGTGCTCCTCCTGGAGCGCGGCGGCCTCCCCTACGGCAACC
GCAACGTGTCCAGCGAGTACCACTTCGCCGACGCGCTGGCCGACACGTCG
CCGAGGTCCCCGGCCCAGCGGTTCGTCTCCGAGGACGGCGTCGTGAACGC
CCGGGCGCGCGTGCTCGGCGGCGGCAGCTGCCTCAACGCCGGCTTCTACA
CCCGCGCCAGCAGCGGCTACGTGCGCGCCGCCGGCTGGGACCCCCGCCTC
GTCAACGCGTCGTACCGGTGGGTGGAGCGCGAGCTGGTGTTCCGCCCCGA
CGTGCCGCGGTGGCAGTGCGCGCTGCGCGAGGGCCTCCTCCAGGCCGGCG
TCACGCCGGACAACGGCTACACGCTCGAACACGTCCAGGGCACCAAGATC
GGCGGCACCATCTTCGACCGCGCCGGCCGCCGCCACACCGCCGCCGACTT
CCTCCGGCGAGCCCACCCGAGGCGGCTCACCGTGTTCCTCCGCGCCACCG
TGTCGCAGATCCTCTTCCGACGCACCGGCACGTAATCGTCAACTTGCATG
GTTTGCGCAACCATTTTTTAGCTCTAAAACTGACACGACAAGTGTTTGCA
GAGGGCACGGCGACGCCGGTGGCGTACGGGGTGGTGTTCACGGACCCGGC
GGGCGTGCGGCACCACGTGTACCTGCGTGGCGGCGCCAAGAGCGAGGTGA
TCGTGACGGCGGGGACGCTGGGGAGCCCGCAGCTGCTGATGCTGAGCGGC
GTCGGGCCGCGCGGGGAGCTGGAGAAGCACGGCATCCTCCCCGTGCTGGA
CCAGCCCAGGGTCGGGCAGGGCGTGGCGGACAACCCCATGAACTCGGTGT
TCGTCCCCTCCCCGGTGCCCGTCGCGCTCTCCCTCGTCCAGATCGTCGGC
GTCTCCCGCTTCGGCACCTTCATCGAGGGCGTCAGCGGCTCGCAGTTCGG
CATCCCGCTCCACGGCCGCGCCGCCTCCCGCCGCGCCCGCAGCTTCGGCA
TGTTCTCCCCCATGGTACGTTAGGCTAGCTAGCTGCATGCAGCGTGCAAA
CTAATTAATGGATGTTTCATTACGAGGCAGACGGGGCAGCTGGGGACGGT
GCCGCCGAAGGAGCGGACGCCGGAGGCGATGCGGCGGGCGGCGGAGGCGA
TGCGGCGGCTGGACAGGCGCGCGTTCCGCGGCGGGTTCATCCTGGAGAAG
ATCCTGGGGCCCATGTCGACGGGGCACGTCGCGCTCCGATCAGCCGACCC
CGACGCGAACCCGGCCGTGACGTTCAACTACTTCCGGGACCCGCGCGACG
TGGAGCGGTGCGTGCGCGGCATCGAGACGATCGAGCGGGTGGTGCGGTCG
CGGGCCTTCGCGCGGTTCACCTACGCCAACGTCACCGCCATGGAGGCCGC
CGTGCTTGGCCGCCGCGCCGGCCACCTCCCCGTCAACCTGCTGCCTCGCC
GCGCCACCGACACGCGGCCGCTGCAGCAGTATTGCAGGGAGACGGTGATG
ACCATCTGGCACTACCACGGCGGCTGCCATGTCGGCGCCGTCGTGGACCA
GGACTACCGGGTGCTCGGCGTACGTGGCCTCCGCGTCGTCGACAGCTCAA
CCTTCAAGTACTCGCCCGGCACCAACCCGCAGGCCACCGTCATGATGCTC
GGCAGGTAATTTAACCCAAGTGCATGCCTTCATTTTCAGCTAAATTTTGT
TTGGTTTGGCGCTTGCTTGGATGAAATTCAGTCGAACATGCATTGCGCAC
ACAGGTATATGGGGCTGAAGATTCAGAAGGAGAGGTGGACGAGGAACGAC
GAGACACATTAGTTAGCTCTTCTGATCACTTCTGCTTGATCTTATTCACG
GTGGCGTACGATAATTTCTTCGTGTAGTTGGTAGCTTTGAGAGACCCAGA
TATTTCTTTCTTCTTTGATAGAGATTGATAATAGTCTGATTGTGGACTAG
GATCTGATCCTGTGATCCATATGTACTTGCAGTCTAGCTTGCATGTTTTC
TGCATTGTTTGATAGCGTTATTTAGACATGACCACACATCCAACATTCAA
TTAGTATTTTGGTGGATATGTGTTTGCAACTCTGCGTCAAATATTTTCGG
GATTGCCTATCCATTTGTCGGGTAATTTCTAGCAAAAAAATCACCCAAAT
TTTTTCTACCCTTAGATTTACATCCAACGAGCTAAAAAAGAAAATAACAA
ATATATATTTACTTACACGGTATTTTTATCAAAATTACAGTGTACTTACA
TATCATATCAACTGAATTTATAAATGTAATTTTAGCTATATAGGACTGTA
ATTTTATATTTTAAAGAAAATAACAAATACATATTTACTTACACAATATT
TTTTATCAAAATTACAGTGCACTTACATGTCATATCGACGGAATTTACAA
ATGTAATTTTAGTTATATAGGACTGTAATTTTATATTTTAATTAAAATAA
CAAATACTCCTTTCGTATTTTAATGTGCGATGCCGTTGACTTTTTGACAA
ACGTTTGACCTTTCGTCTTATTCAAAAAAATTTATGTAGTTATAATTTAT
TTTATTATGACTTGATTTATCATTAAATGTTCTTTAAGCATGACATAAGT
ATTTTTATATTTGCATAAAATTTTTGAATAAGACGAGTGATCAAACGTTG
GTTAAAAAGTCAACGGCGTCATACATTAAAATATGGAGGGAGTACATATT
TACTTACACATCATTTTTATTAAAATTACAGTGCACTTACATGTTATGTC
AACTAAATTTACATATCTAATTTTAGTTAAATAGGACCGTAATTTTAGTT
AGAGAGGAGAACGTACGAGAAATGAAGAGTGATTCCGGGCGGAGTTTGCG
AGAGAGAGAAGAAAGAAACAGGCAGGCGTGCAAATAGAAAATCCGTACCG
TGAAAAAAAAAAAGGGGTCGGAGCATCGAACCACGACCTTATCAACATGT
GCACAAATCTTGTTGGCTTGGTGCACACATCGTGTGGCCGAAATATCCGT
GAAATCGCTGGAAACAAATCACCCGACAGATTTCTAGCGAAATCGAATAT
TTTCAGGTAGGAATCCATGTATTGAACTGTACATCTATAAGCTTCAGAGG
TACACTTGCCCAGGTGGGCCCATTCATTTATGCGACAGCAGCAACGGCCC
ATGGGCCTTAGAAATCACCTAATCTGCACAAAATGAAATGAAAGAGCACT
TTGGACCTTTTTTTTTTACCAAAGTTTCACTAGGCCTTGTTTAGGTCCCA
AAATCTTTTTTTCCAAAAACATTACATCGAAACTTTGGATGTATACATGC
AGCATTAAATATAGATAAAAACAAAAACTAATTGCACAATTTGCATGAAA
ATCGCGAGACGAATCTTTTGAGCCTAATTAGTCCATGATTAGCCATAAGT
GCTATAGTAACCCACATGTGCTAATGACGGCTTAATTAGGCTCAAAAGAT
TCGTCTCGCGGTTTCCAGGCGAGTTATGAAATTAGTTTTTTTTATTCGTG
TCCGAAAAAACCCCTGTCGACATCCAGTTAAACATTCGATGTGACACCCA
AAATTTTCTTTTCACGAACTAAACAAGGCGTATATATCACTATTATCCAG
TATTTTCACTTTGGAATATATATTTTCATCTTACTAATAAAATGCTCATT
ACTTTACCATGGATAAAATGTACGTGCTTATTTAAATATATGTTATTCAC
TTAATTTAAATAAACATTAGACTATTATATGATATAAAAAATGTCATGAA
CTAATTTATAGGATAAGCAAAATTAGTGGTGGTGAGCTAGTGGCCACCAC
CACTATTGTATTTTATAGTAAAGTATAGATCGTAATTTGGACTACCCAAG
CTACTTCTTCGGCACATCAGCAAAGCTCAAACACATTGGCGAACTTCCCT
ACGCTGCCAAATGCCAATATGCCATACCTTTGTCAGAGTAGAGATTAGAT
ATGGCTAAAAGAATAGGGCTGGGTTAGTTTAAAGTAGAACAAAACAAAAG
CTGATTAGTCCAAAGTAAATATATTAAATAAAAAGTGATCAAAAGTGAAA
CTATAGCGATAATTCAAACTACAATTCACTGGAAATGCAACGAGTGTAGA
AAACACAAGGAAGCTTTGATAAGCTCCTTGAACTTCTCCGACGGCGAGTC
GGCACCGAATAATCACAAATGTAGGCGAGTAAATTATGGGCTTGTTTGGT
TTGGAGCCAATTTTTATCCAACCAAAATCTTGGTAGTGCCAAAACATTGG
TAAATTTTGGCACTACCAAATTAAGTAGTATTCAACTTAAACTATTGTGG
GTAGAATTTGGTAGCAAACCAAATATATACTTGCTACTATTTAAGTTACC
AAAATTTTGGTAGGGTAATAAATTAGAACCAAACCAAACAGGCCCTATAC
AACTGCTATACATAAGATCAGACAAAGCTTTCAATCTCCCATGATTCGTC
GTGGTGTGGATGGATCAATGATCAATCGATCCCGATTCCCAATCTCAAGC
TCCCAACAAGAACTGAATTGAGTTCCGGCGCGCGTTCACGTCGGCATACA
CGTATATACTCGACCCACTCAGTGTGGCAACTGCCAACCAACTCCATTGT
ATCGATCTCCTCTCCCATCCCATGGCCCTGCGCCTCAGCCTGCAGTTTCC
TCCTCGTAGCTTTAGCACAAGCAGACGAGCACCACCTACTACCTGGCACC
TACCCACCCCGATCCTTAACACTCCTTGTGAAAAATGCTGCTACAGACCG
CGAAGAAAATAGTACTACTAGTACTATGCATCTCCCCTTGTTTGTCGTCA
TTGATTGTGGTCAATCGTATGGGTCGTGATATGCAGTTTGAAATTAGTAC
TACCTCCGTCCCAAAATAAGTGCAGCCATAAATATCCGTATTTAGCGCTT
TGACCATCCGTCTTATTTGAAAAATCTATGAAAAATATTAAAAAAATTAG
TTACACATAAAGTACTATTCATATTTTATCATCTAATAACAATAAAAATA
CTAATCATAATCTTTTTTCAAATAAGACGAACGGTCAAACGTTGAACATG
AATAGTGCTAAAACTGCACTTATTTTGGGACGGAGGGAGTACTAGAACTG
TTGCTGAGAAGGAGGAGGAAAGGAAGTACTGTGAGCGTGTGGAACCCCGC
ATGAATGAAGATGCTACAATCTACACCACCCGTGAGGGAAGGCGAACATT
TGAGACTTGAGAGCAGAGCATAGTGTGCCGTTGTCGTAGCGAGACTCCAC
GAAATCGTGAAATCGTCGATTCCAATTCCGCCTTTCTAATCGAAATCAAT
TTAATCGTTTGGCCCACGGCTGATAAGAAACTTTTTATGTTGGTGTTTCG
TAATCTAAAGACTAATATTAAAAACTAAACGTGATTAAATAAACTTCAAA
GTCTAAAATTTTACTACTAGGCCGAGTTTAGTTCTAAAATTTTTATTCAA
ACTTCTAACTTTTCCATCACATCAAAACTTTTCTACACACACAAACTTCT
AACTTTTCCGTCACATCGTTCAAATTTCAACCAAACTTGTAATTTTAGCG
TGAACTAAATACACACTAGCTACGACGCAACTGAATCTTAGGGCCTGTTT
AGCACAGCTTCAGCTCCAGCTCCACCCCTTCTGTAGGTGGAGCTCAGCTC
CCATCGGATGGCCCAATAAGCCAAAGAATAAGCCAAATTTTGAATTTTCA
AACTTAATTTTGAGATTGATTTCGAGATATTTTCAACATAGTTTTTTTTC
AACATTGGCTTTTAAGTTACAAAGAACACATATATAAAAGTTTTATCTAT
AAATTTATTTTTATTCCCTAATAAACCGTTTTGGTTTATTAGAAAAAAAG
CCAACCGATGGGGCTTTCACAAAATAAACTAGAGTTATGGAGCTGGGTTT
AGCAGCTACACAACTTCACTCCTAACCCAACTTCTAAAGCTAAATTTAGT
ACCAAACAGACCCATAGCTGCAAGACGGGGGATCCGATTCCAGTATAGAA
TCATGAGACAGAATACTTGTACTACTACCACTCAAGGGTCTTTACCGTGA
CGCCATCAGTCTGTTCATCTGCAGGGTGCTTGCTTGCATGGCAGCATGGA
GTCCCAGACTCATCATCCAGCTCCGGCCGGTCGACGCAGGGGAAGATGGC
GCCATAGATCCAGATTCTGTCCACGTGTTAGGATCCGAGGGCAACCAGCG
AATCGAAGGCGATACCACCGAGGGATGTCAGCTGTCACCTCAGTAATTAC
CAAATAAGAACAGGTAGACTATTAGTCAGCTACAAATATATTTTAATTTT
AATGAGATAAAAGATAAGAGAAAAGCGCAGCAGAATACATATCTGTAGCC
AGCTGCAGCATGAACTCCAAAACGTAATGTGTGTATGACAGGTGGGACTA
TATATTAATAGTACAGTAAATAACTATGGTATGAATTGGCTATTAGATTG
ACTATAGACACTAAAGTTAAGAAAAGAATAACCACACACAAAAAAAAAAC
ACACCGTGATAAATAAACGGACTGAAGGAGGAGGCGGCATGCACAGTAGG
AGGCGTATATAAAACCGACCGGTGCGAGAGGAGAACCCGCATCACATCCA
CCTCCTCCTCGCTCGATCCGCTCCTGTAGGTACTCGTACTACTCCAATTC
TTTCTCTCGCCTACGCCTTCCTCCCAATCTTGTTGTTTCGGCGGCGGCGG
CGGCGGCGGCGGTGAGGGAGATGGCGGCGGAGAGGAAGGACGTGGGCATT
CTCGCCATGGACATCTACTTCCCGCCCACCTGCGTGCTCCAGGTCAGCCA
CCAATCGATCTCATCTCCCGATTCTTCCCTACTGATCAACCTCGTCGATC
GTATCATATTTCTCCCACTACAATCCGTGTTTTTCTTTTACAAATTTAGT
CCCATGTTTTCAACTTTTCATAACTTGCAAACACGAGTGCAATCAAAACA
AGATTTGGAGGAAGAGGAATCCTTCAAATATTTTTAGAAGAAAACATGAG
CGTATTGAGAATTGAACACATTATCTCGAGTTAAAACCACACACCTCTTA
TCACTCAAACAGAGTGCAATCGCAATCTAGTCAGATCTTTTGCCTTTGGA
TAACCCTTTCCGTTTTCTCGTTTGTTCGGGAGATCGAGTAAAAAAACACA
CACACCCTTTGCGTGACTTTCTCTGCGTAACTGTGGTGGAATCACGGTTG
GTGAGAGGTTTACTTTACTACCGGTTTCCGGTGAAGATTTTCCAGCTTTC
CACCCCCTTCTTCGCCAGCATCGCAGCGGGGAGAACCAGCCACGTGCGCC
TGGGCCACCTCCGCGCATTCGGTGAACTGGAGCAGAGAGCAAAGAAGAGT
TCAGAGTTGCGATTCCAAGTTTACTCCATGGCTGGACTATCCGTGAAAAA
AAAAAAGAAAGAAGCAACTAAAAAATAATTTACCAGTAAAACTTTTATAA
CTTTGGTCTCAGTGGTTTAAAAGCCAATGCTAAAATATCAAATATAAACC
GCGATGGAAAAAAATATATATCAAAATCAACTTTAAAATTAAGTCAGCAA
ATATATGATTGCTGTAGTGAGTACTAATCGTGCTACTCGTTGTAGCTTAC
GTTACCATTTAGGAGTATAGTACAGGGGAGATTAAAGCTGCCGTTTTCAG
GGAGGCGTGATTAATTGCTGACCGCTTACGTGTGGAATGTTTGCACCTGC
TTCTGCTTGAGTTGAGAGAAATTAATTAAAATGCTGTTCCGCGGGAGAAT
TTGCTGTGGAAGATGCCAATTGAAACAGCTTGGCACAGAATCAGTAGGGC
CTTGACTCGTTTAAGATTGTGTTGACAATCGATCAAATCACTAGAACTAG
ATGGTGATGGCTTCCAAGACATGGCGGCTTACTATGCACATGTGTACATT
GAATTGGGTGCTGATAAAATGGTTTATGTTCTTCTGCCGACGACCGGGAT
ATGTCGGGACCTTTTCTTTATGGTAGTAGTTCTGTCAGTGATATAACTTG
TACAGAGTGGTTGTGTGTTGGCAATATCTCAATGCTGTACATCATGTCGA
TATTAATAATCTTTATTTCGTGTTTCACCTAGTATTAGACTGCAAATGCA
TGTGATGTTTGCTACAGGACGAGCTGGAGAATCATGATGGCGTGAGCAAA
GGGAAGTACACCATTGGGCTTGGACAGGATAGCATGGCCTTTTGCACTGA
AGTGGAAGATGTTATTTCCATGAGGTATGCCTGTTCCTATGTAGAAAAGC
ACCATTGGTGTGGTAGAGTTGTGTGTCCTACCAGGCTCAAATCCTATTCC
TATGCATTTTCAGAGAACATGTGCAACATAGTATTTGTGATTCTGAAGAC
AAATGTGACCCTCAAGTGTCCTATCCGTGCCCTATAAAGTCAAACAGTGA
TAAACTATGCTAGATCCTTAGCCAAGGATTTTATGTTGAAATTTTAATTT
CAGGAATAAAGACATTAATCTCCATTATTCATTTATCCCTTTTTTATGCA
TTTAATTGATCGAGAGTTTAACGCAGCTTGACAGTAGTGAAGTCACTCCT
GGAAAACTATAAGATTGATCCAAAATGTATTGGACGTTTGGAAGTTGGCA
GTGAAACAGTAATAGACAAGAGCAAGTCTATAAAAACATGGCTGATGCAA
ATATTTGAGGTTTGGACCTTTCAGCAGAACATAGGAGTACATATTATGGT
TTATGTGCTTTCATAAGGCTTATGACAACTTTGTTTAAATGCAGGAATGC
GGTAATACTGACATTGAAGGAGTTGACTCCTCAAATGCATGCTACGGTGG
AACAGCTGCTTTATTTAATTGTGTTAATTGGGTCGAGAGCAACTCATGGG
ATGGACGTTATGGGCTTGTTGTTTGCACAGACAGCGCGGTATGTACAACT
CCAGTGTTAATTGGGAATACTTTTCCTTTCATGTACTCAATTTCGTACTG
TACAGATTACCAGTGTACAACTCCATTTCTTTTCCTGGGTTACTGATGAT
GGCTATATGAGTACATGTATTCATATATATCACGTCCTTGTTTTTCTCAT
TTTTTTTCTTAGTTTCTGTTATTGACCACCACCACAAATCCACAAGTGTT
TTTCCTTAAGTACTGAAGGCAAGCATAATATAGGTTTGCTACTATGGTTC
TCATGCTTACATTTTGCATCCAATATTAATTCTATAGCTGACATTTGTCT
CTTTAGGTTTACGCTGAAGGTCCGGCTCGTCCAACCGGTGGTGCAGCTGC
TATTGCAATGTTGATTGGACCAAATGCTCCAGTTTCTTTCGAAAGCAAGT
ATAGAGGATCTCATATGGCACATGTCTATGACTTTTACAAGCCTGATCTT
GCTAGTGAATACCCGGTCTGCCTCTGGCCCACACAATTCTTACACCTCAA
ACCCAAGTTCGGATTAGCACATAGAGAACTAGCTTGAAATAAACTGGAAT
TGATTTATTTATGGCATCTGCAATTTGTTCAGGTGGTCGATGGAAAGCTA
TCACAGACATGCTATCTCATGGCATTAGATTCCTGCTACAATGTCTTCTG
CAAAAAGTAAGCTGTATTCCATATTGCTTTAACACATTAGTCAAGCTGAG
CCTGTTGATTGAATCAGAACCCACTGGTTTTCATCTTTCAGGTATGAAAA
GCTTGAGGGAAAGCAATTTTCTATTCATGATGCAGACTATTTTGTATTTC
ACTCCCCATACAACAAGGTACCATAAAAATCTCATATCATGTACCTTAGT
AGCATCTTGGTGGTATAGTGGATTACAGCCACAATTGTGCAGACACTTGA
TATTCACACTTATTTAAGGCATCTTATTCACTGAAAGAAATAGGGCATCT
TATTTAAAAAACTTTTCAAATAAATAGAACTCGAGGTTCCCGACATGAGT
AGTGAGTAGAATATATGCATATTTAGACTGATTCTTGATTGCATACTGTC
ACATGACATGGATATGCTGATCTTACCAGTCTGCACTTCGATCTTGGTTA
GGAGTCGCATGCTCGCATAACTTACCTTGCCCTTTTGATATGTTGATGTA
ATTTTCAGAACTTATTTTTTTCCTTTTTCATTGTTTTCTGCAGCTTGTGC
AGAAGAGCTTTGCACGCCTATACTACAACGATTTTCTGAGAAAATGCAGG
TTGGTCGGTCATGCTTAGCATATTAGGATATAGGAAGACAGTTGACTGGA
GTAATATTGTTCAGTTTTTAGTAGTTAACTAGAACTAACTATAACGATTT
TTTATGCCTGTTAATTAGCACGGTGGAAGATGGATCAAGAGAAAAACTGG
AGCCTTATTCAGGTTTGTCATCCGAGGAAAGCTACCAGAGTAGAGAACTT
GAAAAGGTGCGAATATTTCTGCTTGGTCATACCATCTGGTTCTGGACTTT
TAATAAGCTGCGTGGTTCTGATACTAACTTTCAATATGCAGGCTTCTCAG
CAAGTTGCGAAGCACCTCTATGATTCAAAGGTTCAACCAACTACATTAAT
CCCGAAACAAGTCGGGAATATGTACACAGCGTCTCTATATGCTGCTTTGG
CATCAGTGATGCATAACAAAAATGAAACTCTGGTAAAAAAGGAAAAGAAC
ACTTAGCCTTGTCTTCATTATATTTTCATGTGATAAGATTACCACTTCTC
ACCCTCCCCTTTTGACATGTCCAGGCAGGCCAAAGGATTGTCATGTTCTC
ATACGGCAGTGGCTTGACATCAACAATGTTCTCTTTCAAGATCAATGAAG
GCCAGCATCCATTCATCCTATCAAACATTGCAGGCATACTGGATGTCTCC
AAGAAACTGGAGTCCAGGCATGTGGTAAGTGCAGCTGCTGACCACTGCTT
CATCTTGTTGACTGAAAACCTGAAACTAGTAGCTTGACATGAACGGATGA
ACCTGAATTCCTGATCAACAAATGCTTTGGGCCGCAGGTTGCGCCGGAGA
AGTTCGTGGCGGCGCTGAAGCTGATGGAGCACCGGTACGGCGCCAAGGAT
TTCACGACGAGCCAGGACACGAGCCTGCTCGCTCCAGGCACCTACTACCT
CACCCACGTCGACTCCATGTACAGGAGGTTCTACGCCGTCAAAGGTCAAG
CCGTCACCGAAGTGTCCAATGGCCATTGAAAAAATTGTGTTGTGATGTGT
GGTTCATTCAACCTGAAGCTGCAATAAGCCAACGGCATAGAGGGTTCAGG
GCGTGGGTGTACCAAGTTTTCTGATGAAAGCTTGTAAAGGGTGCTAGGTT
AGAGCTGTTGGATTAGTTGGTTCGCTATTCGCTAGTAAGGCTTACTTGGT
GAAATGGTATCTCCACTTCGTTAATGTTCTTCAGTGGAACACACGGTAGC
GAGCTGTAAGAATTCTTAATAATCTGCCGTCCCGTTCTTTTCTCTCCCAC
AAGAGTAGGATGAAGATTAAGATTTTCGTGGCACGCTTTTCAAACTGCTA
AACAGTGCGTTTTATGCGAAAACTTTTTATATGAAAGTTGTTCTAAAATA
TCATATTAATCTATTTTTCAAGTTTGTAATAATTAAAACTCAATCAATCA
TACGTTAATATCACATCGTTTTGTGTAAAAAACTTAATCTTCATCTTCAG
GAGAAAAAGAACACACCGGATCATGTCATGTTGATTCTAAGCTCTATGTT
TCCAGTATATCGCCTACAGATCCCTTTACAAAATATTAGAACTAAAAAAA
ATTGGTGCGACGATATAAGCATTTCTGATGCATTGATTTTGAAATCGAGC
TATCTATTTTATGTCAAATATTTCAGTTGACCACCAACAAAAAAACATTA
ATTTGTACATGGTGAAAAAAACATAATCCCATTTGAAATGTTTAAGAATA
ATGTGAAACACAGTGAAATACATGTTGAAACATTTCGCTATCACGCGTGC
AACATTAAATTTTAACAATTAAAACACATGTTTTTCTTTCACCGGAATGC
AATCACATAACATCTTGTTATAAAGATTTACAACGGTTTTGCTATCATGC
AACATTAAAATTTAACGGTTGAAACACATGATTTCCTTTCATTCGAATAT
AATCACATGACATCTTGTTATGAAGATTTAATTGTAACGAATAAAACAGT
GTATTCCACGTTACAAACCTGCCGTCGTATTAGTCTCTCCCTTTTTTCCT
TGTTTTTTTTGGTCTTTTCTCTCTTCCCTTGGCATAAGCTGGTCTGGGCT
GGTTGCGTTGTGTAAACAAACACTCTTTTCTTCTAATATATTGATGTGCA
ATTTTTTTGCGCGTTCGCGAAAAAAAAAGAATACAACGATGTACTCGAAT
TGTAAACCGGATTAATAATTTAAGAGAAGAAAATAATTTAAAGCTTAACA
ATGGAATATGGTTAATTTACACGGAAGAAGAGAAAAGGGGTGGGAGAGAA
ATACTAGCAACATGCATATGAGAACGAAGAATATGCGGAGGAAGTAGCTA
GTGCGCCCGTTTATTTTTTGGCTAGATCGGACACTCGACCTGAACCATTC
TGAAGAGAAATCTAAACAATTTATAATTCGAAATTTAACCATCGAGAGAA
TGGTAAGAAATTCCTTAAGAAAATTACTATTGCTGAACAGCCTAGAATAT
TTAACCATCGAGTACTACTGACAGAAATAGCCAAAATGGCCGGCAAGTCT
CAGCCCTAATATGCTGATCTGTGCCGTCGATTGCTTGATCGAACGGTCAG
GATCATGACTGCGTTGATGAAAAGGGGATATGATACGCCGCCGTGGCCCG
AGGCCGCCGCTGCACGCCTGCACGGTATCCCCATTCCATAACCATTCCAG
CAACAGCTGTCTCCTTCTCTCTCCGCCGCCGGCGAAACCGCAACGGCGCA
GAGGAGAAAATGTGGGAAGCCGAGGAGATCGAGGACGAGGAAACTCTAGA
GGCGCTTCTAGAAGCTTCCCGAAGCGCCCAGGGCCGGGCCGCGCTCTCCG
ACGCCCTCGCCGACACCCTCCACCTCCTGCCGGCCTCCACCCACCGCCTC
CTGCTCCTCCGCCTCCGCCTCCTCCGCAACCTCCTCGCCGGCGACGACCT
CAACCAGGGCACCTTCGTCCTCCTCTCCGGCCCCGCCGCGGTCGTCTCCT
CCGCCCTCTCCTCCCCCTCCGACTCCCCCGACGTCGCGCGCGCGGGCCTC
CAGGCGCTGGGCAACGCCGCGCTCGCCGGGGAGCACCACCGCGCCGCCGT
CTGGGATGCGCTCTTCCCTGGCTCGCTGCTGGAGCTCGCGCGGGTCAGGG
AGAAGGGAGTCCTCGACCCACTGTGCATGGTGATCGACACCTGCTGCTCC
GGCGAAGGCGGCCGCGGGAGGCTCGAGGAGCTCTGCCACGAGGAGTTAGG
GCTGCCCATACTTGTGGAAATCGTCACTACTGCCTGGCAAGGTGCGTGCG
CCGCAATTAGTTGATGCCTTTTTTTTTTATTCAGTAAATTCATCTGGTAG
ATGTCCTGCAAGCTTTACACAGGTCACACTTGCTATTGTATGATCGTGGG
AGCACGAATTGTTTAGCTGTTTGTTTCTGTGAAACTAATGTAAATCAACA
TGAGTAGGATGTGTGTATGTACACTGTAAATCACATCATAAGGAGTAAGT
AAGATGTGCATTCTGTAGACTTCAGCAATAGAAAAGTTTGCGAACTGTTA
GTTGTTCATTAGTATGACAGGAAGTGGTAATGTGCTGGAAAAGTTTGGGG
AAGTAACTTGTTCATTAGTATGGACAGGAATTGGTAATGTAATATCTGGG
CCTTTGGGTCCAATTGGGTATCAGATGCTCTCCTGCTAGTATGTTGAGTG
TGGATAGAGGAAACGGAATTTAGTAACTTAAGAGGGTGGTTTGTGATATG
GCATTGTTGAAATTTTTAGATTGACATTTTGGCAGATAATGCCTGTTCAC
CTACTTCATGTGTGGAAATATATCGCCACTGTGTTGTTTTAAGTAAAAGG
AGTTCGGACCACACTATCACAGGTTTCATATGTTACATTGAAGTAAAAAA
ATATATATCAGTGATTGGAGCTGTGATCATGTATATCTTCACATAGTTGC
CTGCATCATGTCTAAAGTGCTGGATCTGTGTTTCCTCACATATTGAGGGC
AGGATTTCACGTAACTATAACTTGAGAAATAATACAGTCATATTTTTTTT
CTTTATTATGTAACTTTACTTCATAGGGACTCCTTAGGCTGTTGTTGAAG
TTCACATTTTGCTCTCAGGTTGTTTTATTTGTTTACATTTTTAATTTATG
GTTACTTTGATATGAGTCTAATCCGAGGTATAAAATGCAGTGGGGCATGA
TGAAGAATGGTTAGAATGGCTTCTCTTCAAAATCTGTGTTGAGGAGCAAA
AGTTTGAAACATTGTTTGTAGCTTTATGCTCACGCAATGATGCTGAGCAC
AGTGATGGTGATGAATGCAAAACTGAGTTTAATGCTAAGCATGCATATCT
TTTGGGTAAATTGTCAAAATGTTTGGCTAACCGACCTAAAGAAGTCAGTG
TATCGATCAGTTTTGCACTTGATATTTTCAATGCACAGAAGCATGCTGCT
GAGATTGTGGATTTTACTTGCCGAGTTAACTCTCCTCTTCCAACTGGTCA
CCCTGCAATTGATGTACTTGGATATTCATTGGTGCTCTTGAAGGATATAT
GTGCTTGGGAATCCCCTCCGTCAGACACACAGGCTCCTGTTGACTCACTG
ATGCAGACTGGTCTTGTAAAGCATCTTCTAACGTACTTACGTGAGCTAGA
ACCCCCAAGTATGATCAGAAAATCTATGGCAAGGGGACAAGGAGATCATC
AACCAGCCTTAGGAACTGCAAAAGTCTGCCCATACATTGGTTACAGGAGA
GATGTAGTCGCTGTGATTGCTAATTGCTTGCATAGAAGCAAAAAAGTGCA
GGATGAGGTGAGGCACCTGGATGGGATTATTTTACTCTTGCAGCAGTGTG
TTGTTGATGAAGAAAACCCATACTTGAGGGAGTGGGGTCTTTTTGCTGTG
AAGAACTTGCTTGAAGGAAATGAGGAAAACCAGAAGGAGGTATCTGGACT
TAAGATGCAAGAAGCTGTTATAACTCCAGAGATTGCTGACATAGGTCTAA
GAGTGGAGATAGACAAGGAAACAGGACATCCGAAACTGGTTAATAACTGA
TGATGTAAGTATCTCGGACCAGAAGTTAAACTTAATTACATGTATACATC
AACTGTATCTGCATTTTCTTGTCATCTTGTAATCCTATGATGGTTTTTGA
TATATGGTTGGTCCCACATCTAGTTTTGTAGTATTTCAAATCTCACTTAT
AGTTCTGTTATTTAAATTTGTGCATATATTATCTTGTGATTGGCAACTAT
GTGCTTGATTCATAACTGAGATGTATGTTCAAATTTTCATATGAAGAAAT
TTGGCTTGCATGCAAACATTTTAGTATCTTCTGGCTTCTAAAGTTGCTGA
AAGACTGGTGTTTGTGTAACCTTGGTATGTCAAATGTTGCATTGCGTTGC
CTGACAGCATATTTTGTTGTGCAGACTTTCCATTTTGATCCTTCATGTTT
GAGGTGAAAAGAAAAGGGAGATCAGACTCACGTACCGACGTTCCTCTCAT
TAACGGAAGCAAACTAATATTGCCGCTGCCTTCTGCACCCCCGGGAAGAT
AGGTGTTGCTTTTTTTCATTAATGTTAGTCATGTTAATATTGATGGCGAG
CATTTGAACCACCGGGATTCAGATACTTTCTTGGAGAAATGAATGCTAAT
GGTTTTTTACGTTGCATCAAAACAGTGATGTGATGAGATGTTTCTAGATC
CACTCTTATCATAGGCGTCCGTTTTTTAATCCTCGGCGTGTGCTGTTATT
TGGTGGCTAATATGTTGATCCTGGTATTCTTTGATAGCCTTTGGGTATTT
AGCTTTCACTGTGGCTGTCAGATTTCCACTGTAATCGCTTTAAGCAAAGC
ATGATTCCCATGTTTGGCTTTCAGCCGTCCTGTTTCTTATACGTCGGCGG
AGCTGCAGCATATCACAGCCAATGCAGTAACAGAAGATAAAACACAAATT
TGATGTCATCACCTTCCAAGTTCATGTTGGATCAGTTACATGCTTTAGTA
CAAAGGTTTGTAAAATGGAAAAGTTAGCCGTTCGTCTATAGCATGCTCAG
GTCTATAGTACTTCAACACAAGCATGGAGAATTCTCCAGCTAAGCAAATA
CAACATCAGAACGAAGCACATACTTGATATTCTTTTTCACAACCCGTGCT
TCATGCAGCATGCATTTGGCACCATGAAGATGGAGTAGAGCCAGTCCTTG
CACTGGAGCAACCTACAACAGAAGTAACCTCAGGTTAGGGGTTAGGACCA
GCTTCGACGGTAATGGCAGCATTATAAATTGTGATGCAGGGTAGACTCAT
GCCAGCATAATAAAGGTGATATCATCAACCCCATATGGATCACCAAACTT
CAAGTGGGCAATCTCTTTTCGTCAGAGCAACGTAGTTTTTCGACAAGGGT
GTCATTGATGGAATTGCCAATGGAGTAGATCTTGCTAGTTTTTGTATAGC
ATAAGAAATTAAATATGTAGAGGGAGGGTGAATTTCGTCTTATTTATTCT
TTATGTATGATCCTTTCAGTTTCATGATCATATATGCATCTCAACCTCTT
TCTGACTTAGCTAGAAAGAACATGTGTGCACATTAATTTCAAGGTTAACT
TCCAGATGAATGACAGACTAAACATACAATATATAGCTTGATACCAGACC
CAATTTTCCATAGAACCAAACAAAAAACATATGAAATGGTCTAGCAAACA
GTTGATCTTATAAAACATATTGCAATTTCAGAATCAGAAAATACCTCAGC
GACAACTCCTCCACGATGATCATAAAAAACAGTCTCCCCTCCAACAAGAG
CTTGCCCTGATGATTCCTTTGCACTTCCTTTGCCAGAGAGGTATATTAGC
AAAGTATACAATGTTCTTGAACCATCTCCAAGGTCGACACTCTCATCAAT
ATGCCTACCGAATCGCTGACCTTCAGTGTACCTATGAGGATGAGCAACAA
GCAGCAATCAAGAACAGTGGCAATTTGTCCAACAGTGTGGTGCTAGTGCA
TCATCTTTGTTCAACTTTTGATAGCACACATACCTGTAGAACCTGATATT
TGGATTCAAGCTGGTTGCTACTTTGCCAGAGATGCTGATGTCCTCAAATA
TTTTGTTTATCCCAGATTCCCAAATGGTCTGAGCAAGCAAAGGATCTGTC
ACAGATATCCGGTCATTATCTCTATAAGCTTCACCCTTCAGGGGTCCGAG
GCTGCCCTGGTGCGTGAAGCCAATATTCTCAGCAATGTCGACAAAGGCCT
TCGCCTCAGCGGAAGTGAAGAAGTTTGGCACCTATTTCAGTTTCAAGTAA
GGCAATTGTCCATAAATAATAGGGAAACAATTATCAACTCTGTAATGAAC
CCTGTTATGCTTTCTTAGTAAAGCTGGGCGCACTGCCCCTGATCTAAAAA
CAATTATCAACTCAGCCAAAATATTGCTATGCCAACTGAACGGTCTCTTA
GCATTTTCTCCTTGTGCATCAAATAGCATTTCATCCTAGCATACGCTTCA
TCACTTTGTATTCAGGAAATCTATTTGATTACTGCATTTAGAATCAACCG
CACAACACAAGTAGAGCCAACCCAGATGATTCCCTAACACTCAAATCAAA
ATTGGCGCTCCTGGTGGTTCGCGGAAATCAAGCATCTAGTCTCTAATCGC
CTTCTAGAAGCACTAATTCGAGCAGCAGTATACTAGATGCAGACATCAGA
ATTCAGACATGGTTGGGGTCAAAAGGGGAAGGTAGGCTTACGGTGAGGAG
GTGGGTGCCCTTGAGGCGATTGACCTGGAGATCCTTCTTCGGCTTGACCG
GTGGCCACCTCCCGCCGCCTCCGCCGCCGGAAGCGCCGCCCTTCTTCCCC
TTGTTGGCCGCCGAGGATTTGTTCCGACGCTGCTGCTGCGGCGGCGGCGC
GGCGTCCCCTCCCGCCGTCTCCATGGCTGCAGCCCTCTTCCGCTTCGGTG
GCATCAAGCTGTGCAGCGACTTGGCTACGCGGCTGGTAATCCCCTCATCA
CCGTTGGATTCAGAAGATTCTCCCTTCCTGACATTGAATCTGGACCGTAG
GAGTTGATTGCTGGGTCAGATTTGACCGCAATCTTGACAAATTGAACCTT
CTATAAAACTTATTTCAATAATAAAACCGCGGCAAAAATTATTTTGAGAG
ATAGATCGCGACCTAGACATGAGGTATAATGTTTTTAGCACCATTATATT
TGACATGAACATATTGACCGATGTGAGTATGTGACATAATTTGTTAGATC
AGGATTAATCGTGTCACGTTAGATAATATATCAGCGCAAATGTTAATAAC
ATTGAGATGTTATATCAACGAGGATGGCCCCTAGGTCACGATCTATTTTT
AAATAGCTTTTAGCGTGGTGTATTGTTGAAATAAGTTTTGAAAAAGAGCT
ATTTTATCAAAATTTCGGCAGATATGATCCAGGATTCCAATCTGGAAGGG
GGTGAAGTTGATAATCTAACACGTAGGAAGGGCTCTTATGCAAATAGAAC
TTATAAATCATGACCGTTCAATCAGGATCGAACGGTGTACGAATCACGAG
TTCGTGTCGGCGAGCGTCCGGCCTCACGCGACGGGAGCCGGTGGAGCTCC
GGCGAGCGGCGGAATTGTATGCGGGAGGCATCGCCGGCGGAGAACCCTAA
TCCCTCACAGGGTTCGATCTTCGCGGCAGCCCGGGAGCGGCTGGAGACCG
TGCGCCGCTGCCTGAGATCGCCGGCGAGAAGCGGTGTATACCCTGCCGCT
GCTGGAGACCAAGATAAGAAACAATCTCGCGGCGAAATCTAAGAAATCTG
TGTTGATCCCAACCCAAAATTTCACATCCTCCAAATCGTAACGAAGAAAA
GAGAAAAATCTGCACATCTACAACGAATGCAACGCGTCCAGGGCTGCTTT
CACAAGAATCCCTTCTCAAGAATCGCAAACGAAAACATCTTTATCCTGTT
TCATATGGTGAGGTTTTCTTGGATGGGCAGGAACGTGCCGCAGATGTTGC
CGCCGAGGTCCGGGAACGCGGCGCATCCCGGCAGGGGCTTCACCTTGCCG
TCGCGGGCGACGCTGACGGGGTACTTGACGAGGTGCCCTCTCATCTCGCT
CACCTCGCTGGAGGCGAACTGCCTCCAGTTCTGCTCCCCGATGTGCCGAA
CCTGCCTCGTGCACTCCAGGCTCTCTGGGCAACTGAAGCTTTCCTCCACC
GCTCCAATGTGCTCTGCCCACAGTGACATCCTGTACCCGTAGATCTTCGA
GCTCACCAAAACCAATCCATCAGCGCAACTGTGAAATCTGTGGAATTTTG
GGTGATCAAGGGATCATTTACCTGTCCACGAGGAGCAGAAAGCATGTTTG
CCCATGTGTACTGGGGCTGGTACGCTCCCATGGCGATCTCGGTGTCTCTG
GTTCCTTCCATGGATCTCTGGTTAATGTTAGCCGATCCAATTATCACGTA
TTCATCATCCACGATCATCCCTTTCGAGTGCACATACACCATGAACCTCC
GGTTCTTCTTAGCTTGATCCTGAATGTACAGGTCGCAGCAAGACAAATCT
GAACTCTGAATGTACGGATGGCATACAATTTGAGTATGCTGCGAGAGAAG
CAGAAGTACTGCAGTCTCACCTGGGGATTGTTGGCTGAACTTGATCCTCT
GCAAGTGCTAGGACTGCCGCCTGCTTCACGATTGCCAAGACAGAAGAAGT
TCAGGTAATCCTGTGGCTCATATGTGTTATCCAGCCCTACTTCTTTCAAT
GCCTTGTGAATTACCTCATACATCATTTGCATTGTTTTTTTCTACAATGA
CAACAACAATGACAACAAATAAGTTACATTGCTATACTGAGAGAAGTTAG
CTCTGTAGAATGTAGTAGCAGATAGTACACAGTTGAGCAGACTAGAAGAC
AATGCTAGAGAGACGCTCTAACCTGCCAGTAAAGTATTCTCTGTGTAGGA
GCACCAGTAGGATTACCTTCAGGCCACATTGGAATTACTATGTACGCTGA
AAACCTCTCATTGGCATAAATCTTGTTGGCAATTTTGAGAGCTATTTCAA
TCGGTATTAAGTTATTAGCACCTGCAGCAGAACAAATTTTAAGTCCTGAA
ATTAGGGGCAACCATAAGTACTTGTCGTATTTATTTACGTCATGATAAGG
GTCAAGAAATTTTGAATTATTCTCCAACATAAAGCAGCAAATTTTAAATG
AAGTTACTATTAGAGAACGCAATTGGAACGTGCCATAAAAGGCCAGAATA
CATTGAGTTGAACAACAAGATTTGAAGCAAACAAAGCTCATGCTTACCTA
CATCTTTATGTGAATCCCAATTAAATGAAGAACCAAGGAAATACTGATTT
TCAATATAGATGAAGTGTTGAGCTCCTCGGATTGCATTCACATAAGCGGT
TTGTACGCTCATATCAATTAGTACGTTTTTCCCACAAACGAGATTCTGTC
AACCAAAGGAAAAGTCTGTGTCAGGTAAATACAAAGAATAACCAAACATA
GCATAATTGGGTGAAATTTATATCTTAGTTACCTTACTGGTTGCTTCTCT
TGGATTTTTGGGAAAACCCTTGACAGAATTTGAATCAATTGACCGGAATA
TCTGCTTCCAAGTTAATACTGTTCAGTGCTGTTTGGTCACATACTTTGTT
TATCTGTAGCTGTGAAAACCTTTGAAGGATCTTACCTGAACATCCCATCG
CTCTGGATCATTGTCACTTGAATACACTTCATCGTCAATGCTTGCAATAT
CAGGTATCCTTCCAATCCATAGCAATGTGTCATTATTTGCCTTTGACAAT
TTTTTAACCCCGCTGCGCTTGGATGCCTTTAACCAGCGCTCCTCAAAGTT
TGTCAAGACATCATATGCCGCTGGGCCATCAATCTTAGAATGCAAATCAT
GCCATGGTTCTCTTGGCCCTTGGGCATCAAGTACCTGCAAATACAAGATG
CGTCAATTACAGGAACTATTTTCATGTGTATAAACCACATACAGTGATAC
AGGCACATGAACAATAGGACAAAGTAATCTCACCGCAAAGTTTGGGTTAT
AATAGTCGTCCTTGTGCAATGTCTGGAGAGACCGAAAAAGAGGATGAGTA
GGTGTATCATATCGTCCACCGCATAAATCAAGGCCTCCAACAAAAGCAAC
TATTTTCCTTTTATGGTTGCCGGCATCAGCATCCAGAATCACTGTTTTCT
GATGATGTGTAAAAATGGTTCCGGTCTCCTGGTTCAATTTTCAACTGTTA
ACATCATTACATGGTCCACAAGAACAGCTATTTTGACTAAAAAGATGTTA
GCTGGTGACATGTGTCTATATGAAGCAAATTATGGCATTCAGAGGAGACA
AAGCTTACTGAAGAAAACAAATTGTAAATAAACAACCTGCTGCTTAACCC
AGCTGTGCCTTTTCCCAGCAGAACGCGGGCAGAGCAGTATCTGAACTGAA
GAATGCTTGAAAAATCTACGGGTCTCCTCATCCCGTGTGCCCATGTAACC
TTCCTATAGAGAAAACTCTGACAACAAGTCAAGCTGTATTTGCATGAATA
TATTATTCACAGGTTTTCAGAGATCAATGTGTCACTCCATCAACCCCAAC
TACCATTAGACAAAGCAATGAAATTTGGACCAGAAGCCAAATAAGTGGTG
TGACCATCAGTTTGATACAAGAAACAAATAGCCGAAAATTAATTTTGTGA
TTGCATGTTGCATTGTGCATACCATCTGGATACCAAGGACGTTCCTTGAC
GTTGGATCGTCCCAGACGAGGAGCAGCACCCTCACCCCCTCCTGCGACTT
CCTCTTCAGCAGATCGCCCAGCGAGACGCCGGCGCCGCCGTCCCGCACAA
GCTGAATGGTGTGGAACACCGACCACCCGGTGATATAGATGAGCCTCCTC
GCCTGCGATATCGCGTCGTAGACATCGTGCCAGCATTGGCCTTGCCGGTA
GAGCGCGCCATTGCCCAGCCTGATCTCCGGCAGCGAGCCCTCCGGCACAT
GCGCGTCCTGGTACAGCGTCACCCGGCCGCCGCGGCGCAGCGGGAAGTAG
GTGTTGGGGACGCCGGCGAAGTCCGGGCCCGGGGTGACGCCGTGGTGGTA
CATGGTTAGCCTCGCCACGGGGATGTACTGCACCGACAGCCGCAGCACGG
CGCCGGGGGCGCACGGCTTGCCGGCGGCGGGATCGAGGACCGGGTAGACG
CCCTCGACGTGCTCCCCGGCCTCGAGCTGCTCGGCGGGGACGACGACCTC
GCCGATGAGCTCGGCGCCGAAGACGTCGCTGTCCTTGACGAGGAAGTGGA
CGGCGGGCGCCTCGTGCGCGACGGGGATGAGGAAGTGCTGCGCCCACACG
GGGTTCTCGTCGTCGTTGACGACGTAGGTGCGCGCGACGGTGGCGGACGC
GAGCTGCACAGTGACGTAGGGGTCGCTGGTCATGGCGCCGTTGGCCGCCT
TCTTCTTCTTCTTCGTCCCGAGGATGTCGACGACGGTCTTGGAGACGATG
TCCATGTTTGGGAGGTTCCGCGCCTCGTGGATCCATATGTCAAGGCTGCC
GTGGAGCATCGCCGACCGCCGCGACGCCGACGACGAGCCCCAGACGCCGT
GCCCGTGCGGCCACACCACATCCATCCCGCTCCAATTCGACGATTTCGCG
TCAACTGTTCGTGCTGTTTTACCTTGATCGATCGATGATCTCGTTGCATG
TGCCTCGTGTACGTCGCATGTCCTCCTCTCCTCCCGGTTGATCGCTGCTT
CCCCTGAAATGGAGGGGAGAATGAATGGGCCGTGGGCCCATGGACAAATG
CCGTCTGATCTGTATGTACTCTCCAGGGCCCACTTGCCGTATTGCATTGC
ACCGCGACAAGTTTGTAATGCTGTGCCAGATCAGCCGTACGATCAGGTGT
AAGCTCTGAATCGGGACATCACTTGCGCGTGCGCTTGTTGGGCTCAAAAA
ATGATACCTGGGGCCCACAATATTGCGCCACGTCAGCGGCTCAGGGTTGG
CCCATATAATCACATGGGCCTGACTGCCCCGTGTGCTTGGAAAGGACGCT
ACTCAAAAAATATCCAACACAAACACAGTGTGTACCCCCTGGACCATATA
TATCGTCACATTCACCGCTGGCATCCGTGTGCATTTGATTTGATTTTCAT
CTCTTTTGGTCCTCTCCCTGACGCCATGGGGGTGCCTTTTTGCAGGTCAG
TACGGTCGGTCTGTGAATGCACCGCTGTTGCTGGCTTTGGGCGCCTGCGA
CTCGATGCGAGCTCATGCCTCAAGTGTGAGGAGATCAACAAGATTCTGGG
AGACGCACACGCGCACCAACAGTGTCAGCGTATGTACTCCTCGGCTCCAA
TGCTCTCAAGTCTTCTCATCAGGCTTTGATCGATCGATCTGTATCCTCTC
TTTCTGCTGCTCTCTGATGATGTACTGTGCAGATGATGCGCATCTCGTGA
GCTGCTACTGCTCTTTCTGTTCCAAACTCTGTGCTGAGAAGTTCAATCAA
CGGGCCTGAATATATAGCCATTTTTGGTGTATTCCGATCGACTTTTTGGA
ACGTTTTGCTGATAGGGAGGAGGGAATGCCGGAATGGTAGGTGCCCAGCA
TGAACGTGGAGGGCTTGAGCGAGATGCCTGGTCATAACCCGGCGGATCAC
GCGAGCAAACACCACCAAAACTTCGGCTCCACCTCCTGTTTAAGCGTGGC
TAACCTTTTGGCAGGCTGGCAGGCAGCTGCCACCAGCAAAAGAGTGTACA
AAATGAGGGAATTAGGGATGTTGTACCTCTCCTGAGAAAATGTGATGCCT
TTTCATGCAGATCCAGTTCTGTTTTTATCTGAAACCATCATGGGTTATAT
TCATGCGCGCCGGAGGAAAGCACAACTCCAAGCAAAGTTGCTTGTACTAC
GTACTGTATTTGATACCTCTCCCTTCTTGTTGGTGATCTCGTTCCTCTCT
ACGAGCACATAGGAGTAGTAGAAGATAGTGACAGACAACCCAGCTGGTTC
TTTCCTCCCAGATGCTAAAATGTTCGATTAGTACAAGGCGATCGAAAGGC
ACTTTTCTCTCTAGACGAAATTAGCGGTCCATGAAGGTAGCACATGCCTC
GGTTTTTCGTTTTTAAGTACACCATGTTTAATGTTTGCTCCCTATTAGCA
GCTTTCCAATCTCAATGCAGCAACAGCATGAGCAAGGCTTGTAGTAACAA
ACTTTGAGGTTTACAAACCAGGAAGTTAATTAGATCCTACCCACCAAAGT
GTGGCTAGTTAATATGCTACTACTACCACTACGAAACTAAATCTGAAACA
GTACATCTTTTTCTTTAGACCTGAACAGGCATTTGTTGGTGCCATGGTGT
ACCTAGCAACTGTTCGGTGTGTAGGAGTATTTGTTGTTAACCGAGAAACG
AGAACAGCTTCAGAAAATGCAGCAACACGCATGAGACAGTACAAGTCCAC
AAGGTCGGAACAGTACAGAATTGCTCATCTCGCTAGCTCAGCTCAGCTCT
CATGCGTGTACGGTGTCGCAGCGAATGAAAGTTACAGGCTGGAAAAATTG
ATGTTGCCGTCTGAAAGTGAATGTGGGGGTAGGAACGCCATAAAAACGAC
CGAGAGTTATGATCCCTGTGCGCGTATGACAGAACGCGTCTTCAGTAATG
GCGAAACCCGGGCTAGCTATGCTATTGCTATGCATCTCTGTCTCTCGTTA
TTACTCCTGTGACGTTTTCTGGTTGGCATACGGTCCATACGGATCGAGCA
AAGCAGCGGCTCCATAATTTTACAGCAGCTGCAGCTGGCCATCATCAGTT
CACGGCCTTCAAACTCGATCGAGCAACCCAAAGGAAAAATCTCAAGCAAA
AAAAGGCGGTGGTTTTAGTGCTCCATCTCCGATCTCCAAACGCGTTGGAA
TTCTCAGTGCACATCTTAAAGCGTACTCCCTCCCTCCGTCAAAAAAAAAA
AGACAAATCGGGAAAAAAAGACAAAAAGAAAAAAAATTTATGTGTCCAAT
TTTGACTGTCGGTCTTATATAAAAATTTTTTATAATTCGTATTTTCATTG
TTGTTAGATGATAAAACATGATTAATATTTTTGTATGTGACTTGTCTTTT
TAATTTTTTTCATAATTTTTTCAAATAAAACGGACAGTCAAACGTTGGGC
ACGGAAACCAGGGTTTGTCTTTTTTTTTAGACGGAGGGAGTAGGAGTACT
AGTCCAATTGATTTTATGATCTGTACCAGTACTAGATTCAATTAAACGGA
ATGATTGAAATGCCGGATCGATCGAGTCATCTTACAGACTAAAAATCCAT
TATTTTTCCAGTATTTACACAACTCCGTTGCAGCTGAGCTTGCTGCCGTT
ACAACGATCGGTAGCCCTATACAACAAATCGATCCGTAATACGCCTACGT
CGCCATACGTTACGTACACCGGACACGTACTCTGAGTGCATTCTACTCTC
GTCGAACACGAGCAGAGAAGCTGCTGATTTTGCTGCTCAATTCGATCCAC
TACACGACGGCCTTCGCTGGCGGTATCACGATCGGGCTCCTCACGACGTG
CTCGTCGGAGACCCACTTGAGGTTCCCCTCGACGCCGGCGACGGCCGGCT
GCCCTGCCCACCGCACGGTCACCGTGAAGCTCTGCTTCTCGTACGCCCTG
GAGAAGCGCAGCAATGGCGGGTGCACGGTGACCGCGACGTTCTTGGGCAT
GTCCACCACGGCGGTGTACACGGAGTTGGCCTTCCCGACGTTGGTCACGA
TGCGGTGGACGGTGATCGGCTGGGACAGCAGCTTCACCACCAGCGACGGG
TAGTTGAGCTCCGCCTCGGTGATGGCCTTGAGCTTGGCGCAGGAGACGCG
GCGGTGGGTTATCTCCTTCACGCCGTCGTCGCCGATGCCGAGGCCGCAGA
GGTAGGCGATGTAGTCGTTGGTGTGGAGGTCGTAGACGAGGCCCGGGTCG
ACGGCGCGGGACGGGTTGACGTAGCCGGCGCCCATGGTGTAGAAGCTCGC
GCTGCGGTACTGCTCGTCCTTGATCGGCACGCCGTCGTGGTCGGCGACGT
CGGACGACGTCATGATCGCCGACTTGATCGCCGCCGGGGACCATGTCGGG
TGAAGGCTCTTGATGATGGCGGCGATGCCGCTCAGGTGCGGGGTGGACAT
CGACGTGCCGGACTCCATGAAGAAGGAGAGGCTGACGCCGTCGGCGAACT
CGGTGTGCATCTCGCCAGGGGCCCACGCGGCGAGGATGTTCATGCCGGGC
CCGGTGATGTCAGGCTTCAGAACGCCCGGGCTGGCCTTGTTCGGCCCCCG
GGACGAGAAGAACGCGACGGACGGCGCCGGCGACGACCCCATCACCGTCC
CCTTGAATGTGACGCTCGCCGTCGGCTTGGGAGTGGACTTGATGTAGGAC
AGGATCTTTGACCCGGCGGCGTAGCTCACATGCGACGCCGGCAGCACGTG
CGCGTCGGCGAATGTGGTGTATCCTTCGACCGGCTTGTTCATCAGGATCA
TGCCGGCGCCGCCGTACGCGGACACGGTCTGTCCCTGCTCGACGTGCTCG
ACAATGCTGCGGCTCTCGCAGAGCACCACCTTGCCGCTCACCTCCTCTTC
GACCAGCGTGCTGCAGTCTCGTGAGTCGGAGTCGCCGTTCAGGCCCGGGA
ACACCAGCGGGAGCTGGCGCCCGGCGGTGTTGTTCCGCGGCTGGTACAGG
GACTCGCCGTCGAACACCTGGCCGTTGCCGAGCGTCACCGTGGTGCGTAT
CGCCCGGTCCATGGTGCCGGCCGCGACCGTGAGCATCCATGGCGCGCCGT
TGCCCACGGTGGCGGCGACTGGGCCATCATTGCCAGCGGCGGAGCTGACA
AAGATGCCATGCTCCATGGCCTTGAACGTGGCGATGGCGACGAGGTCGTA
GTTGAACGGCGCACCGGGGGACGCGCCGATGGAGAACGAGAGCACGTCGA
CGCCGTCCTTGACGGCGGCGTCCAGCCCGGCGATGATGTCCATGATGGAG
CACCGGCTCCTGGTGCACACCTTGTATATGGCCAGGTGCGCGTGCGGCGC
CATCCCGGACGCCGTGCCATGGGCGTTGCCGCGGACGTCGGCATTCTCGA
CGAAGTTGCCCGCGGCCGTGCTCGCCGTATGCGTGCCGTGCCCCGCGTCG
TCCACCGGCGGCGCCGTCGCATTGACCGCGGCGCTGCCGAAGGCGCGCGC
GCCGATGATCTTGTTGTTGCATCCGCCGCCGGAGATGGCCTTGAACTCGC
AGGTGCCCTTCCACTTCTTGGGCGGCGGCGGCATCCCGGCGTCGCCGAAC
GACGGGTGGCTGGGCAAAATACCGGTGTCCAGGAGCCCAATCACCACGCC
CCGGCCGAACCCGGAGCGGCTCCAGAACCCATCATTGCCGAGGTGAAGCC
CAAGGAACCCCGGCGAATGGGTGGTCGCCAACGGCAAGAACTCCTCGGGG
TACAGTCTGATGCACCCCTCCTTCTTCCTCATCGCCTCAGCCTCGTCGTC
GGTGAGCTGCGCGGCGAACCCGGACAGCACGTGGCTGTACGAGTAAATGA
TCCTCGGGCCATCATCCCCCGCCGCCTCCGGCGTGGCCTCCGGCAAGAAC
GAGCGGTGCCACAGCTCGACCGAGTCGGCGACGCCGCCGTCCTCCCTCGG
GTCGAGATGAACCACGTAGTTCTTCCTCTCCCGCGCGCAGGAGACAACGG
CCAGCATCGCTGAGGAAACAACCATGGACACTACTACGGCGAGGAGGATT
CGTTGAGTCCTCATGATGTACACTGGTTGGATGCTGGCTCAGTGGCTCTC
ACTTGCGACTTGTGAGTAAAAACTGGAGCTGATATGATTTGAACAATGGT
GGTGGGGAGGGGGGAGTGGCGTGGCAACAAGGAGGGGGAGTGCGGGGGTT
TATGTAGGGGAGGGAGGGACAGGGGCAGTGGGTGGGAGGCGTGAGTGATG
GGCGGCACTGGCGGTGAGCTGGAGAGCAGAAGCAGGACGAACGAAAGGAG
GAGAGGAGAGAGAGGCAATGGCAATGCAGGGGGGGTCACCCAGTTGAATT
TGAATTTGCTGCAAACTGCTCCCGGTGAGCAGGGTGACCGTTGGATCAGA
AAACGATGGGTTCATGGCCTTTCCTCTAGAAGAAGCCCGGGCTTGGAGCT
GGAGGTGGAGTTACTTTCCGGTGAAGTCCATGGATGTCGTATGGACTCCC
CACGATTTCCTTCCGAGAAATCATATCTGAAGCGACACTTACCCGTAACT
GCACCAGTTAAGGTAGGGGTAACTTCTGCTTCGAAGATATGGAATGGCGT
GGTCGGCGTATAGCTCGGTTGAATAGTGTCATTGCACATTTGCACTCCAA
GATACTCGTATTTTACGGGCTAGTATGAGCTTACTAGCTTAGCATTGCCA
CAAGTTTTAAATGTGCAGCAAGCAACGGTTCTTTTTGCTGCTAATAAATC
ATTCCTCACTGATGGGATCAATTTTACTCAAAAGTAGATTGTGTTTAGAT
TCAAAGTTTTGATCCAAACTTCATTCCTTTTCCATCACATCAACCTGTCA
TACACACACAATTTTTCAGTCACATCATCTTTAATTTGACACGAGAAGAA
AAGTGTGACCTCCGCGGCTATGGCAGTGACTTGTGAAGCAGACGTCAGTG
GAGCGAGCTGTATGCGCGCCACTGAGCCACAGAGCCAATGCTGGGCGGTA
ACTAGCTCCAGTGGAAGTGCAGGGGCGGCAATGCCGATGATTCGAATCCG
CGTCGCTCCCGTGGATCGCTGGCCGTTTGTTGGCCACTGCGGCAAAACGC
TAGCTGGACGCCGTGGACGGGAGCGACTCGGCGGCGTCTTTTTAGAACGT
TCAGTACCAGTCCATTGCCTCCCCTCTTTTGCCTGCCAGTGGGGCCCACA
GGGACCAAGGGACATTGGGCCCACCTGTCAACGACAGGGCTAATGATGGT
CTAGCTCATGGGCCCAGAGGCCTCGGGGCAGGGAGATGAGGGGAAGAAGA
AGCAGTGGATGAGACCATGAGACGAGGGTCAATCATTCTTTGACTCCAGC
GGGGTGTCGCTTTTGTCGACAGATGTCCGAGCCACGAAGCCGTTTTCCGA
GCCGCTGCTTGTCGCTTTGCGTGGGGAGAATGACAGTGCGCGAATAAACA
AATATACAATTCGATCGTGCTGATATGCTAGAGGATTATTTATTGGTCGC
CGAGTTCAGACTTTAATACATCCGTCCCATAATAAGTGCAGTAGTAGATA
TCCGTGTCCAACGTTTGACCGTTCGTCTTATTTAAAAAATTGAAAATATT
TAATCACATATAAAGTATTATTCATATTTTATCATCTAGTAGCAATAAAA
ATACTAATCATAAAAAAATTTCAAATAAGACGAACGGTTAAACGTTAAAC
GTGAATAGTGCAAAACTGCACTTATTTTGGGACGGAGGGAGTACTTTCTT
TCTTCGATTACGATTGTTTTTGGATTAGGACACCCGCAATGGTTATCTAT
AGACTCTCTACAAGAGATCTATGTCAGCATATTTTTCTACTTGGAAAAAA
TTAAATGGAGAGAGAGCAAAACTATCTACTAATTTAGAGATAATCTATAA
AGAAAAACGAGGCAATGGATTAGAGAGCTATAGATACCAATGTAGACATA
CTATTGAGATGGTTTAATACTAATCTAGTTTGTTGCTGAGATGTATATGT
TTTATATTTAACATTACGGGTGCTCTTACAGGAGCCTGCCTTATCGAACA
ATGCTCCCACAGCTCGACGTGGAAAAGAGAATTCCGATGTGTCCCTGTAA
CCGGAAAGAGACATCTCTTCGTGTACCGGGGAGATAGAGCTGTATAGGAG
ACTTGTTTTGAGCTCAGTGAAGATATGTTAGATTTGGTTCGATTAAGCTT
AAACAGATAGATCTTCATCCGCCCTCCATATACTCGGTTGTGTGTAGCAG
AGTTCCCTGGGTTCCATTTTTTGACAAATCGGCCAAATTAGTTCTACAGC
AATAATTGGTGCATCTAACTCGCTCATGATTGTTCGCTCTCAATGTATCC
ATGCAATACATGATTGCAGTTCATGATGTCCGCCGATGGATTATACTATA
TGATCGGAACATCTACCATCTATCTACCCCCACATCGAGTGCACCGTATT
GTCATATACGCGTACGTGGCTGGAATAATGGAACGAACAGACGGCACGGC
GGCCGGAGAGGCTTTTTTCCGCTCTCTCGCCATCTTTTCTGCTAGTAGCT
CGCCGCGCCGCCCACCTTTTCCTCGTCTCCCGTAAGATAAAGAAATTGCC
TCGGCGCACACAACAGAGCAGTCCACACACACGCACGCACGCACTCCCTC
GGTTGGCTCCTCCACTGCGATGTGCGGTCGAAGCCCCTAGGAATGGAATG
CGCGAGAGGAGCTAGCCTGACGGATTAAACTAGTCAACGTGAGGGCTTAT
CGCGAATTCAACCAACACGTTGCCCATGGCGTACCAACACATGCGTAGAT
ATACTGGATAGATACTCCAGGGAGATGAGCTGCTGATACTGCCTGCACCA
GCTGTGGTTGGTACTGGTAAGCCAGGTCGCACGCTTGCTTGCTGCTTGCG
GCCATATTTATATCCGCCAGCTGACTTTGATCCTCCATGCCAGGTACAGC
CAAGGGCAAAACCTGCAGGCAGGCTGCAACTGCAGCTTGCAGTCTGCTTG
CATTTGCAACTGCAGCTGGCTTGCATGCGGCCGTCTCGTCTGACCAGACT
TCATATTTCTACAGTAGTAGTACCATGCACAGCACAACGGCACAGCACGC
AATTTGCATACACAGGACGCCTAAACTAAAACGTGGTTTTCGACATATCT
AGTCAGCTCTAACACAATCTTATCTGGAATAAATAAAGGCAGCTGTCTGT
GCTAATGAGATAGAGATGGAGTATATTGTTTTGTTAAGTTGTCAGTGTTA
GAGCTAATGATCAGTCTTTGGATATTATATTCTCTGGCTAGTTCATCGTC
ATCACTTTACTTTTGCATGGCCATTTCGCTTTCGCACCTCTTATTCGGGC
ACACGATTGGGAAGAATGGGCACCCCATGGGCCATGAGTTCCCTGCAGAT
AAGCCCTCCCGGTTCAAGATGTCCTACCTGACACGGCAGGTGCCCAAATG
GAAGGGAATAGAAATTGTTAACGTCGATGCAGCTAAGCTTAGGGATGTTT
GGAAATTAGGGACTAAACTTTAGTCTCTCTCACAAAAATATAAGTCTAGG
AACTTATATTTTTATGAGAGGGACTAAGGGGGTGTTTGGGAGAGACTGGG
GTGTTTGGAAACTAGGGACTAAATTTAGTCCCTCTCACAAAAACATGAGT
CAGCCCCACTTTAGTCCCTCCAACCAAACACCACCTTAGGGGGTGTTTGA
GAACTAGAGACTAAATTTAGTCCCTCTTACAAAAGTATAAGTCCCTATGG
TAGGGACTTATGTTTTTGAAAAACATAAGTCAGCCCCACTTTAGTCCCTC
CAACCAAACACCACCTTAGGGGGTGTTTGGGAACTAGGGACTAAATTTAG
TCCCCCTCACAAAAGTATAAGTCCCTATGGTAGGGACTTATGTTTTTGTG
AGAGGGGCTAAAGTTTAGCCCCACTTTAGTCCCTCCAACCAAACACTACC
TTAGCCCCTCTCTCAAAAACATAAGTCCCTAGGGGAGAGACTTATACTTT
TGTGAGAGAGGCTAAAGTTTAGTCCCTAGTTCCTAAACACCCCCTAAAGT
TTGGCCTTCTCTTCCAAACACCCCCTTAATCATGCAAGCCCGGCGAGTGC
TACGTCTGCCTAACCTAAAGTTTTAAAGGGCTAGACAATTAGTAGTAGCT
TCTCCTAACCTCGCAGCAGGACAATTGACAGTACATTGCTACCATGATGA
TGAGTTTAGTAGAGCAGGTACAATAGCAAACATATTTTAAGAAGATAATA
AGGAGAGAGAAGAGCAGCGGGCTACAAATTTGTAGCCAGCTGTAGCACAG
ACTCCAAGATACAGTGTGTGTATGACAAGTGGTACCAAGTATTAATAATG
TAGTATGTAACTATTGTATGAATGAACTATTAGATTGACTATAAATGAAT
TAGAGTTAGTATTTGGCTATACTATTAAACTTGCTCGTAGGAGTCCCCTC
AAAAGACTTGCAGTCTACTCGCGGGTCCAAAGTGATCAGCAGAATAAATT
CTTCAGTCCAATAAGGCAATAATGTGTCTAATTTGTTTAATAATCAACCA
AACTAATTAATACTATTCATTTGGATGATGATTGTAATTAGCGGAGTTGG
AATAACACGATCGATTAATGATAAGAAATGCCGTCATTGCATATATATAT
ATATATATATATATATATATATATATATATATATATATATATCAGCTGTG
CCAGCTTGCATGTGTTATCCGACTGAAAAACTTCCTAAACTATTTCAATC
CGGGTGGTCAAAAACTGTCAACACAAACTCAAGTAACAGGTCGAGATTAT
GAGGTATGCAGTGCAGCGTCAGAGATGGGCCGGTGCCCGTGCCGAAGATA
CGTAGGTAGTAGTAACGTACAAGGAACAGTCCAAAAAAAAAATGTACGCG
GAGAACGGCGTACCAAACTGCCTAGCCAGTAGCCACTCGATGGTGCCAAC
TGGTCGATCTCATTTCAGATGAGAGTTGAGAGAGGTCCAGGCTATTGAGG
ATGCTATACACACAATCCAAACAGCTTGCATTGCTTGAATCCGATCGAGC
CGTGCCAGAGCCGCCGCGAGGACCACCCCCCACCCCAGAATCCGTCGCGA
TTCCCCGGCCGTATACGAAATCCAATCATTCGGGGGAGAAGGCGACCGAT
GATCAACCAGACAAAATTCCAGCGCCGGATGGACGAAGGGCGTGCAAAAC
GCCGGGGCCGCGCGCGCCGCGCGTTGTTGGATGGATGGACGCCACACAGT
GAAACACAGCGCAGGGATGCACGGCCGCGCGTACGGCCGGGGGTGACGCA
AGGGGAAAGGGCCAAAAAAAAAAAACTGTGGCTCGATCGATTGATCTTGA
TCACATCGTGCATTCGTGCGTGCGCTGGATCAGTGAATGCGGCGTACTAC
GTTGGGGTGGTACAGGAGACCAATGACACGTACTGTACGAGTACGTCCTG
GCCAGCGATTATTGATTGCAATCGATGCGATGGAGGTCATGTTCATGTCC
AACTCAGACATGCGCATGCAGGCAGTCAGGCAGAGGCGTAGTAGGAGCAG
ATATCATTGCGCTGACGCAGACTCGGATTCAATGGCCTGCATGCCTGCCC
GCCCGGAATCATATGGACGCCTGGATGGACGTTTACACGTCGTCCGTCCC
GGCCCTCTGCTGATTTGGACCTCAGGCCACCCATACTCCTATCCTCTGCA
GCTGCAGGGCACCATTCATCACTCATTTCCGTTCTAGAATTTTTGTTTTA
GGGTGTGTTTAGTTTCTGAAAAAAGTTTAAAGTTTAAAGAAAATTAAAAG
TTTATGTGTGTAGGAAAGTTTTTAATGTGATATGATGTGATGGAAAGTTG
GGAATAGGGGGGAAACTAAGGGCCTGTTCACTTTGATGCCGTTTTCAACC
TTACCAAATTTTAGTAAAGTTGTCAAAAAAGTGGCTACATTTAGTTTGCT
ACTAAATTTTGGTAACTATATAAAAAATCCTGTCAGTTGCCAAAATTTTG
ATAACTATGCCAAAATTTGGTAAGGTTTTTTTGACAACAAAGTGAACAGG
GCCAAACACGGCCTTACTTTTTCATACTTTTTGAAAGCTTTAGTTTATAA
ATAGATCACTGTAAAAAAATTATGTTATAAATGGACCATTTTTCTCAGTG
TCAAGCTTCAATGTCTAAGCGACGACACCCTCGTCTAGTCATCCCCCTAA
TAGCCAAACTGTTGATGTGAAGGGGATCGACGTTAAAGATTTATTATTAT
TATTTAAAAAAGGATTAAAATGTAAAAAAAATCTTACAAAACTTTAACGT
CGATGACATGTTTGTAATAAAAAATTAGATTGTAGTCTTTTTTTTAAAAA
AAATTACAAATAGGTCCTAAGCGCTAATTTCTTAGGAGCTAACCCTTCTG
TATCTCGGCTTATGGGGATGAGAGTGTCGTCACTAATATCGTTGATGCTC
AGACGTTAGATCTCGGTGCCAGGATCACTGGCGGCAAGAAAAATATCTAT
TCCTAAAATAAGTTTTTTATGAATACATTTGTAAAATAATTTTTTAAAGA
GAGCAAAATATATTTTAAAAAAATCCAGCATTTCCATTTCTCCCGTCTTC
ATCTCTTGCGCGGCGAGAGCTGCTTGTCGCTTTCACGAGCATCGATCTTG
CATGCCCATCCTGTCCTGGAACAGCCGTCAGATGGAGACGCCCATACGAC
AAATAACGTCTGTCTACGAAAAACCATTCCAATTCAGCGGGGGTTGCTCG
GTCATCAAAGACGGGAATGGAAGGCTGCCTACACTGCCAAACGCCAATGC
AGCTGGCTAGCCATGCATCTGCTTGTTTGGTTGCGACTTCTTTTTCTATG
CATGCGTGCCTCTGCTTTGGATGTGCATATCTTCATATGCATGCCCCGAA
TCGATCAAGCCGTGCAATATAATTGCACAGAAATTTACCGTGCCTCAAGA
GGTAACATGTTCGGTTGTTACACTAAAAGTAACTTGGAGTTCATTTTCGG
GAAAAAAAAACAGCTTGGAGCACTTCTCCTGGTACCAGAGGTAAATTACG
ATTTACTGTTTGTAAGTTGTATCGTGTCAGTCATGATGAAGAATAAAGGG
GATGCTGCTGACGACGAGCGTTGCGTTTATCCATGCGGTTCTGTAGTTGC
TTTCGCCACCTGAAAAGCTGTGTTAACTTTCAGTTTTTTGAGGAATGAAT
CGCTATGATTCAGACAAAAAAAGCAATTAATACTCCTACTACGAACTTTA
AGCTACTATCTGTCCAAACAACGCCATTGTCGTCCAGCATCAGCTACTAC
TCATGAATCATGATCAGCTCCGTCGATTGATGCTTATAGTGCAAGAGGCC
CACTGCATAGCGGAACGATATGCAAGGGGAGAAGACAGACAGACAGAGTC
GCCTTCGCCAGCATTATGGCGATTCATCAGAAGAAATATACATTTGATGT
CACTGCTCTCATAACTGATCACATTTTCGCGTCACAGTTGGCAGTAGTAC
AATACGGAGTACTACAGAGCAATAGTACTAGCTAGCAAAGTGACTGAGTT
GAGTAGGGGTGTGGGACTTGCAGAAACTATCTTTGCAACTCTCCTACTCT
CTCCGTCCTGAAAAAAAAACTCAATCCTGAGTTTGAATCTGGACATAGTG
TACTCCCTTCGTCTCAAAAATAACTCAATCCTGTATTTGAATCTGGATTG
GGTTTTTTTGGACGGAGAGAGTAGTCCTTTAGCTATGGAGCATGAGTGTT
TGTTTGGGTTATTATTGGGTAAGGGCCAGTGTAATTTTCTTTCTGAAGTG
ACCATCGTCGAGATTATTGTGCATATCCTTTCAGGGTGTTCGATACTTTG
ATGTATATACGATAATACGACTTGGGGCTGTAGCATTACAACACCACTGC
TCTAAGCTTGCTGCACTCGTGCAGGTTAAGCCAATAAGACTGCACCGGTA
AACAGTTGTCTGACAGTAACTGAATAATTATTCTTTGGACACAATCAAGC
GGTCAACTGTCTGTACAGCTTAATTGGTGTCCGAGAAGGAGAGTGTGTCA
TACTGTCATGTCATTATACGTCACAATGTGGGGTTTGAATCCAACGCATA
AACGAGTAGAGTCCCATTGTTTGCTCATATTTTCTAGTAATAAGTTAAAA
TGGCTTATTAGAAAACAAAAATAATTTTATAGGTAAAACTTTTATATAAG
TGTTCATGATAACTTAAAAATTAATGATAAAAAATAATGTTAAAAATATA
TTAAAATTAATATCAAAATTAAGTTTAAAATTCAAAATTTGACTTTTCCT
TTAACTGAATAGGGTATCCGATGGGAGCCGTAGTCTGTAACCATGAAAAT
GGCTGTACCATACGTTTGCTACTCAACCATAAGATGAGCGGGTACAAACT
GGCTAATAGTAGCCAACCTTCGTCTACGTGAAAGAGAGAGAAAGAGTGTG
TGTGCTGGAGAGAGACGCTATGATCGAAGGTGTTTTCCCTTTCTTCTTGG
ACACCCCCGGCCCCAAGTCCCACTAACGCATATAAGAGTACTGTCCCTGT
TGAGATTATAGGCATATAATGATTTAATATATTCCATAAATAAATCATGA
CATTACAGACGAAAACTAGCATGAACGCATTATTAGATCTACACATGTAA
ACTACACAATATAACATGAACAGATCAAATATGCGCAACATATTGAACAC
GTACCGAGGTGGCGGAAAGACCGGCTGTTCGGTCGAAACTTTTCGCAGGC
GTCTACGAAGGCACGCAGCACGCGAGCGAAGAGGAAGACGAGCCGTCACG
GACGAACAGGGAGCAGTCGCGCAAAGCGCTTCCCAAAAACCTTATTGCCG
CCTTCTCTCGGTGCAGGACGTCGAAGGCAGAGGTTCCGGAGACCTGCTCT
CCCAATCGCAGGTGCACGCCGGCGAGCAGGATGGAGTAATCTACGAGCGA
TGGCGCAGCACAGAGTAGGAGGCAAACCCTAGATTGATTTCGCGTGTGTT
GCGTGAAGACGGCGGGTCGGTTTATATAGAGAAGGGTCGCTTGATCAGGG
AGCCCGCACGATCTCCACTGCGCGTAACCGAACCGGATAAGTCACGCGTA
ACTTATCCGGACTCCACGCCGTTTGTACGCACCGGATTTTTTCGGAACGT
TTCCAAAAACAAAAACGAATCCGAATTTGCAGCAAAACAAAACTGCAAAA
GGAGGCTGCATCTGCGCAAGGTGAGGGACCAATTTTGGCGGACCATTCGA
CGCTTACGTCGTGCACGCGCGCCGCCTGCCCTGCGAGGTGAGCGAGCGCG
CGCGTGTGTTCCCCCTCTTCTCTCCACCACACATGCTTCAAGTGGCTAGG
AGGGCATCCTCCCTTTTAAGGAGGTTCCCCTATCCTAGAATAAGTAAGGT
GGTACTAAACTCCACATGCATGTCATCCTACGAGGTGGGCTTTTGTGATT
TTCCAAAGAATTAATTTTCAAGTGGGCTAAGGCCCATTCATTAATTCCAA
AAGTCCCATGTATGAGTGATGATCTCTCGTACGGTAAGAATTTTTTGTTC
CCAAAACCCTAATTTCTCCATCCCATGAAAACGTTTGAAGAAACTCGAAG
GACAATTTCAAGCCCATTACAGGATGATCCACAACCAACTACCGTCGATG
TCTTCGGCATCACTGGCAGCCAAGGAGGTGAAAAATTACGGCTAAGAGCG
TAAGGGCTTCATGTTCTACATCCGGTCATTTTTAACCGCCAAGTTTCAAT
TAGATTACAGTTGGTGATCGGAGATCTTGAAACTCTCCGAATGCCACACA
CCAAATGGAACCTACCCAATTTTTTCCCTACAATGATAACGATATGTACT
ACAATTTTTCTTAGAATTTGTTATGATTATTTTTATTGGTGTAGATGAAT
TGTGCACCCAAAACTTTGCATAGGATGTGTTCCTACTTATCTGAAGGTCT
AACGATAAGACTGGTCAACATTTGGAATAAGTCTACTTTGTCTCCCTCAA
CTCTTGCGCCTGGTTGAATCGCACCCCTCAACCGCAAAACAGGTTATAAC
CCATCCCTTAATTTCCAAAACCGTTGCAAATCGACTCTCTCGGCAGTTTC
GTCCTACGTGGCCCTTATGTGGCGGGTTGACTTAGTCTTCATCCCATGTG
GCATCGACATGGTATTAAAATAAAAACAAACCTGAATGGGAACCACATGT
CAGTGAGTAAAATAATAAAATAAATTTTGGGCCCATCTGTCAGTCACCTT
TCTCCTCCCTCTTTATCCCTAGCGGCGAGCGAGATGGAGAGAGTTGCGCA
AGCTCGGCGGCAGAAGCGATGGAGCGGCGGGACCTGGAGTAGCAGGAGCT
CGGCGGGAGCAGCAGGATAGTGGAGCGGCGGGGCGACGGGAGCTCGGCGG
GAGCGGCGGGACGGCGGGAGCTCAGCGGAGCGGCAAGAGCTTGGCATGAG
CGGAGAGAGAGAGAGAGAGCAGAGGTGAAGAAGCCTCGCCACCTCATCCC
CATCCTCGCCTCCTCGGCATCGCCGTGGCCTCTTCTTCTCCCTCCCTGCC
ACCGCCGCCTCCCTTCTCACGCCTCTCCTCCGCCACCTCATTCACGTCAT
CGCCTTCTCCTGCGCACAAACCGGCATCCCGATAGAGACTGCCACACCAA
CATGTCCAACATAGCCTCGACGACGGCGGTGGGGTCACCTCCTATACTCT
ATCTGGGTCGATGAACCCTGACTCAGCATTGTTCGCCGCGCCGATGTTGT
TGTTGTCGTCCTCCACCGCCTTGCCTCTCGCTTGTGCCGCGACCGCCACT
TGCTGGAGCTGCGTGTGGAGCGCCGCCGCGGTGGACCGATTAGGCAAGCG
CCTTCGTCCGTAGCCACGTCACACCGCATTCGAGGCCTCCGCCTCCTTCT
CCCTCATCCGGCGTGCCTCCGCCGCGACGAGCAGCGACCGGTAGTGTCGC
CACCTTACCTCGCCCAGCGCGCGGATGCGGTAGTGGACTGCGCATCACTG
TTCCGACGCGGACGGAGCCGGAACACCGCCGCCGCAACCTCCCCGAGCTT
TGGCGTCCTCCATCCGGCATTCGGCGCTTGTCTCGCTGCCGCCACGAGGG
ATGGAAAAGAGAATAGAGGAAGAGGCTGGTAGATGGGACTCACAAGCTGA
CTCAGCTAGTCATCGAAGTCAGCTGCCACGACATATGAAATCGCCCTCTA
AACCACCAAGGGAGGTGATTTGCCCTGGTTTCAAAGCTGAAGGAGGTATT
ATACATGGTATTTCGGTTGAGGGACGTGATTCAACCAAAGACAAAAGTTG
AGGGAGTACAAATAGACTTATTCCCCTAGCTTTTCCCGGTCGCCAGCCCA
CCGGGAGGAAAGCCTTGACGAACGAACTGTCTCGTGTTCCCATGATCCCA
TCCACCACACGACTTTTACGCACTCAAAATCCGCGTAGCTTTGGTCACGT
CTTTATTGCGTGCCAATTATTTCGTACACTAGTCGCGGAAACACCACAAG
TCCACAAGACACGCGTCATAGGTGGCACTGGCACAGATACACCACCTCTA
AGAGCAAGTTTAATAGTATAGCCCATTACTAACTCCAATTTATCTATAGT
CAATCTAATAGCTAATTTATACAATAGTTGCTTACTATACTATTAATATA
TGGTCCCACATGTCATACACACACTGTGTCTTGGAGTCCGTGCTGCAGCT
GGCTACAGATCTGTAGCCCGCTGCTCTTCTCTCTTATCTTTTATCTCATT
AAAATATGCTTATAGCTGGCTAATAGTCTGCTATTGTACCTGCTCTAAGA
GCAAGGTCAATAGTATAGCCAGTAGTTGGCTCTAATTACATCCATGTCAT
TTTACAGTTAATAATAGAGCCAACCTATACAATAGAATGGCTATACTATG
CTAATTACAGTTTCATAATCCGGGAATTAATTAAGCATGCACATACTTGC
GTATGATCAAGAGTGAACTCTGTCTATGTAGGTAGTTGTGTTGTCGCCTG
AAAATAAGTACCAGTGCCGCGCCATGGCATGAATCTGGCGCATGGGATCA
AAAGGGGTGGTGATGAGGCCCACAATATGTGTTTTTAATCCGTGAGATCG
ACTGCACGCGAGCTTTCCGCATGGGAACTTGTGCTATCGCCGGGCTGCAG
ATATGTCGCTCGCTTTATTCTCTCTCCTTCGTTTTTCTCTTCTCCATGTA
AGAATAGCATGACGTGGAAATTTTTGCAGCCTGCTGTGTCAGCTTATTGT
ACTGCTCTAATCGTCACGCGTCTAGGTAATCAACGATAATTCTACTAGTA
TACTGTTTATAAAGAACCTGTGAAGATTACATTACATTAATTAACCATAT
AAAAATTCCGCAAAACTCTTGCGCCCTAGACCCATTCTCGTGTGGGGACA
GTTGACAGTGGGAGCGGGCTGCCCTGTGCGACGCGCGATGCGGCATCACA
TGCTGACACGCCCCCCGTTCCAGATCGCAGTCGCATCAAAAGGTTTCAAA
CCGTCTCGCGGTCTCGCCAAACGCGAAAAGGGCACTCTCAAAAAAAAAGG
AGAAAAAAAAGTAGTCTCGGCATATCCCCAGTTCCCCACGCTTTCTTCCT
CCTCTTCGTTTGAGCCCCTGAAACACGGCCACCTCCCTTCCCTGCGCGCC
GAGAGCGGAAAACCCTAGCTCCGAATCTCCGATCTCCCATCCGCTTCGAC
GCGGAGGTCGATCGCAAGCAGCTTGGTGAGCAGGGGCTATGACGAGTGGC
CTCTGAGTGTGCGAGCGAGCGTGTGGTTAGATCTGAGGGCCTCGTGATGG
CGAGGGCGGCGGCGAACTGGGAGCGCCTGGTGCGGGCGGCGCTGCGGGGA
GAGCGGTTGGCAGGCGCCTTCGGGGTGCCCGTCACCGGCATCGCCGGGAA
TGTGCCGTCGTCTCTCGGAAACAACGTCCACATCGACGAGGTGCTTCGCG
CCGCCGACGAGATCCAGGATGAGGACCCTACCGTCGCCAGGATTCGTAAG
TTTCGTTACCATTTCTCGCTCCGTTAGGCTTGTGAGCTGTATGGGTCGCC
GCGGCTCAGAATTGCCCTACCTATACAGTTATTAGTAGTGTTCACTTAGT
GGTGTTTTTCCTGGTATTTTCTGCAGTTAGCATCGGCTACACGAATTGAT
TATGCTAGTCCATTAGGAGTACTTTTGCTTTTTTTTTTGCTTGTTACAGC
CTTTTGTACTACTAAATTTCGTCAACCGTTATGATCAGGCTTAGTACCAT
CTACCGTATTTAGGCCCTGTTTCTTTCAGCTTGGGATTATTATAATCCAG
ATTATTGGGAGCAAGTTGAAAGAAACAGACAACTTATTGAAGTAGCTTAT
TATAATCTGGAGTCCAGCTTATTATAATCTGATAAGCTCATTTAGGTGAG
CTTTTTCCAGATTATTGGGTGAAAAATTACCCACCATGCCACCCCGCTCC
CTCTTTAGACTTGCAAACCCAATAATCTATGCTCTAATAATTTAGGAAAG
AAACAACTAACCGCTTATTCTACTACAGATTATAACAATCTAGCTTATAG
TAATCTGACTCAATAATCTAGATCATAATAATCTTAAGCTGAAAGAAACA
TGGCCTTAGTTGTTACAGTCGGACTAATGCTTTACTGGTTTCGTGCTCCT
ACTCGCCTGAGTTTGCTATCAATCAACTCGTTGACATGGTTAAAGTGACT
TTTCAAACTTGATTTGCTCTGATTGGATGTACACTGACCAATGTATGCTA
GTGCCTTACAATCCGGCATTCTGCAATTAGCAATCTGCATCACCTGTCAG
TCTTTAGTTCTTTTCATTAAGCTAAATTGAAAATCAGTCAACTTACTGAA
TCTGCTGCAAACAACCCATAATTAGTCCAGCTATGTTCTGAAATCTCTGT
ACTGGGATACTACTGCCTATGCTTTTGGCAATTTCTCCAGTCAGTTATTA
ATAGTAAACTTTTACTAACTCAAAGGAGATTAGTTAGTATTTATCCCTGT
TTAGGTAAAAACCGATGTTAGCTTAAGGTTGTTTTATCGGTGAACTGTGC
TTGGTTGCTTAAGGTTTTTTCCTGTTTTCAGCCACTAATCTGGCAATGAA
TTTTTTTATGGCTTTTGCTCCACAAAATCGAAGGGTATATCAACGATATG
AATTGAGTCAGCTTTTAGCAACTGAATTCACTTTCCCATATGAAGTTTAA
ATGCAGTTCGGTGACAATTTCTTGTGTTTATACTTCAATGTGCAGTATGT
GAGCATGCATACACACTAGCCCAAAATCTGGATCCAAATAGCGAAGGGAG
AGGTGTACTGCAGTTCAAAACAGGTTTAATGTCAGTTATCAGGGTATGTT
CATACTGTTCTATATGATTTATTATTATTTTTCATAATCACATGTTATTT
TGTACATCTGGCACAACCTCCAAGATAGAACCTTATTGAGTTTCATATAT
ACAGTCAAACCATGTCGGTAAAAGCCATACATAGAGAATACAATACAAAT
AAGTGATTTCACATCTTTGTTTTTTAAGAAGTAGAATGATAGTATGGACC
TATGGTGTCAACCGCCACAATCTTATGCTCTACCAGCGCTACAAAAGTAT
ATCATTTTGAACTGTTCTTGTGATGGATTTACAATGTTTATTTCATATGG
CCAGCGCTCTAGTGTTTTAACATACAATATCGCCTTGTGAGTCCTCCTCA
TTTACAACACGTCACATCTCCGGAACCATGGCTTGTTGAATTATACAAAT
TAAGCAGATGGGTTTGACATTTAAATTTTATTTTTCTAAAAGTGATTATT
TCTATCTCAATTTTTCAGCAAAAGCTAGCAAAAAGGGAAGGTGGTGCTAT
AGATCGAAGTCAGGATGTTGCTAAACTGCAGGAATTTTATAAGCTATACA
GAGAAAAGCATAAAGTTGATGAATTGTGTGAAGATGAAATGAAGTTGAGA
GAATCTGCTGTGTTCAGCGGTAACCTTGGAGAGTATGTATTTCTCTATGA
AATTATGTCTGTCACTTAGCTAAAATGCTGAATTGGTAGTTTAATTTTTT
TTCAAGATGCTTGTTTTTCAAGCACAATTGTTGAACATTAAATGTCACCC
ATAGTATGTGATTTAACCACCCTGATTGTTTGAGTAGGTTGGAACGCAAA
ACTCTGAAGCGCAAGAAAGTCCTTGCTACTTTGAAGGTCTTATGGTCAGT
TATAGAGGAAATAACAAGGGAAATTTCACCTGAGGATGCAGAAAAGTTGA
TATCTGAAGAGGTTTTTGTTGCTCACCTTGATAATATATAGTTCATGCTA
TTTTTTTCCTACTAAATTTCAATTATGTTAAAAAAAAAGGAAACAAAAAT
AGGTCTGCTCTCCATGCCATGTATTTTGGTATTATGGTTGAGTGGTTAGT
ATGGAATGGGTTTTAACTACTGGTCTGCAGTAAGATACTGGTAAAGTGTT
AGTGTATCAATGTATTCACTAAAATTATAAGAGTGAAGTGATGTACTTTT
ATGTGTATATAGATTTTCTTTTGAATGGAAACAGTGAGGGAGGCCCCCAT
GGTATTTTTTTCTTTATTCAAGCCTGAAATTCGCTCTCTTGGGGAGCCGA
ACCCAGGACCAGAAGTGCTACTTGAGCACTGTAACCGCTAGGCTATAGCC
ACTTTCGCATATGTATAGATTTTTTGTCATCATAGATAGTCTCCTCCGTC
CCAAAATATAACATCTTTTAGCCTTTAGAATTTGTCCCAAAATGTAACAA
CTTCTGCAACATTCTCTTCCCAACCAATCACAACCCTCCATCATTCAATT
TTCTCTCCGACCTCCACTTCTCATCTAATCACAACCTTCCCCCATTTAAT
TATACCTACTTTCTTAATAATTGTGTTCAACCCTAAAAATCCTTATATAC
TGGGACGCAGGTAGTAGCTTTTACTAGAAGACTATTGTAGTATTGTTCTA
GTTGCAAATAAGTAAAATTAACAAGACAATTGCTCTGACAATCGGAATTC
AACACGTTAGTATATTTACTGTCCATGCTATTTATAGAACATTCTTTAAT
AACACAACCCTTATGGACATAATGTTGTTTGTTGGTCAAAGTTGTATCTT
CTGGTCTCTGAACAGTAAAAAGTAATAATTTCTGTCTGGCAAGGAATATT
ATTCTTTCTGACATTTTGTTGCTAGTATGATGTGTTGAATGCAAATAACC
TCAGGTCCGCAGGCAGTAGTACCTTTTCTCGAATGTTTTGTTACCAGTTA
ACAGTGAGTTCAAACAGCACTGTTGAATGAATTCGTTTTGCTCCTTTTTT
AACCCATTTTGAGATCAATAAAATGTTTCATATATTTTTTTGTGCATAAA
TAACATCCCTTTCTGTTATATTCAGATGAAAAGAGTCATGCAAAAAGATG
CAGAAAGAACAGAGGATGTTGTGGCTTATAATATTATTCCTCTAGATGCT
TTGTCTACAACTAATGACATTGTGAATTTTCCAGAGGTAAAATTTAGAGT
CGATCCTTTTCGTTAGTATTTACCATTTTTTAGATATAACCGTGGTCTGT
GGTTGTACTACTTCCATGTCGTTTCATCTCAGGTAAGGGCAGCTATATCA
GCTTTGCAGTACCATAGGGAACTTCCAAGGCTCCCTGCCACCTTCTCTGT
CCCTGATGCTAGGAATTCCGATATGCTGGATCTCTTGCACTGTGTATTTG
GTTTTCAGGTCTGTACCTTTATGACGCACCTACTGTAGTAAACTATATGG
ATTGTGGTTTCAACCATAACCACAATCATATTGTAGGCTTATAACTTAGT
GAGTCCATTGATGATACTGCTAACAGAAGATATGTTTTAATCACAAACTT
AAGTGAAAAAGTTTCTGTTAGTATTAGTAATCACTACTGTATGTTATGCT
GTTACTGACTTACTATCATGCATGATTCAGTTTGTTTTAATTGTAAATAT
GCTGTTCAATATGATTGAGGAAGTGCAGGTTCTCTCTTTTTTTGTAATTG
AGTTTTGCCATTTGCAAAGTACTTCCTCCGTTTCATATTATAAGACTTTC
TAGCATTGTCCACATTCATATATATGTTAATGAATCTAGACATATATGTG
TGCCTAGATTCATTAACATCTATATGAATGTGGGCAATGCTAGAAAGTCT
TATAACCTGAAATGGAGGTAGTAGTTTTATATTTGGATGCTCTGACTAAC
TGTTGGAGCATAGGTACCCCTATCCCCTAGACCTAGAGTGTTGGGAGTAG
GCTAGAAACCCAATGGGAAATGTCCAAAGAGTATACTTGGAGGATATACC
GATGGAGCATGCCCTGTATTTCGTACGATATACGAAATTATCCTTGCTTG
GGCTGTGTAGTCAAGGGGCAGAAGGGGGATTTCCCCTTATGCCAACCTCT
CTATGAATATAGGATGGTCGAACCCTAGAATGGGACACTCTCTCACTTTC
CACATGACTTGGCTCTGTTCTTTCCCCTAAGTCCAAGGATACATGTACCC
ATCTGTTGTTTTATGTTACAACAGTAACCATGAAATTTATGTAGAAATGT
GCAGCATATACATTTGAGATAGTTGAAACTGTACATTTCAACTAATTTCC
TACCTGTAGTTTCTTCTTTATTTTGCTCCCTGATCTTGGATATTACATTC
TGTCAACCAATATTATAATGTGATAGAAAACATAATGTAAGTTTCAATAA
ACCAGACTGTTGTAGAATGTGGTTTCTGAGCATGCCATTCTATATGGTCA
GAAATGCTAAGAGCTAATAAACATCCATGGATGTAAACTCACATTTAGTT
CAAGATTATGACCAAGATTTTATTAGACTGTTGAAGATGAGGGGAAAAGG
AAAAAGAAAGAACATTTGCCGTAATTTCCTTGATCTTGATATTTTTCTTT
TATTTTGTTCTCTGACTTGGACAATACATTCCAGCAAGCATTTAATTTTG
ATATAAAAAGAAAACATAATGTAGAGCGTTCTATATGGTCAGAAATGCTA
AGAAGTAATAAAGATCCATGGATGTAAACAGCATCTAGTTAAAAATTATG
ATTAATATTACAGACGGTTGAAAATGAGGGGAAAAAGACAATAGATGTCA
GCCTGTGTTATTCTGAAAATATTTAAGAAGGAAATGCGTCATGGGAGACA
ACCTTTTAGTGTGGATCTGCAGTTACAACTTCCTGGGTCATTCTTGATAC
ATGCTGCAGTATTTCAGAATCTTGTTGCCTTCATGGAACTGAAATGTCAC
AATTGGTTGCAGAAAGACAATGTGACTAATCAACGGGAGCATGTTGTTCA
CCTGTTGGCAAATGAACAGTCCCGACTGGGGAAACTACCAGGGAATGAAC
CGGTATGCATACTTTGCACCCTAATTTTTTATGTCGTACAATATTTTTTT
TGGGGGTAGAATTGGTTCCATGGCATAGAGTGATCCCTATTCTAGATATT
TACTGGCAAAAGTTCTGGGTACTTTTTAATACCACTGAAATATTGCACCG
TTTAATACCAGGCCTGGTGCAAAGAGTACTCAATTGCATGTTGCTTTATG
TTGTTAATATTTTCATCCTTAGTTCGTTAGCATTGTTGTTATTTGTTGGC
AGAAAATCGACGAGGGAGCTGTGCATGTTGTTTTCTCCAAGTCCCTTGAT
AACTACATCAAATGGTGTAATTATTTGCCGCTTCCCCCTGTCTGGAACAA
GTATGATTTGTCATGTTGATCAACATATTTAATTTCTTATTCCTGTCTAT
ATCTTATTTATCACCAAGAGATTTACCTGATTTTCTCTTAGCACCGAGTC
ATTGACGAAAGAAAAGAAGTTGCTATATGTGTGCTTATACTACCTTATTT
GGGGAGAGGCTGCTAACGTACGATTTCTTCCAGAAGGTTTATGCTATATA
TTTCATCATGTAAGTTTGCAGAAGATTCTGCTCTGTACTATTTTTTGTGC
ATGCTTAATTGATTATTGCAAATGTTTACAATCGTGTAGTATTGCACCCA
AAGAAGCTTTAGGTCGATCTGCGCCTGTTTTTCTACGAACATGCCTATGC
CAGTTTAACATACAAAAATATTCTTCTTTGGTTCTTCCCTCCCTGATCTA
CTACTTTGTTGCCAAATTAGCGCACTGTTGTCTATGCTTGGAATTTGAAT
TGTTTTCCCCTAATCATTAGCATATTCTTCATTTTCAGTTTCTAAAGTGA
TCATGTCTTCTTCTAAGTAAAGAAATCTGCAAAATTCTGTTCATTCTGAT
GGTCTTCAATTCTTCTCTCTCTGTAGTCACCGATACTCGAAACACTTCTG
GCCAAACTTTTCAAAGATTGACTATCAGTTTCCTTTAAATATTTTGAATT
GGAATATGAAAGTCATGTGTAGATTTGTCTGTTTAGAGACAATATAATTT
CAATATGTTTTTATAGCGTATAACAATAGAAATACTGTTCAAAATAATAC
TTATGAGGCCATTCAGATGTCCAAAATGACAAATATTTGTGATGTAGGGA
ATGGTTGTTAGTGTGACATATCCAATTGATATTGAATAACTAATCACCTT
TGACTAACTTAATTTGTATAAGATATCAAATACTACCTCTGAAAATATAA
AAAAAAAAGGGCTTGGACACAGGCATTAAAGAAGTAGGTGGAATTAAATA
GGGTAAGATTGTGATTGGATGAGAAAAGGAAGTAGGTGGAGAAATTAAAT
GGGGGAAGGTTGTGATTAGTTGAGAAGAGAATGTAGGTGTTAGAACTTCA
ATGGTTACTCTCATTGAGAAGGGGATGGCACTCGAGATGGGGCAATTTTC
TGGTTTTCTTCATTCACAAAACACAAAGCCATACCTTCCCGAGGGAGGTT
GGATACATATATATAACCATAGCTGGCTGCAAGCCTATTGCTGCACCCTC
CTAGTCTAAAAATTCGAAATTTGAATGGGATGCTGTCCTAGAGGGCATCC
AAACTGAATAAAGCATAAAGGAGGCATAAAGGAGATGCTAATTGCTGCTG
TCCTACTAACCGCAGCTGTCCTAGCAACTGAAAATATGCTAAAGGAGTAG
ATGCTGTCCTGAAAAGGTGAAACTACCCAAAAGCAAAAAGAAGAAATCAG
GACCAAGGACCAAAGACTTATCCATCAGTAGGCGGAGAAGTTGCTATATT
TCGGAACAAAATTTGAATGCTAGAAGTTACTATATTTTTGGATGGAGGGA
ATATAACTTTTATTGTTGAAATTCATGCTCCTATATTTCTTACAGCTAGC
AAGAGAACTGGAGGAGATTATACGGAGACAGACTGCAGAGCCTGCTGAAA
GCTGCATTTCAAATGGTGGCGTATCATTTCTTGACCAAGTCATTTCTCCT
ATGTATGAAATCATCGCAGCTGTAAGTGGGGTATCTGCTTGGAGCTACTT
TAGCTTGCTACATTTGGTTGTACTTCTATTGAGTGGTTTGAATGCTGGGT
ACTCTACAGGAAGCAGCCAACAATGACAATGGGCGAGCGCCACATTCTGC
GTGGAGAAACTATGATGATTTCAATGAGTTCTTCTGGTTGGTAGATCAAT
TGAGCTATTGAGTTCCATTAATTTGTTGTTATTTTCATTTTTTTCCATAA
AGATCCACACTGTCCTTTTCAGGTCTCCGAAGTGTTTTCAGCTTGGTTGG
CCATGGAAGATCAGCAATCCATTTTTCTCTAAACCTAGTAGGAAAGAGAA
GGTTTCTTTCTGCTGATCATATACTTAATTGTTTGTATTTTGGCGGAACT
ACCAAGCTAATACTTGGACATCTCAGGATATCTTTTTTTTTTGTTATTTT
TGTTGTGCACATCTTAAACATCACGTAGTTACTTGGAACACAGGGTTATT
CGTGTTGAGGAACCGAGTGCACTACCTATTGAGAATATGGTATACTGGGG
AAAGTCTTACTAGGTGCAGAAAAGTGACCCCAAAAAAATTACTAGGTTGA
TGATCTCAATTACATATGAAGCATTAATTACACAACATGAGTATCATGGA
TATTGCACTGTAGTTTTGTCCATGGAAGTTCTACAGAACCACCTAAAATT
ATCTTGCATATATAGGCTATTTGGATTGAGAGATTAGATCATCCATCCAT
TCAAGATTTTAGTGGGATGGCCCAATTTTCATTTTTCTACATGTGCTTTT
GTGGGATGAGGTGGTGAAGACAACCCTTTCCCCCCTTACCAAACAGATGG
TTCTTTTGCAGGGCTTGGTGGGTAGGAATCATCATTATGGAAAGACATCT
TTTGTGGAGCACAGAACTTTTCTTCATCTTTACCATAGCTTTCATCGCCT
TTGGATTTTTTTAGTTATGATGTTTCAGGTATAAATTTTTGTTCACAACT
GGTCTCACTATCTTGCTTGACATTTGGCATCACATACTCACATTTAACCG
TGTGCCTGAAAGTTGTTTTCATTTTCTTGAGCAACTGAGGTGCTAGATGC
AAAATAAAGGGTTGTCTTTTGTCTATTTATTTTGGAATGGGAAATAATAA
GGGGGGACCTGCCTTCCCGTGTGTTCAGTTTTTCTGGAGACATGTGACAG
AATCTTAACTTTTGTCCGAACAAGTGCTTAATGTTTTTTGTATGTCACAT
TTTACATGGCATATATTTTACTGAGACTAACCACCATGTTAATCAACAAC
CATCTGGTGTTTCGTTCATGTACAACTTTTATAGTGAAAAGATGCTGCAA
ATGGTAGCTTAAAGCTGATGTTTTTAAGGAGAGTTGAACCTTTTATTATT
CTTATTTGGTATGATATTTCCTTGGATGATTAGTTGCTCAATGTTAAACT
AAGTGTTTTTGTGTTCATTCAGGGATTAATGATCATTGCTTTTAAGGATC
GTAAATTTGACAAAAAAACAGTATTGACACTCCTCAGCCTGGGTCCAACC
TATGTCATCATGAAATTTATTGAGAGTCAGTCACAGAACTTCTTATTTAG
TTACTGTATTATGATCATCTGCACAATTTCTCTTCTAAGTGACTAATTTT
TCTTGTTTCTTTTTCCCTTTTTTTTTTCTGTGGAAGGCATATTGGACATT
CTGATGATGTATGGCGCCTATTCAACATCTCGTAGATCTGCAATTACCCG
AGTTCTTTGGCGATTCTGTTGGTTCACCGCGGCTTCATTGGTTATTTGTT
ACCTATATATGTATGTTTTCTTTTCATATCTGAGACCAGAGGGATAATTG
CCAAAAAAATTTCCGAAAAGCTTTTTTTTTTGTTCAACTATGAAAAAGAA
TACATGGGGTCTTTGCCCTAGTGAATTGCTAGACGTCCCCAACATTGATT
TCAGAATTCAGGGGCTGGCGCACCAAATTCCAGGGGATGATACCTAACTC
CTTTATGTGTATACCACTAATTTGGAATTTTTGGTTGCTTGATTGTTTCT
CAGCAAAGCATTTCAAGATGGGACAAATTCGGCTACATTCAAGATATATG
TCTTTGTAATTGGTGCATACGTGGGCGCCAAAATAATTATCGGCCTGCTT
ATGAGTGTTCCTTGCTGCCACGGTTTGACCGATTATTGCTACCGCTGGTC
TGTTGTACGCCTTGGAAAGTGGATGCATCAGGTCTTGCTTGCTGCTGCAT
TTTGACTAACTAAAAGCTGTCTTTTGTTAAGTCATTGTAATCCAATATCT
TTTGCTAATATTTTCTGACATTTGGTTTATATTGAAGGAGAACAATTATG
TTGGGAGAGGCATGCATGAAAGACCTTCTGACTACATCAAGTAATCCTTT
GGGACTTTGAATCACAGTGTTGTGATTTTTTTCTTCCAAAGTTGAATTCA
GACTAGTGCTAACTTTATTTACCATGCAGATATGTTGCTTTCTGGCTTGC
AATTCTTGGCGCAAAATTTTCATTCACTTATTTTCTCCAGGAAAGTTTTA
GTTTATCTAGTTCCCCTCTGTTTTTTCCAGATCAACTTGCATTTCAAAAT
AGTGTTTCTTATGCAGATCGAACCTCTTGTTAAACCAACAATGGAAATAA
TCAATTTCAAACGCTTAGAGTATGCTTGGCATGACTTTGTTTCGAAGAGT
AAGAATATCACATCCTCATACAACTTGATACCTAAATATTCCATATTCTT
GTGTAGCTGAAAATAGTTGTTTGAGTCTTATCTCTTTCTAATATTCATGT
TTTAAATAATTTTCTTAGTATGTTCTTTTAAGTTGCAACTGTCCTAGATG
TTTGTGGGCAAAGCATGAAATCTACTTCTAGTTGTCTACCTTGTTTCCAT
AGGTTCCTTCATGTGTAATGATGCACTTTAATGTACTAATATTTGAAACT
TTTCTTAATGCTTACAGATAACCATAATGCTCTAACTATTCTTTCTTTAT
GGGCTCCAGTGGTATCAGTAAGTAACCTTTTTTGCTCCTAACTTTGTCCT
ATACATTTATACTATGTCCCATCCCCTTATCTTGTTCTCTCTCAACTGTA
GTGAGTTCAGGGTCATCATGTCCTTGCATTGAGTAAATAATCTAATTCTG
GAGCAGTAATAATATCTACTCCCTCCATTTCATATTATAAGTCGCTTTGA
CTTTTTTCCTAGTCATTTTTTTTAAGTTTGACTAAGTTTGTAGAAAAATA
TAAAAACATTTCTAACACAAAACGAACATATTATCAAAATATATCTAATG
TTACGTTTAATGAAACTAATATGATGTTGTAGATATTGCTAGATTTTTCT
ATAAACTTGGTCAACACTAAAGAAGTTTGTCTAGAAAAAAGTCAAAACGT
CGTGCAAATATGAAACAGAGGGAGTAAATGACAACATGCCAAAGCAGCGC
ATAACTCCAGTGTGCTGAACCTGAAAGGATGGCAAATATATTTATAAGTT
TTGTTCTTTAACATCCAACATGAGAGAGATACTTATACTTAGTTAAATCT
AATGTAGCTAACAAATAAATAGGAAACAACTTGCCGATACACTATTCAAC
ACAATCAGAAGTAAAAAATCAAACTGGGCAAGTTCACATTCTAGTTGTTT
AACATTTCATCCGCTTTGCTTATCCCACACTTACTCGTATTTCTTACGCT
TATTTGTGCTACAGGAAGCTGCTGAATTTGCAGTGAACATAGGAAAAATG
CATCTCTAAAGAGAAATTTCATTTATGCAGATTTACCTTTTGGATATCCA
TGTATTTTACACCGTGATGTCTGCTATATGTGGGTTTCTCCTTGGTGCAC
GCGATCGCCTGGGAGAGGTTTAGCTTCTTGACTTTTAACTTTTGAGCTAT
TGCAATGTGATTCTCTCTTGTGTGTAAAATTGTTATTGTTTATGCGAGGA
AATCTTTGCTTGTTTACCAAATCCCAAATTCTCCAGCATATTGAAATGTT
CAGGATGTTTCTACCTATGAAAATGCATTATTTGTGGAAAGGCACTTGAA
AATAATTTTGTACTATTAACATGCACATATGAAAGTAATTGTACCAATTT
TGTTAAGCCCATTTATGTAAAATGCATGTTTTTTTCTAGACCATTTTCCT
TGGCTCTTCATCTGTGTATAGCTAGTACTTCGATTGTTATTTTGCTTTTT
TTTTTTTTGTCAATTTTTCTTATCTGGTGGTTGTATGCCATTTTCAGATT
AGGTCTGTTGAAGCAGTTCACAGATTCTTTGAGAAGTTCCCTGAAGCATT
CATGGATAAACTCCATGTTGCTGTACCGAAAAGGTCTTTGATGTTTTTAT
TGTTTTTGATTTATACTTGAGTGGTATACACTAAAGTGGTTCTAATCTGT
TATACAGGAAGCAGCTGCTATCATCGAGTCAGGTACTATTATCTTGTTAC
CTGTATTTTGCTTGTTTACTTATTCTATCTTTTCTGTTGGTGGAGCTGTG
GGACATTATTTGTTATCTTTCAATAACGCTCTTAAGTTGCTTTATTTATA
TGATATTGTCCTTTAGTAAAAAACTTGTACTTTCAAACCAGCTTTGGCTA
ACTGCCATCCGACAATATAAGAAAGTTCGAAAAACGAATTCGGAGGGATT
TCTATGATGAAAGCACTTTCGTGATGAGCATGCCCAATTTTCTTATAGCT
CCTAGTATTTGTAAACGGATATGCGGTTAAAGTAATTGTTCCATTTTGCT
TGAATTTCTACATTTGTGGAGTATTTCCCCCCTAGTTTTTTATTTTAAAA
AACAGAACTAGAGTACTACTCCGCTAATTTTATACTAGGTAATAAGAAGT
ATGGCATTGTGGTTCCATTTGTGTATTTCCATTAAAAGATTCACTTAAGT
AGATAGGCATTCCTGAATGTTGTGTATTTCCACATAACTGTCTTTTTCCT
CTGAATGTTGTTTCATGATTACTCTCGTCCTAACCCCCTCGATTACCAGT
CATCTGCTGCTTTTGCCTTAAGTCACATCCTCCCTTAATGGCATTTTTTT
AGCATTTTAGTATTTGCAGGTTATCTGATACAGTTTTTTTTTATAAATAT
TTTGTTTTCGGTTGTCCTGCTTGTATGCATGTGCTATGTAGCCATGATTT
GTTGAATGAAATATCTTTGTATTGATTTGAGCTCAGATCAGTTGAGCTGT
TCCTGAGTGTTTTCATCTTGACTGCTATGCGTGTTTAGAGTTTAGACAAG
CTAGAGAGATCTTTTGTTGTTCATAAATTATAGATATAGCATGCTTTCTT
CCAGTTCTTTATCTTTACTTCCAATAAGTTGACACTGGTATTCACAATTT
AACAGCATCCAGAATTAAACAAGTTTGATGCATCTAAATTTGCTCCCTTT
TGGAACGAAATTGTGAGGAATATGAGGGAAGAGGATTATATTAATAACAC
GTAAGTAAAGTTTCTTGGAATACTATGTTACTGTTCTTTCAAACGTCTTA
ATTAGATATGAGTTTTTTCTGATCTTTCATCCTTACAGTGAACTGGATTT
ACTCTTGATGCCTAAGAATAATGGATCTCTTCCAATTGTGCAGTGGCCTC
TCTTTTTGCTTGCTAGCAAGGTCAAAAGTCAAAACTTATTTTAGCTTTTA
AAAAGCTCTCCCTGCATGATTTGATGATTTCCGCATCTTATGTTCGTTTT
GTCACTTTGGCGACCACTTCCATTTTCATTGCAGGTTTTCTTAGCCAAAG
ATATTGCAATTGATTGTAAAGACTCACAAGAGGAACTATGGCTAAGGATA
TCAAAGGATGAATACATGCAATATGCTGTTGTAGAGTGCTATCACAGCAT
TTATTATATTCTGACATCTATACTAGATAAAGAAGGACGTCTCTGGTAAG
GGATTTTATTTATGTTCATCCTGTTCCTTACTTCTTTTCATCTAGTTCAA
CAGATGTTTTTTTATCCGTGGGAGGGATGTGTTGGTGATGATTTTATTTT
TTTTAGGGTGGAGAGGATTTATGTTGGTATCCGAGAAAGCATTTCCAAGA
GGAACATTCAGAGTGATCTTCATTTCAGCAGATTGCCCAATGTCATTGCC
AAGTTAGTTGCTGTAGCAGGAATTTTGGTAATTACTACCCCCCCTATAGC
TACAAATCGTAATAAAGTTCTTGTATGACCTAGCAAGGTTGAAATATAAA
AAGGTTGACTGTAAAGATTCTAAAACATAGAAGAAAAATGGAGGCTGGAG
TGAGTATAATGTTAAAAAACTTGAGGCTTCCATCTGCCATTTTTATACTG
TTTGCCAGCCTTCCAGTGTGAAATATGATATATTTATGTTGTTTATTTGT
TGTCTGCTGGAACTCTAATAACCTTGAAGTTTTTTTGTGGTTCATCGTAT
AGACATGAGTTATCAACACTAGCATGCCTTTTTTGTTCTGAACCTTGAAT
TATTTTTGTCTGCGGCTGGGCTGGACCAAAGTCCTGTACTTCAGAGATAC
ATATTTATAAAAAAGTTTGTTATAGTTACTAAGGGCATGCGTGATTGAAT
ACCTACGGGATATACCCCTGTGGGTTTGATTGCCTGGTTTGGGGATCCAC
ATGGTGAATAGTTTCCCACATGGCCTAGCCCAGAAAAATCACAGATAAAT
TTCCTTTTTCTGGGGCCAGTACAGTGAGATGCCAGGTTAAGACAATATAT
GACATGCTTAGTGCACAGTAAGGGTTATTATTTTATATTAAGTTGGAAAA
CAAGGGTATTAAATTTTATTAATTATTTAATACTAAATAGATATCTTCTT
ACGTTAACTAGTGTTTCCTACATTCCTGATGATCCAAACAAACACCATCG
CACACCAACTCACGATCTCATGTAAAGCAACCAAACCACATCTCTTGCAT
TGCATCTCTGAAGTTCCCTCCATCATTGACGATTTTTCTTTGTACATTTT
AATGAATCATCAGGACTTATGGTAATATCCACATACGCACAAATCTATTT
CCAGATGGTTAAACCACTATGAAATTGAGCCTTAAAGGTTATAATATATT
GATACTGACTTCTAGAATTGTGAAGGTTAGATACCTGGTTTAAAGCTCAG
GGGACCCAGTCTTTTTGGAAGTACTGTAGGGGATGATATGAATCTTAAAT
ATTTTAGAAGTTTGTAAAAGTTATTTTCTGTTTTATGCCTTTTTAGGCTT
GAAAATTTTATCCAGGCTCCTCTAGTATTTGTTAATGTTAAGATGCTGCT
TTTTAGAAAGAAACCGAGTCTGCTGATCTGAGGAAAGGGGCAATTAATGC
TATTCAAGATCTATATGAAGTTGTTCATCATGAAGTGCTGTCTGTTGATA
TGAGGTCTGTTTTTTTTTACAATTTATCCTGTTCTAATGTTCTGTTTATA
ATATTTCAAAGCTGTGTTCTGTTTATAATATTTCATTCCTAATTCTTTTG
TTTATGAATTCTAGTGGCAATATTGATGAATGGGAACAGATTAAGCAAGC
AAGAGCTGAAGGCCGTCTCTTCAATAATCTCAAGTGGCCAACTGACTCTG
GATTGGTATTTTGTCTTAACACTGGTTTTTCTTGTTAAATTTTAATGTTC
TTACATTATCTGCTTGTGAATCTTTATAACCATTAATTTAATCTGTGTTG
GTTTCATGGAATTTAGAAGGACTTGATCAAACGATTGTACTCTCTTCTGA
CCATCAAGGAGTCAGCTGCAAATGTTCCTAAAAACCTGGAAGCTAGACGG
AGATTGGAGTTCTTTACAAACTCTCTGTTCATGCAAATGCCTGTTGCAAG
ACCTGTTTCAGAAATGCTTTCTTTCAGGTGAGACTTCTCTACAGTTTTCT
GCTTGTTCTATCAGTTCAGAGTTGCTTCTGTTCAGTGTCTCATCCTACAG
AAATGTGCCGATAGTCTGTAGAAACAGCCTATAACCAGCCTCCCCTTAAT
TTATTTTCTTTTTCTTAGACTAGTACTCACTCATGTGTTTAATTGCTGGA
ATCAAAGAATAATGATAAACCTGGTTAGTAATGTGTTCAAAGTTGACCAC
AAGTCGCTTCAGACCTTGCATTCTTGAGTCTGCTGGCCATCATGGGCAAC
CTTCGTTGCCTTGACGCCTAGTCTGACCTTGCCCACCTTACCAACTTGAT
GCCCTTGGCGCCTTTTTGTCTCATCCTGTGGCAACGTTGGTGCGTATGCG
ATTTTAGCGTCCACCAACATATTCTGAGACTGAGTATGACTTTGAAGGGT
AGTTGTGGTCAAAGAGGTGGGTGGTATGGCACACTATAGGGTGCCTAAGG
TCATAAGCGATGTTTTTGGAGGTAGGGCATGATGATGCATGTGGTAGTGG
CACGGTGTGCCGGTATGGCGATATGGGGGCTCATCGTGCAACTCTGCTAA
AATTTTTTGCTGATGAAATTTAGGAAGGAACGCCATATAGATATGAATTC
CTGATATTATTCTATATACAAATTATTTTTTTGTTCAAAGCCATGTTGAG
ATGACTAAATCTCGTGAATCTTGATGTTAAAATTTCTATTATTTGCCGAG
CATTCCTTTTTGTGTGTCTATTTTTCTTGGTTCAGTTGCTCCTGTTTTCT
GTGCCTATGATATGCACCACTTCGTTTTGCAGCGTATTTACTCCATACTA
CTCCGAGACTGTTCTTTATAGTAAAGATGAACTCCAGAAGAGAAATGAAG
ATGGTATAAGTACACTATTTTATCTACAGAAGATTTATCCAGGTTTGTTC
ACTCTCCCTCCACTGTTACTATTGAAAGCATTGTTTGGATTTCTCTTGTA
AGATGGCTTTCCTACAGTTTGCTCTAGAAGGAAAAATTGTGGCATCTACT
GCCAATGCCTAAAAGTTAGTGCAAGTGCCTGCTGCTATCTGTGATTTGTG
CTTGAAGGATGCAATGCAATGTAATTACCTCTTCCTTATTATGGTTGCAC
AGTCTAATGAAGTTGGCTTATGTAAACAGATGAATGGAAGAACTTCCTTG
CTCGCATTAACAGGGATGAAAACACAACTGACTCCGAACTTTTTAGTAGC
CCTAATGACATGATGGAACTACGTCTGTGGGCTTCTTACCGTGGACAGAC
CTTAGCACGAACTGGTTTGTTATCTTTCGAAACCTATATGGTCATGCCAT
ATACTATTTTGCTAGTGTTTCGTTTCCATGGTATTTATTTCTTACTAGCA
TGATTTTTTGATGATTTGCCACCCCAAAGGTTCACACTTGTTAAACCGTG
AAAATTGTGTCCATTATATACTTTTTAAAAATATTAATTGTGGTGATTTG
AAGATACATTCATTTACTGTTCTTTTATCTGATGAAAGAAAACCTTTTGG
TTCTACAAGTTCTTCAAAATGTCACTGTTTTTGAACTATGTTAATCCTGC
AGTTCGTGGGATGATGTACTATAGGAAAGCCCTTATGCTGCAAAGTTATT
TGGAGAAGTTGCAATCTGAAGGTATTTCTACTACTGCCCTGTAAGAAACA
TTAATGTTGTTTATGAAGTAATAAATAACCTGCTGTGTTGTTTTCCTTTG
CTAGATATTGAATCTGCAGTTGCTACAACTGGTCTTGGTCTGGCTGATAT
ACATTTTGAGCTGTCTCCTGAGGCACGTGCTCAGGCTGATTTGAAATTTA
CATATGTGGTTACTTGCCAAATATATGGGGTACAGAAGGCAGAGAGGAAA
CCAGAAGCTGCAGACATAGCTCTACTAATGCAAAGGTACTCTTCACTTTA
TATGTTAGACATATTTGCACTCTTTACTTGCTTTCATGCTAAATGAAACT
TTCCTCCACTTTGTAGAATCTGGGGAGCTCTTTGCTCTCCTTTTATTTTG
TGCGTGTTTCATAGTACTACAGTGCGTATAAGATTTGTTTTATTATTATC
TTTCTCAGAAATGAAGCACTCAGAGTTGCTTACGTTGATATTGTTGAGAG
CGTTAAGAATGGAAAGCCTAGCACCGAGTATTACTCAAAGCTTGTTAAAG
CTGACATTCATGGAAAGGACAAGGTCAGTATAAATTAATTTTAAGTTTGT
TTTCTCCGCCTAATTGTTGTTTACCCTTATCTTATCTATTGAAAGAACCT
TCTCCATTAACACTATTAATTGTTTTATTAGGTTTCAGACGTTATTTTGC
CTTTGTACACTCTTACTGCTAACAATGTATTCTGCTGCTTAAGTTAGTTT
TAATGCCTTCTGTGCATTGTTTTTCATACTGTTTTCATTGTATCCAACTT
GACACTTGATATCCATAAAATTGTTTATTTATGCTCTCCTATAGTAGTAT
ACCATTCTTTCCCTTGTTAAGTAAATATCATCAGCTAAAGTAGTTTATAT
CATGTTTGGTTATTTGAGTAACGTATTAATTCTTCTATGCACCAAATAAC
TTGGCTGCAGGAAATTTATTCCATTAAATTGCCTGGCAATTTTAAGCTGG
GTGAGGGGAAGCCAGAAAACCAAAATCATGCCATAATATTCACCCGTGGA
AATGCAGTGCAAACCATTGATATGAATCAGGTATGCTGTTGTCTTTATAT
TTTGATTATTGACGAGCTCTCGTACGAAGTTTGGTCCTTATACATATAGG
AGCAAATATTATGTATATTATATTTATTTGATGGACCTTCCTTGGTTTTC
CCCAATATTTAAATAAAAGCACTTGCTCAGCTCATTTCTTTGTAATCCCT
TACTATATGTTTAGCCTCTTTTATTGAATGGTACAGATCTAAGGTGACTC
AATATATATCAATACAATGTTTTTCACATTTTTTGAAGTTTTTATTATGC
GCATATTTTTTTTATTTCTAAAAAGGCTATAGTTATGGGAAAAAATGTTA
TTGAAATAGCTCCTATACCGCACCTCTTCTTACTATTGCCAAGATACCAT
TTTTGTTTCTGAAATAGCTCCTGACTTCTTTGTTCCATCAGTTTTGAGTT
TTTCTTTTGGTTGTCCTATTGAAGGATAACTATTTTGAGGAGGCACTCAA
AATGAGAAACCTGCTTGAGGAATTCTATCAGAATCATGGCAAGCACAAGC
CTTCAATTCTTGGTGTTAGAGAACACGTGTTCACGGGAAGGTGTTGTTTC
ACTAGATTTTTGTTCAGTCGTTTTGTTGTGGCTTTACTTCAGTAGTCATC
TCAGTTCAAACTTACAATCTCTCTTTTGTAGTGTTTCTTCGCTGGCCTCG
TTTATGTCCAATCAGGAAACTAGTTTTGTCACATTGGGACAGCGTGTTCT
GGCCAATCCACTGAAGTAAGTGCTTTTACATAATATATATTTTCTATTTC
ATGAGTCATTTCAAGTTACATACTGTCAACATTTGGAATTCTTTTGCAGA
GTAAGAATGCATTATGGCCATCCAGATGTTTTTGATAGAATTTTTCATAT
AACGAGGGGTGGAATAAGTAAGGCCTCCCGTGTCATCAATATCAGTGAGG
ATATTTATGCAGGTAGGGCTAGTGGCCTTATTATTCTGTCTTTTTCTCAA
TTCTGGTTGTTGCATGTTTAGTCTATTTCAGGTTGCATTATTAATAATAG
CCCATTACATTCTGTGAAATTGGCATTTGCTGTGTGGACAGCCTGTGTGC
TAGTTAGTAGGGCAAAAATGACTTTATACCTCTCTTCTCGCTAGTGAATT
CGATGTAGTATTATTCTAATGCTCAGCGTGTGTTTCTGTAAATGAGGCTA
TTTGGTAACCTAGAGACTAAAAAATGAGTATAAGCTGCTTGCGCATTGTA
AACTATCATATTTTTACCTGTAGTTCTCTGTGTTGTTAATGCTGTGCATA
TTCTTATATTGTTTTAGTTGTAGGGGGTCTCTCTCTCAGGTTCTGTCAAT
GCATATTTTTGTTTGGTTATAACCATATCACTTTGTCCATATATGCTCAA
TAATCTTCCTGTTTCTGCCTACCATTTACAAATTGCAGACCACAACAGTT
AGCTGTAATTTAGTTACATTCATGGTATTGTATCTTTTTACTGATGCATC
TATGAACTCCAGGGTTCAACTCAACTCTGCGCTTAGGGAACATAACTCAT
CATGAATATATTCAGGTCTGAATTTTCTTCATTCGTGTTTTGAATTTTCT
GCGCTAACATCTAGCTTATCAGTCAAGAATACCTTAATCTCTGAATGGTA
GGCCAGAAAAATCTTAAAAAGGAAATTCCATTTGTTATCGCCTATTTGTC
AATTGGTCTCATAATCTGTTTACTTTTTTTTTTTTTTTGGGGGGGGGGAG
GATGTTTTGGTATTTAAAAGTAACATAACAGAGGATTGATTTAATAGCAA
AAGTGAATTGACTCATTTACCTTTGGAAGAAGTATGTCATACATCATTGA
TGTTCATGTAAAATGAGATAGTTAAAACTCTTGATCTGAGGTCATCCAGT
AATGTGAAGAAGTATTATCTTCCATTTGGTGACAGCTAGCTATCGCTATC
AGTATCTGAGGAAAATTCACAATGCCAGAGTTCTCTGTAATTGGACAAAT
TCTGGGGTTTCTTACATTTGGGAGTTAATATTCTCAGTAAACTCAAGACT
ACATCGATTTGCCCTTGATTTGTTGGCGATTCCAACATCGCACTGTTGAT
TTGCTATCCAAAATTGTTCGTGGCGTTACCACAAATACTAATTATTGTTC
GTGGTGATTTTTTTCCCGAACTAATTGTTGCTGGTGATTAGGGAGAGAAT
TGGTGGGAAAAGCCTTGTTCACCTGGTTCAAAATGTTTTATTACCTGCAA
CCTTCTATTCTGTATGTACACCAGGAGTTCTATGCTGATATTGTTTCACA
GGCTCTCCTGCTACCAATGTGAAACAAACTTGTTCGCTGCACCATCTACT
CTAGCATTATATAACTGTTGCCAACACTCTTGCTGTCTTGCGAGCATTAT
ATTGATGTTCCAAACATAATTCTGTAGGTTGGAAAGGGAAGAGACGTTGG
TCTTAATCAGATTGCACTGTTCGAAGGAAAAGTTGCTGGAGGAAATGGTG
AGCAAGTGCTCAGCCGGGATATATACAGACTTGGACAGCTTTTTGACTTT
TTCAGGATGTTGTCCTTCTATGTGACAACTATTGGGTTCTACTTCTGCAC
CATGGTAATTAGATTTTCCTTGCTTGTTATTCCCTCATTCACGAATAGAT
GTCACTTTAGAATGTCTTTAGTTGAACTTTTAAAAGTTTGGCTACCTCCA
TTTTTTATATGGCGTAATGGTGTTGATTAGTTCAATGATGCTAAACATCA
TATAAAAAATGGAGTATAATGCAAAATTGAAGTCAGTAGATTCTCTTTTT
TTTTTCTTTTGAAATAGAGAGGTCTGATCTCCATTTCAGTAGAACTGGTA
ACGGCCATCAGGTTACAGCTCAAGAGGAAAAACAAAACCAAAATGCCAGC
AGCTTGTCACAATTGTGATGCCATCCGATCCCTGTCACAACTATTGATGC
CAACAAGACTAAGAAAACTCAATAAAGTTGCTACAAACACAACCTGGGAC
GATCTGAAAGCAAACCAGAAGTAATTCTGGGGGACTGGTGGTTGATCACA
TGATTATCCTGGGCAACTAAATATCTCAAGGCCTTCGATACCTTGTGCCT
GATGATCTATTGGTTAATTTGGAAAGAAAGAAATGCACATATCTTCAACC
TGAAGTACAAAACAGCGAATCAACCTGTGGCTGAGATCGCAGATGATATT
TTAGTCTGGAGAGAAGCAGGTCTTTTCACTTTAGAAAATGACTAATCTTG
CTGCTTGAGGCTGTGGGGGTGCTGGTGCTGACCTGGGCACTGCCTTGTAA
TTTCTCTCTCGACAGCTTACTGTTTGTCCTCTTTAAATTTTCTCCCACAA
TCTTAATCTATTAGGTTGGCCTGTTCTTCGGCCAACCCAGCTAAAAAAGA
TTTGAAATTCAACTAGACAACCAAAGGAACAATAAGCCCAGCAACTACTT
CCCAGGCAGACAAACAGCAGCATCTTTCAGTAATTTCTAATTTTTACCTC
TCTGCCTTCGGGCTCCATCCATCATTCCAGCCATCTAGCCCCTGGTCTCC
ATCCAAATCTTGATAATTAGACCTCATCTGCTACCTTGATTAGTAGCATG
ATGCCCCAACGTAGCTTTTCTGCCCTTTCTTGCGACATCTTCAGTATTGA
CCAGGAGGAAATCTAAAAACATATGAATCTAATCAGCTCAATTGGGTGAT
TTAGAACATATGAATTAAAACATGCATTATTCCTTGACTTCAGATTGCCC
ACAATACAGCAGCTTGACCTAAAACAATTAATATATGCATAGGATTTTGA
ACGGTACCATTTTTATTATATTATTAAGTACATGCATAAAATTAAATTTG
TACAAAAATAGATTATTGATGCTACATATTGATCTTGTTGTAGGTGCTAT
CCCCCTGAATCTGCAATCATGATTCTATTATTCTAAAATAAATTCTGATC
TTAAGTTGTTTGCTCTTTTGCAGCTAACTGTTTGGACCGTGTACATATTT
CTCTATGGGAAAACCTATCTGGTAAGGCAGAAAATCAGTTCTACTTTCTT
TGATATTAACATCTCTCTATAATAACATGTCACTTTACTTGCTTATTGTC
CACCTTTTGTAATGACTTCACTCAGATTGCTCTATGCTGTCAATTGTATG
AAGTTTGTTATTAAGATTTTTTTTTGGTAATTAACGCATCTTGCTTGCAT
TGTTCTATGTCTGCTATGTTCTTTATTTTATCTTTTGTATATTAAGTTGG
AAACATTCCTAACCACGCAAGACAATATATTTTTTAAGTAAAATGTGCTG
GAGGCATAAGCACTGTTTTATTGGGTGGTGCAACGCTTGCATGCTGTGTG
CCTTCTATATTCTACTTTTGCACCTGTAAAGCTAATAGATGTTATAACGC
ACGTTAACTTTCTTGCTAGTACCTTCTAGAAAATCCTGTTATAAATGTTC
ACTCAGTGTGTTCCTTTTATGTTCTACCCTTTCACGATTTTGCACTTTCG
TTACCTTACGTTCCAGTTTCTTGGGTTCAGTTTGTGACATTTTTTTTCTG
CCATATCTGACCAGGATATTATATTGTACTAGTTGACATATTCCTTCTAT
ATTTGTTTCGTAGGCTTTGTCTGGAGTTGGAGAATCAATTCAGAATAGGG
TGGATATATTGCAGAACACAGCCTTGAATGCAGCTCTGAACACACAGTTT
CTTTTCCAGATTGGTGTATTTACTGCTATTCCTATGATTCTGGGTTTCAT
CCTGGAATTTGGTGTCTTGACGGTATTCCTTTTATCTTGCCAACAAATAA
CCTAAGCTGTTCCATCTGAGCACTCATGGTCAATTATCTTCCATGGAATT
ATTTTCCTAAGAAATGTTTTCAACATCTTCTTAATGCAACACAGTATTTG
ATATAACTCAAGTCATTTTTCTTCTGGTATCAACAAAGTCTTCATTTATT
CAATCTTGTGTTTTTGAATTCAATGTGCTTCACTGCAACATAAAGAGTCT
TCACCTATTGGCTGTTGTAATAAAGTTGGTTGTTGTTGAGTGGAGCTTAC
CTTTCTAATCTCGTATAGATTTTTCTGCATTTGTTAGCTTTATTTGCCTA
TGTTGTTTTTTATTGTCTAATATATTTTGCCTGGAGAAATGCATTTTTAC
ATTTGAATGTGTGACACAGGCTTTTGTCAGCTTCATCACGATGCAGTTCC
AACTTTGCTCTGTATTTTTTACTTTCTCCCTGGGTACAAGGACCCACTAT
TTTGGCCGCACAATACTACATGGTGGTGCAAAGGTAGGGTCCTTTGTTTT
TAAGTGATGCTTATCTACTTCTGATTTTTACTCTGTATTGATCTGATGTG
TTTCTTCTGGATTACCAGTATAGAGCAACCGGTAGGGGTTTTGTGGTACG
ACATATCAAATTTGCTGAAAACTACCGTCTTTATTCCAGGAGCCATTTTG
TGAAAGGGTTTGTTATCACCTGATTTTGCTCTCAAAATTGTGTGCAACTA
CAGTCTGTGATGATTGCTTTTGTTTTTCACAGGTTGGAGGTTGCTCTTTT
GTTAGTGATCTTTTTAGCGTATGGTTTTAACAATGGTGGAGCAGTTGGCT
ACATTTTGCTTTCCATAAGTAGCTGGTTTATGGCAGTTTCTTGGCTTTTT
GCTCCATACATATTCAATCCATCTGGATTTGAATGGCAGAAGTAAGCTGC
TAAGCATTCTATGCATGTGTTACTCTGCGTAATTATATTTGAAATTCGAA
TTATCAGGATTAAAATACCTCTCTCAGGGTCGTTGAGGATTTCAGAGACT
GGACGAATTGGCTGTTTTACCGAGGTGGTATTGGGGTTAAGGGAGAAGAA
AGTTGGGAAGCCTGGTGGGATGAAGAACTGGTAACTGAATTTTGCCTGTA
TATGATTAGCATTTTTAATTGTGTCTAATATTTTGTTCCATACAATGGAA
AAACTAGTTCTTTTCACTAGTTCATATGTCCACAAATGTAAGCATTCCAG
AGTGCTACTTGTCACATAAATCACCTCTCACTCAAATTTATTCCCATCTT
ACCCCCAACCATCCTCCCATCTCCATCCATCCCTCATTTAAGGAGGGCCA
CCAAAGTCTTTTCTCCTCAACCTTAATATCTACTAAACAGCTTAGAAATG
CTTATATTCGTGGACGGAGGGAGTAATCTTATTGCAGCTTGACAGTATCA
TGAGAATCTACTGTCACATTTGTTGTAAGGTCTTGAGGCCACTTTTGTTA
TTCTTTTCGTTGATTCCTCTTCTGCAGTTACTGGCACTTATATTGGCTTC
TATTTCTACTCTTAGCATATGACTGAATTGACGAAAGTAATGATGAGCTC
CAAAATGGATGCTTTTACCAAGCTTGAAGTCATTGAATGATAGTTAATAT
CAGAACATTTCTTTTTCAGGCACATATTCACAATGTTGGTGGGAGGATAC
TGGAAACTGTACTGAGTTTAAGATTTTTCATCTTCCAGTATGGAGTTGTT
TACCATATGGATGCAAGCGAATCAAGTAAAGCACTATTGGTATGTTTTCA
GCATCCATTTGATTTGCTTGTTGGCATGAAATTCGTTGACCAAATATGTT
TCAGTTTTTTTTTTTTTACTTTCTGAAAGTATTTTTTTTATTTGAATGTG
CTATTAATACTCTGATATTGAACACAAAGAACTGATATATTTTTGTAATC
AGAAATTTGGTAACATACTATTTGATTATATATTTTGATCTTCACTTATT
GGTCTAGTTAATGGAGACAATATAATGGAACATTTAATTTGATTTGTAGA
TATATTGGATATCATGGGCTGTGCTTGGTGGCCTTTTTGTCCTCTTACTG
GTATGTGAATTCCTTATTACTGTATGAGGTATCTGAGTAATATCACATAT
CTGGATATTAACTTGTTTTCTTTATTGTATTAATCTGCAGGTATTCGGTT
TGAATCCCAAGGCGATGGTGCATTTCCAGTTGTTCCTCCGACTTATCAAA
AGCATTGCGCTACTGATGGTTTTGGCGGGCTTGGTTGTGGCAGTTGTGTT
TACAAGCCTTAGTGTCAAAGATGTGTTTGCTGCCATCTTAGCATTTGTGC
CAACTGGCTGGGGAGTTCTTTCGGTGAGTTTCTATAGAAACATCAATGTC
CATCTGAGACAGGATGGTGCAAAAGTGAACTCAGTTTTGAAAATTGTTCC
TGCGTAGCAGATAATATGTTTCATGAAGTTCACTATTCTCCTAAAGTATT
TCACAGAAGTACTCAACCTCCCAAATTTCTTTTGGCCTTACTCCTTGCAC
TATTAAAGCTGCTTTCTCTGGTCAAATCCCTAGCGTTTGATGTTTTCCAG
ATAAACTTTGGAAGCTTTGAGTATCAATAAATCGTGAAGTGCTTGGTTTG
AAAACATAAAATTGGTAGTATAGATTTGTCTTGGAAACTACGCATAATCT
CATATTTTAGATTTTATAAACTCGCCTCGAAGACAGTAAAAATAAAGTCG
AGCTTCCTATATTTTTCTATACTGTTAACCGGAGGGAGTAGTTATTTACC
CAATGCCAATTGTCCTTTTTACTTCTCTTTATACAAGTGGTATTTTAAGT
TTAAATTTTGTACTATTTTCTTTGTTTGAAGCACCTAACACCTACCCCCT
CCGTCCCAAAAAAAAACCCAATCCGGTTGGATTCTTTTTGGGATGGAGTA
GTACTTCATGTTCCTTTTTGTATTTGTTTTCTATCATTAATATTCGTGCC
CATGCTTTTTTTTATATATAATACAGATCGCTGTGGCGTGGAAACCTATT
GTGAAGAAACTAGGTCTATGGAAAACAGTGCGCTCTCTAGCTCGCCTGTA
CGATGCTGGCACAGGAATGATCATTTTTGTCCCGATAGCCATCTTTTCCT
GGTTTCCTTTCATATCCACCTTCCAGACCCGACTTCTATTTAACCAGGCT
TTCAGCAGAGGTTTGGAGATCTCTCTCATTCTTGCTGGCAACAATCCAAA
TGCGGGAGTATGACTGTAGCTGCTCCCATCCATCTAAGCATCTCCATTCA
GATCGTGGAGCTTTACAATCACTGTTGTTCTCTCTTAGCAGTAGGATGTA
TATATTTCATGGACGGGGAGTCGTGGATGTATCCTGTTGGCCACATTGTT
GTATTGATCTTAGTGCTTCTAATTGTGATTGCTACTGTTGTTTTGTAGCT
TTAGTTGTGGAGTTAGCTTTTCATGTTTGCTAATACAACTGATTATATTA
TCCTATTAGATTTTGTTGATGTATTTCTTTTGATCGTTAATATTTTGATA
CGTAGAATGAACAACCATTTTATTAACTTAGAGAATGATTTTTTCGAAGT
TCAAATTACCTATGGCTCCAAAATGTTCTTTTTTTCGGATTGCATGTAAA
ACGTTGACCTTGCGACTGTTTCCTGTTCTTACTACTCTACGGGCGAAGCG
AAATTCCCAAATTCCTAGCGAAGCTATTTTCGCATGGCTGTTATATAAGC
ATAGTGTGCCAAACTACGGAAAATATCTAATTACCGTGTTTTTCTCTAAA
AGTGAGTTTGGGCAGTGTCCTACGACTAAAACCATAGAATAACAATGTCC
TGTAGCAAAATTTACCACAATTTGATCATACCTTGCAAAAAAAATTTAAT
CACGTAACTAAGGCGAGGTTTTGACCCTATAATCATATAGTAGTAAGTAA
AATGTGTCAAATTGAATTTTAGTTTTTTTTTAACGGAGGGAGTACACACC
TTTGTGACACTGACATGCGAGAGGGCTCAGCTCATGCGCGTGACCTTCGC
TATTTCTCGTGCGCGGCGGTAGAGCTGCGTTCGTGTCCACTCTCCACTCT
CCTTCTCTATGTTCCGCCTCCCGCCGCTCCACCGCGCCGCCGCCGTCTTC
CTCCGCCTCCGCCTCGCCTCTCCCCGCGCAACCTTCTCCTCCAAACCCGC
CAATCCCCGCACCAGCAGCGTTGCCTCCGCCGCCGCCCCCGCCGCCGCCG
CGGTCTCAGATGCGATCGTTCGCCTCGTCGCGGCCGGCGGCAGGAGCCTC
GAGGCCGACCTTGACCGCCTCGACCCCGCCCTCTCCCACCCCATCGTGTC
GGCCACCCTCCGCGCGCTCACCGACCGCGGCCTCCCCGCGGCCCGCTTCT
TCGACTGGCTCGCGCTCCGCAGGGGCTTCTCCCCGAGCGCCCACGCCCAC
AACCTGCTCGTCGAGAATGCCGGCAGCCTCGCGGACTATCGGGCCATGTC
CCGCGCCATGGAGAGCATGTCTACGCGGCGGGTTCCCCTGACCGAACGGG
CGTTCGCCTTCTTGAACACGTCCCAGGGCAGCGCCAGGGATACGGCGATA
GCGATTCTAGCGACGCTGGATGAAGTCGGGGGCCCTTGCCGTGCGTCCGG
CGTGTTCTCGCTCGTCAAGGCGCTAGCTTCGATCGGTGAGTTCGACGCGG
CGATGTCTGTGATCCAGGAGACGGCGAGGGGGGCACGTTACTACAACGCC
CTCATCGCCGTGAAGTGCAAAACTGGGGACTTCCATGGCGCCCGCGAGGT
GTTCGACGAAATGAGGAGGTCGGGCTTCGGCCCGAATTCTAACTCCTGGA
ACTACCTCCTCGGGTGCCTGCTGAAGAACGGCAGGGTTGCAGAAGCTTGT
GAGCTTGTTGAGGCCATGGAGAGGTCTGAACACAACGACATCCCGAACTC
GCTGACCTACGAGATTCTAGCATACCATGCGTGCAAAGCGGGGAGGATGG
ATTCAGCCATGCGGATTCTTGATCAGATGTTCTTGGAGAAATTGACACCG
AGGATTACGATTCACACAGCCTTCATCAAGGGGTACTTATACGCTGGAAG
AATAGATGATGCTTGCAGATATGTCAGTGCTATGAGCACCAGGGACAGGC
GCTCAGTGAACAGGAACTACAGCCTGCTAGCCAAGCTACTGTGTAAGGCA
GGGATGATCGTTGATGCAGGAAGAATTCTGTATGAATTGATGGAGAAGGA
GGCACTCTTGCCTGACCATTCTGCTTACATTAGAGTGATCAAAGATTTGC
ACAAGATTGGCAAGGGAGATCTGGCTGCTGAATTGAACTTGATTTTGCAG
AAGCTCAGTGTACATGCAGAATCAGCGGGATGAAATTTCAAGTAGTCTTG
GAGCAAGTGATGAGTCTTGTCTTGCGTCATTTCTGTCCTCTCTCTATGAT
GTGGATGTCAGAAGGACTTGATGTAAATCAGAGTCACCTGGCTGATAAAG
AGGAGAGCAGACATGAATCATGCACAAATGGTGCAAGCTGTTGTCATGTA
GAGAGAGGACCATGTGATTTCCTGCAGAAAAAAAAAGACAGTCACTAGGC
AAAGCCAAACAATCGTACCACTGGATTGCCACATTGCTTCCTTGGATTTT
AACTCCAGTTTCGGTAGTTTTTTCCTACTGAAGGTAGACAGAATTTGGTA
CTTCTATGTGCAAATTCTTTGATAGGGACATTACTTATCTACAGGATTGC
AGTACAAATGAAGATGAGTGGAACAAGTACTTGAATATGCAAATTCTTTG
ATAGGAAAATTACTTGTGTTCCATACTGCCATTACATTCAGCCTGTAGAT
GGTTAAGGACAGGTGAACATTTGTGTGACACTGTTTTCCTTTTCCATCAC
TGATTAGAATAGTGAATCTGTGTTGAAGTGTAATGTGGTAGGAAATCACA
TTCACAGGCGAAATTTCTGCTCGAAAAATAATTCACAAGGAGGCACTCTT
GCCTGACCATTCTGCTTACACTAGAGTTATCAAAGATTTGCACAAGATTG
GCAAGGGCGATCTGGATGCTGAATTGAAGTTGATTTTTCAGAAGCTCACT
GTACATGCAGAATCAGCACAATGAATCTTGTCTTGATGTCCTCTCCCTGA
GATGTTCTGTGATGTAGATGTCAAGAGGTCTTGCCGTAAATCAGTCACCT
GGCTGTTATAGAGAAGAGGGCAGACATGATCAGGAACAAATGGTGATATG
AAAATCACCATCGCCAGGCAAAGCCAGACATTCATACCACTGGATTGACT
TAGGGTGTGTTTGGTTCTCTGCATCGCACCTGGCTCGCATCCACGGGTGC
AGGCCTTTGGTGTTTGGTTGCCTGCACGGCCACCCGAGCCTGGCTCCACG
CGTGCAAATCGGGCTTCCGAGCCAGGTCCGAGAGAAACGGTCGATCTGAG
CTTCGCTCCTCATCCGGGCTGAGCGCGTGCAGGCGGGGGACGCGTGGGTG
CAAGCTCGGGGACGCGCAGGTGCAGGAGGCGAGAGGGGTTCCAGCTTCTG
CTCACCTTCCCATCTCATTTGTCGCTCGGTGCCTCCCGTCTCCATCGCCG
CACCGTCGCCGTCATCTCCATCATCGTGCCATATTCGACAAAGCCATCGA
AGCTTCCTCAACCAGAACCGCTAGAGCCCCTCCCCTCGAAGCCGCCGCCG
CCGCCAAATCCAGCCCCGCTTGAAGCCGTCGAAGTCGAATCCGGCTCCTA
CCAAAGATGCCACTTGCTCTTCTTCATCCGAATCCAGATGTGACGACGAG
AGAGGGTTGTCACTGCTGACGCCCGGATCTTCCTCCTAGTCGCCGCTGTC
ACCGCCACCATCGCCACCGCCTTCGTCTATAGCTGCTGCATCGGGCCCTC
TTCCTCTCCCTTCTTCCGTCAGATCCAGAGCCCAGGAGCTCGATCTGGTG
GCCTCAGGCTTCTGGTTGCCGGATCCGGACGTACTGATGGCGGCGAAAAT
CGTCAGGATCCCGCTATTGCCGGATCTACGCCCTGCCACCGCGGCGTAGT
TGGCTGTCTCGGCGACGAGGCCACAGTCACCTGCCTTCTTTTTCCTTTTA
TTTATTTGCTGTTTTTTCTCACCACTTGGATGAATTAATTGAACATAACA
AAGTTGATGCAATACTGTAGCACCCGATGTGGTTCATATACTATTTTATT
CGTCAGTGTAAGAAATCCAATGACTTGATTTTATATACAGTGATACACTG
ACTAATACAATCCTATGCATATTTCGCATTTGTTAAAAATCGATATCATA
TACTGTAAAACGATCAGCTTTGAGATGATAGAAAATTTCATCCATTAGTT
ATAGACGGTAATCTTACCCTCAAAGAAAGGAGGTATCCATACCTCCAATC
TATAACAACCAAACAGCTACATATGTATCCCCTCAACCAGATCAAACTAA
GCCAGGATGGGAGAGATGAGCCAGGCTAGATGGATACGAGCAAACAAACA
CACCCGTATTGTTCTTTTGGATCGTGCCAAAAGCTACAGAAGATATTTTT
TTTTAGATAATGGAAAGAACATGGCCTCTACATCTATTTCGGATGTACAC
AGCCAAAACCTTCAGAAGTTAGATAGAATCTGGTACTTCTATATGCAAAT
TCTTTGATAGGCACATCATGTATCCGCTGGACAACTGAAGATGAGTGGAG
TAAGTACTTGAGTATGCAAGTACTTGAGAAGCCAAACACTCATACCAAAT
TACCTATTGAGATTAACTTCAGTAGTATTCTCGTTTTATTTTTCTTGTGG
GTATAGCATTCCCAGTTCTTACTTGGACTGTATCATCAGTTTCAGTAGTT
CTTCTATGTACTGAAGATGGGTAATATCTGGTATCTGTATATGCAAATAC
TTTGATAGACTAGGTACTTGTTTGCAATACAAAGCTGAATATGAGTACAA
TTTCGTACTTTCTCTGAGAGGTGTAGAATACATCACTAGACTATGCACTC
TTTGATATACCAATTTGCTGTCTGTGTACATAGCTGTTGTCTCTTATGTG
TACATGAGAAGTAGAGAACTTTGGATAGTTCTCTTCAAAATATGTTATGC
GTTTTGGCAAATGCTTGAATCATCTACTGACCATATCTTCAGATGGCAAT
CCATGGATGGTCATAACAAACATTTCACAGTTTTTTGACACAGTTTTCGT
TTTCCATCACTAACTAGAAGTGTGAATCTGTGATCAAGTGTAGTTTTTTT
TTTTTTGAAATGAAGGCAAGAAATTTGCCTCATATACTGATAGAAAAGAA
GTGAAAAGGTGCACAAGTATTTACAAAGAGTAGAACAAGTACCCAACCAA
AGCAAGAGTAGATGCAAGCCCACAGCTAAAAGCCCAAGTCCAAAGGAGAA
ATCACGAATTCCAGCCCAAGTTTTGAGCCCGGTCTTCACAAATCCGATGA
CGCCACGTCATCTATCCGGCCTTCTCACGTCTAACCAATCACTTCTCTCC
ATTTACGAACCACACGGATCGAACCCCTCCTCCCCGCCACGTCACCGATC
CGTCCTCCCAAGCCGTACCCAATCATACCCGTCCATTTCCGATCCATCGC
GCGAAACCCCCACCTCCCACGGATCGCTCCATTTTCACCTCCGCGCCCAA
ACGCCTCCTCCCACCGCTATAAATACCCCGCCCATCTCCTCCGCATCTCA
CAAGCAAAATCCCCAAATCCTCCAGATCGTCTTCGTCTTCCACCTCGAGC
TCTTACGCATCGTCAGCCATGTCGGGCCGCGGCAAGGGAGGCAAGGGTCT
TGGCAAGGGCGGCGCGAAGCGGCACAGGAAGGTGCTGCGCGACAACATCC
AGGGCATCACCAAGCCGGCGATCCGGCGGCTGGCGAGGAGGGGCGGCGTG
AAGCGCATCTCCGGGCTGATCTACGAGGAGACCCGCGGCGTGCTCAAGAT
CTTCCTCGAGAACGTCATCCGCGACGCCGTCACCTACACGGAGCACGCCC
GCCGCAAGACCGTCACCGCCATGGACGTCGTCTACGCGCTCAAGCGCCAG
GGCCGCACCCTCTACGGCTTCGGCGGCTGAGTTCCCGGCCCCCTGTGCTC
GATCCAGATCTGATGCCGTTAGCGTTGCTTAGGGTTTCGTTGCGGAAATT
GTACTACTTCGTTGTTTCTGCTTGTGCAAAGTGAATGGATGGTTGGATTA
AATGAATCATTTTCTCTCTTGATTAGTACATCCGACTTGCTGTCTTCCAA
AAAATGATCCATTGGTCGCTTTGAAATGTTGTATGCGCTGATCCATTTTT
GAATTTGAGAGGCGGCTATCTTGAAAATTTCGTTGCAAACTGCGCAATTT
CGCGCTCCATGTGAATGCTCGTAATTTGAACGATGTATCAGCTGAGTGGT
CTATTGGCTTTCAAAATTCGAGATTCGAACTGGCGGTTTTCCTCCAAAAA
AAGTTCAACGGGTGGGTGGGAAAAATCCAAATTGGGCTCTTCGGGACTCG
TTGGTATCTGGGCCGAAAGCCCAACTGGGAGTCCAAGCCCACAGCCTCGT
TGCCGAATTTTGCCACCTCCCCGTCGCGGCGGCGACAGAGGCAGCGATCA
CCCCCACCGGCGACCACCGCCGGCTGCGCCGCCGCCGCTCCGGTGTTCCA
CCCCCATTCTCTCCCCTCGTTTGCCCATCTCCAAGGGACCCGCCGCACAG
GCAGAGACTGCGCCTTGACGCCGCGAAACGGAACCCTCGCTGCAAGGGCA
CGTGGCCTCCTGCTGCTCGGCGCTCTCGCGCCGCCGGGCGATTGTGGGTG
GCGCCGGATTTCTCTTCGCCTCCTCGTATGCCGGCGCGACTGTGTTCGGG
CTGGCTCAGCGTGGCCGCTCGTCTCCCTCCCCTTTGCATCCCCACTCCTC
TCCGGCCTCCATTGCCACTCCCAGGAGGATAGTAGATCGGTCGCTTTGGC
TTCCGAGTCTCATCTCGGGCCAGCCGCGCTGGTCTCCTCAGCGAGTGAAC
TCCCCTCATGCCTCGCGGCCCCAATCCGAATGCTCTCGCTGTTACCGGAG
GTGGGGTGCAGGAGGCATATTGTGCCGCCGATCGAACAACAATGACGGTT
GCGTACTGGAACAGGTATGCTGCTACACCCATCACCTCTTTCTTTCTTTA
ATTTGGGGCTGTCAATGCAGCTTGCAGGTATTTGATTCTCAGTTGGGCAC
GAAATTAGCTCTGAAATATGAAGTACTGTATGGGTTATTTGGCATGAGGT
TGTGGCACTTTAGCATCTCCGACATTGTTGCATATGGGCGAAATGAGAAA
ATGGGATGTCGGATAGTATTTCAAGAAAACAACTGCCCATTGCCTTTTTG
ATTTGGTTATGCAGAGACGTTCTCTGAATTAAGTGTGTGTTGCACTGATG
CTTGATGTCGATTCAAATTAACTGTAACTTGTTGTAAGTGACCTATTCAA
TCTTTAGCTGCAAAATTTAGGGACCATTTGCATTGTCTTTACGAAGAATG
TGGATTTCAAGCCATGTCTATAATATTAAGGATTTGTAGTTGTACTTGTC
TATTTAGAAGGTTAACTAAAAAAGGTAACCTTATTTAACTCTTGCTCACA
GCTGTGCTTTGCCACATATCACCATTTTGATAACTGTCCTGAACCAAATT
TATCCATATCTGGATGTCTGATTCAGCATGAAGTATGTAATGCGAATATG
TGATACATTATACTTGTAAGGTATCACAAACAGAAGGAAGGCGCACTGAT
AACATACCGCGCACTTCTATCTTTTGCAGAATATCTCACAGCTTTCCACT
GGTTGGTGGGTCGGCATGACTGGTGAGTGGTGGCTGCTGTGACAGTTTTT
GAACACGTCCGCTTTCCAATTTTTCCTTCTGCTAAATCCATGATAATTTC
CAGTTTGTACAATTGGTTTGTGCGAGCTAACATATGCCAATCAAATATGG
GGACCAAGTTTTTCTGGTGCATCTGCTTACTTTGATGGCATATAACTTGT
TTTAGATGTGTACTGTTATCTCACTGCATGGTTGAAGCCAGTTGAAAATT
GCTGTGCACCTCATATACATGAACGAGAGCTGCCATTGTTATCAATTACA
ATTTAGTTCCATGTCTGTATAGCCACAGTTTTTCGTGTAGTGTTTAGTCA
GCGTCAGGCCTCACTGTAATGTATCAACATAATAAAGAAGTACCAATCAG
TGCGCTAAGAGTTGTGGGTGGTCCTTGCATAAGATAAATTCTCCTGGCTA
TGGAAATTTCCATGAAAGTGACTTATCTTTGAGAGAGAGAAAAAATGTGT
GTACATAAGCTAACTATGATCATTTTAGACAGTTTAAATGTTTAATTGTT
ATTTTGATGCATAAACTTGTACTTGCACAACTGGATCTTAAAGGGGGAGA
CTTGTATTGCCATGCAAGGGTATGATAGGAAAATATCAGTTGTTTAATCT
ATTATAGTTTGAATGTATGTTAGCAGTCATGAGAAAGCTATGAAGTATCC
ATAATGTAGGATATAAACATCATTACACATCACATATAATTTTAACCGAG
AACATGACTGGTATATGGAAAAACAAAAGAACATTGTGGACTGGTTCATA
ATCTAGCCTTTTAAACTTTATAACTCTACATATAACTTGAGGCGAAGTCA
CTCTTTATGTTTGAAAGCGTAAATATAATATTCAGAAAACCTGGGTTTAT
AACGTAAGTTGCATGCATTTTGAAGAAATCTGCTTGTTCACAGGGTAGTT
ACGGACTTGCGGAGTTATATTGCAGACTTAGCTGCAGGCTGCCAGCCTAC
CACAATTGTTTCATCGTTCTTGTGTTAAGTTGAACTTTTTTTCTTATGTT
AGTCTGGAAAGAAAACCGGAAGTGCTAAGGGTAATGTGGGCAAATATAAG
CCCTCTTAACTTATGTGTTTGGATAATAGCAGAGATTGAACATTACCATA
ATAAGCATGCAAGTAGGAGTTGTTTATAGTAATCGCTTGGGGCTGTATAT
CTTCTTATATAAGGTTTTAGTAGAATCTTCTGAGTACATCTAAAATCAAT
GTGTTTGTTGATTAAGTTCAATTTGTGCTTCTAGGATCACGAAATCATGG
CCAAAACACATGTGAAAGCCCTGCTGATGGCTTCTCATACAGAAATTCTA
AATTCTAGTACTTGAACATAAGTATTGTTTAAAATTCAATTCAGTGGATT
GTAGTTTTTTTTTTAAAAAAAATTAATGAATTCTGAGTTTCTGACAGTTA
TTAAACACAAGAAAATTCTGAAATTAGAAATGTAACAGACTATCAGTGTA
AACTTTTTGAACTGTTCACTCTATTTAGGAACTTAATTTAACATGTCATT
TACTTTGATATTTGATTTATTGGTTTATTTCCTTAACCGCAATATGAGTC
CATTCTTCTTGTTTTAATGCTCTATCCTATTTAACAAGGTGGGTTTATTT
CTTTGCCTCAGAACTGAAAATGACGGTTCCTTTTCACCACTACCAATTTT
CCCCCTTTTCATTTTAGCTATATATATACTATGATGATGCCGGTTATCAA
CTTATCATGATGCTTTTTTCAAGAGGTTTCACAATGATAAAACTAATAGA
CAGAGTGCTCTGGTAGCACATTGTTCGTTTCACCTTGAACTGTATCATAT
TCAAATTTCAGAAGCTCACAAGATATCTTGCTTTCTCAAATTGTCAAGAG
AAAAGGAAGCATGCTAAACATGTGCAGGTTCCTTTATTATAGCTTAGAAG
CCTGCAGTATCCAATGAACAAAGACAATTATTCTAACTTTTGGTTCGATA
GCGACCTCAGTTCTATAATTGCTTTTTTCCTGTTGAAGATTGCATTTTGA
CATGTTTTCCTCCATTTTTGTGCTTGCGTTTACCTGCTGCAAGCTCCAAA
AACCTGCATCTCTGTGTTCCAAGTTATTCTGTTTAATTGTGCTAAACAAG
ACATACAATGAGAACGGACCAACCGACCAAGTTTATTCCCTCCCTGTATA
TGTATTTGTTATGATGTTTGCATAACTTAGCTTCAAAGTATACTGTACAA
TGCTGTAAATGGTAAATTTCCTGTCTTCTCTTACTTTTGCAGTTTCTACC
ACCAGATATGAAGCTGGCAAGCAGAACTGCAGTAGTCTGAACTGGAAACT
GATTGAAGTTAATGACAATTTATGCTGTGTCTTTTGGCTCTCCAATGCTA
TGTAAGATTTTCCTTGACATACATCGGATCGAGCTAGTGTTCTAGGCTCC
TAGCTGCAATGATATAGAGCCAAGATAATGGTCCAATTCTGAATTTAGAA
TATCAGAATTTGATCTTTTTTTTGTCATCTATTAAGGAAGATACAATAAA
TTATGGTACAGAGTGGATGGGCTGCCAGGAAGATAATGGTCCAGCAGGCA
GCAGCAAGGTTAAATCAGAACATGAGTTCTTAATTCAGATTACCTCTGAG
CAATGCTGTCAGAGTGAGTCCTCAAACTTGGCTTATTAGATTTAGTGTAG
TAAGTGAGCCACACCTTCTGACTTCTGAGTGTTGGTTCCTACTGTTAGTG
CTGCTATAAAAGTGCTATTACTGATTCTTGCACTCACTATGGCCAGCAAA
TCAGAGATAATAAACCATGTGAAAGCCTCACGTAGTGACTGGACATGACA
TAAGCAAATTCTTTGCGAGTTGTCTAAACTACTTTACTTTACAGGGTACT
TATCGTCTTATGGATTTTAATCATCAGTCGAGAAAATGACACTGGTGGGA
ACTGAATTTGGAGTTTTGGACTGCTACAGGAGAAATACGAACTTTATGTC
TTATGGATTGAACAGCAGGAACTGTCTACAATGGAAACAGATAAAGTTTT
CTGCCCTGGTTATATTATCATCATAATATTTCTTCAGGTATTCAGATTTC
TTTCCTTGTCTGGGTACAAGAAGATTCTTGTGGAAGGTACTATACTTGAA
CAAGGGCTTACTTTTTGGGCTTTCAAAAGTTGGGAGGCTAAGGGTGGCCT
ATCCTTTCGGCTACACTGTTCTGTTTTCTTTTCTTTTGATTCCTCTTCAC
CTATAATCAGAACCGACACTGCATTCAGCTCTGCAACCTTTGTGATTAAA
TAACTTTTGTGAAATGCTTTTGAATGGAATATATCTCAGCATATCTTAAT
TCTAACTATTTCCGTATCCAGGTTGAAGTACTTTGCTTGCCTCTGGCAGA
GGCCACTGATCTATCCGTGGATGACAATGTGGGCACTCAAGGTCTGATCC
CAACACCCCCTTCAATGTTCTAAGAATTATTCTTTGGCACAGTTAATCTA
TTGCGGGTCAGTTATTTTTCATCAAAACTGGTACTGCTGGCAAGCTAGCT
ATCTGAACGGTGAACTGAATTGTGTAGTCCTCAGGGGAAATATATCGAAA
GTTGAAGTTCTATAGCCAGTTACGCTTATTCCTCAAATTACATTACGATG
TTTAAGACTATATGTCATCCAATTGTAGGCTTGGTGTTTAAGAATAAGAC
AAAAATAAAGATAGGTTGTGTGTTATCATACAAAGGCAAACAGTTTAGAT
GTAGCTATCATAGAACAGGCTCTAGTAAAGACCTTAAGCCCCTAATCATT
AGTTTGATCAGAACGTAATTTGTCTCTGGCAATCTGTCATCATTGTTAAG
ATACATTAGCTGATTTGCTGGGTCCAGGTGGGCTAAATTCTCCCTTTATC
TGCTCTTATTCCTTAAAAGCCATGTGAAGTTGTGGAGATTTGTGCCTCCT
TTACTAATCAAGCTGGTTGATCGTACTTCACCATTTCATAATATTAAGTA
AATACTAAATCACTGCACTTTTATATTTTAAATAGATTGCGTCATGTGTG
TCCTTCCTGGTCACTCTAAGCTGTCGGATCGACCGACTTGTTTTACCATT
CATGTTACATTACATTGGACACCTTGTTCCTTTTTCGTATCATATCGTTG
CCACAAATCATAGACTCAGTTAAAGTTGTGCCATTATTCGTATTTACTAA
TGTACTTGTACATGATACGCTTGAGGCAGGAGGGAGCTAGATACGTAGAA
TAGCTTCCGATGGGATGGTTTTGGAGATACTCGCTATGTGTGGTGGGGAG
AAGCATAAACTCGAAAAGGGGAAAGGAACCTAAAGCTGGGGCGGATGGAT
TGATAAAAAGGAAAAGTGGCCCACAAGCTATGCATCAGCAGCCGCAAGTT
GGAGGGCCTCAAAAGCGCCCGGGACCCAGCTCTTGCACTTGCCATGTAGG
CTTAGCAGAGGAACGTGTCGAAAGCCTGGCTATCACAGTACATTTGTTGG
ATAACCACCTTTTCTTTTTGATAGCTGCTGAGAGATCGTCACCATCATTG
GTTCATTGCATACCTAGCTAGAATGAATTGGAGAGTATAATTCGATCATG
GACCAACCAATTGTGTTGTCCCTAACCATAGTTCAAACGCATCCTAATCA
GTGATCTCTTTTATTCTGATATGCCCATGTTTGTAGGATAAAATGGCTCT
TTTAGCAGGCTCTTGCTGACTTCAGTAAAAGGACGGTGGTTTGTGGATAT
ATTATATTTACTGAAAACCATAGTAAAATGAGATAACTGTGGGTCAAATG
TGAACGAAATCATTTTGGTATTAGTGGGTCCTATTTTCACCTTGGATTTC
TGGTTGCTCACTAGATCCAACAGAAGCCTTTTTCAATCCTTTCAGTGTGG
ACAGTTGTGAGCACAATCTTTAGAGCAAGTTTAATAGTATAGCCAAGTAC
TAGCTCCAAATCATCTAGAGCCAATGTAATAGCCAATTCATACAATAATT
GCTTACTATACTATTAATACCCGGTCTCACCTGTCATACACTCGTTACGT
CTTGGAGTCCGTGCTGCAGCTGGCTACAGATCTGTAGCCCGCTGCTCTTC
CCTCTCTTCCTTTATCTCTTTAAAATATGTTTATAGCTGGTTTATAGCCC
GCTATTGTACCTGCTCTTATTAGGGTCCTTTGTTTCTGGCAAATGGGCTT
GCCAAATTTGTCACCTTGGATGGATGCTTGCCAAACTGTGAAAACTGAAC
AATGCAAGTGTCATTTGATTCCTTGATCTCATGGCTGTTGCATTTTTTTA
GGGTCATGGCTATTGCATTCTAGTGTTATGGCTGTTGCATTTTTCATAAT
ATATGTTGTTTATGTACTATTTTAAATCGTAAGCCAGCTCCTTGAAGTAG
TTTTATGAGCATTCACCAATTATATCTTGACTTCCACTGCATGCATGCAT
GCATGCATGCATGCATGCACATTCGTTCAGAGTACTAACCTGAAGTTTGC
ACAATATACAGAAATCAATCAAAATATATTCAACACTAACTTTTCTCTTG
ATAGTATCTCCACAGGTGACCAGCTTAGTAGCTTACTGTCGGCCAGCAGG
CTGCATCCATCACATCGGTTACCGAGCATGGCATCCACTCTTAAACACCC
AGAACGGAAGAATGTACAGGTAAACTTGAGCTCAGCATTGTGCTTCTCAG
TTGAGAGACAGTTAATCAGCTCCTTGACAAAGTATTAGTACTATAGTACA
TGGATTAGCTGCTAATCATGCAGGGCACACGCATCGAGGCAGGGCCCCCG
GCAAAATCTACATGGGGGCGCGTGTGTGAACGTGACGTAAACCGTCAAAG
GGAAGGGGGGGAGGCTGCCAGGGGCAAAAAAGCGCGCGAATCGAGTACCA
ACCTTGGGCCCCTCACTCTTTCCAACGAGAGCTGACTAGGCACAGCCATG
GTGGCCCCACAAAGCAACCAATGGCATCTCTCCATCTCTGGAGCTACAGG
GCCTCACTTTATTGGCAGCCAAAGACAAGGAGAGAAGATTGGGATATTTC
TCTATTCACCGCTAAAGCTAACTGACACAAGACAACAGAAAGCAAAAGCA
CCCAAGGTGAGAGAGAGAGACATAGAGAGCGAGAGAGCTGTACATGGAGG
AGTAGTAGCTTCTTGAGAAAGTTGGCAAGAATCCAAACATATACATAAAA
TACTCTCGGAAAACTTGCTATAAAGCACACTCCCTCCCGCAGCCCCTTTC
CCTCCCTCTCTTGTTCTTCCTCTCTCATGTGCCATTAGCCAATAGCATCA
AGGTCTCCTCTCTTCCTCCTCGATCCTCTTCATTTTGTCTTACTTGCATG
ACATTCTTGTTAACTCATCTATGTGTTATTGTATGTTGCAGGTTTTTGTA
CATTGTAGCTGATTATAATTCATTCATATAGCTATTCAAACAAGTTCGGT
GGCTGTCCACATTTTAGCTTTGGATAGCCGGCTTGCCAGCTGCCTGCCTA
GCTCTAAGCATCTCTTGCTGTTGGAGTTTTGAGAGGAAGGCTAGAGGAAG
CATATGGCGCCCGTGAGTTTGCCTCCAGGTTTCAGGTTCCACCCCACCGA
TGAAGAACTAATCATCTACTACCTTAAGCGGAAGATCAACGGAAGACAGA
TAGAACTCGAAATCATTCCAGAGGTTGATCTTTACAAGTGTGAGCCTTGG
GATCTGCCTGGTATGTTCTTAGTTTGCTTGTTCTAAAGATATCTATTCCT
AGTTTTTATGTTGCTTGTTGGTGGTAGAAGTTAGAATGCTGTAGCCCATG
CTAGGATATATATATTTCAATCCAACCCTAGGCCCATGCAGCTATCACCA
ATTGGCGTTCTTATATATCATTCTCTTGCTATATAGGAGTAACAGTTTCT
TTCTTTTTGTTTTAAGGGTAGGAATAGCAGTTTCATGATATATAATTTGT
ATGAGACTTTTGTATAAATGCTATAAGGACAAGTTTTAAGTTTATATGCA
TGTTAAAATTCAGGTTAACAATTAACTATAGGCAAGCATGCACCTTTATT
GTTCTCCAAGGAAAGCACATATATAGGTCCAGTATGTTTATTGGATGCCG
TGTTATGTAGACACTAAGCAATCTTATTCAATTCTTATACTATTATGCCC
TCCCAAGAAACACCAGTGCCTACACTACTTGAGGAAAGAATAACCACATG
TTCCCTTCTTGATGAGCACTTCATCTAGCTATTTGTAGTTGAAATGTATG
TAATAATAATCACTAATTAATCCTGGCTATAAATGTGTAGCTCTATCTGT
TGTTTTAGTTTTTCTTTTATTTCACATAAGTAGCTTTTATGTCATTTATG
TCACAAAAGAAAAGGTTTCCATGATTAATTCGTAAATTTTGGTACATTTG
AATTGCTAGTTATATCAAAGCATATTTGATTTTTTTTCTCTTTATATATA
AAAAATCAAGCATTGTCAAAAGCGATGTTTCACTGTCATAGCTTTGTGTG
AAAACAAGATTAATCATACTGTGAAATTTGCTTTACTTTCAAACATCTTA
TGCACACCGAAAGGAGGGATATTGATAGATCTTGATCCTTTTGTCAAAAG
AAATTTACCTTCAAAAAGAAACGTCAAATTTCTGCCAAGTGTAAAGGTGA
CATTATATACGTCCATGCACTGAGATACTTGAAATGGAAAATAAATCCTT
TATATCAGTAACATCAAAGTTAAAGTTTATATATTTTGGACCATGTCACA
ATCACAGAGAGATTTGAGGAAAAGATATATTCTCTCTTTATCCACTTGCT
GTTTGCTTTCAAGCTTGACAGTTTACTACAAAAACACCATGTAGCATTCA
ACATTCTACGAAGCGAGTGCTGTAAAAATATCGAATAAAAAGAGAAAATA
AAGATGAGCCTTTTTTCTTGGGGTGACAAAATAAAGCAAGAAACTAAGAA
AGGAACTTGTGATGAACATATAGGTCAAGAAGATGAACAAAAGTCCGCAC
AGCCTCCAAGAGATATAAAGTGACCTTGGTCTAATTTTCTTTCAGCTATG
GTGGGCTATCATGTTAAATAGCCATATCTTAACTCTGTCATTAGATCCAA
TCATGATAGTAGACAAGTACTTCAATGTTTATGCTGCATGCATGATTATG
TATGACTTTTTGTTTGTATGACACCCCCTAACTGATCGTTCAATATTCAG
AAAAATCCTTTCTTCCGAGTAAAGATCTCGAATGGTACTTCTTCAGCCCT
AGAGACCGCAAGTACCCAAATGGATCAAGGACGAACCGTGCAACAAAAGC
CGGATACTGGAAGGCAACTGGGAAAGATCGAAAAGTGAACTCACAGAGGC
GTGCAGTTGGTATGAAGAAGACTCTTGTGTACTACCGTGGTCGAGCTCCA
CATGGTTCTCGCACCGATTGGGTCATGCACGAGTACCGCCTCGATGAGAG
GGAATGCGAGACTGACACTGGCTTACAGGTGTGTTACTATTAATCTTGTT
GCATTTTTAAATCTACAACCATAATATATGGATAAACCATATATGTTATA
TTTAGCCCTTCTTTTCTGAAATTATAAACCTAGAGTAAAATATGTTACTA
GCTGCTTGACATGGACGCGGCCTCTGATATGCAACCTCTTTGCATTTGTG
TGTCTATATGTAGGATGCATATGCTTTATGCCGGGTGTTCAAGAAGACAG
CGCCCGGGCCAAAGATCATAGAGCATTATGGTGTGGTGCACCACCATGTC
GAGCAACCTCAATGGATGACGAGCAGTATCGATCGCTCCCCAACGTTGGA
CGTGTCGTGTGATGGAAGAGGTGATGACTTTGAGAGCAGCAGCTTCTCTT
TCCCAACAGAGACGCCAATGGACTCCATGCACGGTGGGTTTGGAATGCAG
ATGAGTGCACCTCACGAGGATGGCAAATGGATGCAGTTTCTGAGTGAAGA
TGCCTTCAACGCCACCAATCCATTCTTGACGAACCCAGTTTCTGCCAACT
TCTCATGCCTTCCATCCAAGGTACATATACATATATAGTCAAAAATGAAG
GTTACTTACTGGTACAGATGACATGTATATTCAGGCAATGAGTTCTTACC
GGTGCAATGATATTCATATGCAGGTGGATGTTGCACTGGAATGTGCGAGG
CTGCAGCACAGGCTCACCTTGCCTCCCTTGGAGGTGGAGGATTTCCCACA
GGACGTCAGCCTTGACACGAAGATTGGCATACTTCGCAGTAACCCCAACG
AAGTTGACATTCTCCAAGAATTCCTGTCAGTTGCGACTGCCTCTCAGGAG
CTAATTAATGGCTCCACCAGTAGCTACCCTGAAATGTGGTTAGGAGCTAG
CACAAGCAGTGCTAGCTACGTCAATGAACTGTCCTCTCTAGTTGAGATGG
GCGGCGTTGGCACTTCTAACCACCACGAATCCGCAAGGCTACAGGTCGAG
ATCGCTGACATGGAGGTGTTCAAGGACGAGAAGAAGCGGGTGGAGAACCT
TAGAGGAGTCAAGTTGGTGAACAATGACCTTGGGGAGGTAATTGTTTGCA
TCATACCTATACAAGTATATTCCCATCATTATATATATACTACATCTCAT
GAGACTGATTACTTTCATGCTTCATTTGTCTCAAGCAGATTGTTGTAGAA
GGAGATGAAAGCAATCCAACAGAAGACATCATCGCGCAGTACCCTATAAA
AGTCACTGCAGATAATTCAGGTATGTAATATTTAATTTTGGCTGTTTTAC
ATGGGCTCCACAGAAGTAATTAGCAGTATTCCATATTCGATACAGACTGT
ATACAGATACAGTTCTTGCATGCACTAACTCAGAGCTAGATTGCAGGAGA
AGCCGGTCATCGCATGACCGATCCCACTGACGTAGGCGGCATCGACACTG
CCCCGATCTTCTCGCAATCTCAACCTGACGACTTTGCTGCTGGTTTCGAC
GACGTCAACCCTAATGCATCTTTCGATCTGTACGAGAAGGTTGACGTCAA
CCACAGGCTATTCGTTTCAAGGGTCGCTGCGGCGAAGACATTCTTCCACC
GCATTGAGCCATCGAAGAAGGTCAGCTTCCACTCGAACCCGGCAGCAACC
GCCGTCAGTAAGGCGACCGAGAAGTTCCATTTCCCCGTTACGACCAAAGT
TAGTGGTAGGGTTTCCATTTTTAGCAAGTTCAAGGCACTCATAAGGGACA
AGTTCTTGATGATGAGGCCATCACATTCATACCAAAGGTTGGGCAGCAAA
GAAACCACAGTGAATGAGCTGCTGCAGATTGTGTCACTCCTTTTAGCACC
GAAGCAAATCAATGGCTGCCCTACTGAGCAAGAGCTGGTCAAGAAGAAGG
CGAAAGAAGTGATGAAGCCGGGATGGGGTCGTGAAGGGAGCAACAAATTG
TGGCTTCCGCTCTCCAAAGGGAAGGGCATTTCCAGCATGTTTTTGAGTGG
GAAATGGACGTTTCTAACCTCCGCGTTGGCCATCAGCACTCCAGCTGAGT
GCGATCACTAAAAGGTCTTTTCCATGACTGTCAATTAATGACACTACTGT
TATATAATCTGCTATAACCTCAGTAGCGCGAGCCTAGCTAGTGCATGAAG
AGAAGGTTAACATTAATTAACTGTCTTCGTGTCTCTGTTATTAACTGGTG
TATAACTGGAGAATGTATGTCAATTAATTATTATTTGTTCGTCGTCCATT
CTAAGTCTAACCCTGTTGTATCAAAATACTATCGTTAATTTGTAAGTGCA
AATACAGATGTATACATATATATACATGTAAACACACATAATGTTCAATA
TTAATTGTATTTGTTTCATTCACGGTGGCGGCCAATTTGAGCTCTGAATG
TCGTGATAATGGTTGGCATTGTATTTGGCGGTCTACTGAATGAGAGATGC
CCTCTTGGTCAAAGCTAGACTCACATTGACTGTAGCATGTTTGATCTTAG
CTAGATGTACTCGTCTGCAGCAAGCGGTGCAGATGTTCTAGTGCTAGTGC
GGCTGATCGATTTGTTTGGTTTTCACGATTCGCACACCACACACGCTGCC
TTACATGGTGCGGCGAGCCGGCGATGAACCTTAAGCTAGCAAAGCTGGCA
GCTCTTCTTCCAAATGCTACTGCACAAAGTTAAGAAAACCTATCCTATCA
GCAATACAACTGTAAACTGTACCAGACTCATCTCTCCTAGGAAGTGGATC
CTCTTAACTTCTGTTCAGGGTGCAGCGTTTCCACCACTTCGCCGCCATGG
AGATGGACGCAGAGCTGTGGCGCTTAACCCCGTCCGAGAAGGCAGAGCTA
AGCCATCGCCGCAGGCCGACCATGGTATGGTGGCAAGCAGATCGGAGCAA
CGCGAGCCACCATTGGGGGGTGAATTTGGGGGCGGTGGTGGTGGCGGCTC
CCGCCCCAGAGTTTACTTTACCGCCAGTAACCGTGCGGTTACCGCGGTTA
CGGGCTTATCGTGGGGGCACGGTAATATAAATACTATGGTAACATCTTTA
AATTTAAATAAATTTAAAAAAATTAAATTTTTGATAAAATTTGCACGGCT
TTTCACGGTTACCTACCGTCGGGGTACGGTAAACCCGGTCCTGACGGTTT
GGGAAACCTGGCCCGCCCCCGCGCGCTCTCCCCGACCCGGAGTCCACGCG
ACGACACGCATATATCGTCTTTACGAGCCATGAGCCTATGACACCTGGGG
ACGACGACAAGTACTCTCCACAACCTTTTCTGCCCAGTAACGCAACAATG
GCGAAGGGATCGCCGACGCGGCCGATGAAGCAGAGCAGAGCGTCGCTGCC
TAATGCGTCTTCGCTACTGCGAAATTTGTCTCGGGAGTCATCTCTGCTCC
ATGTATCGTTGTTCTTCGCTTTGTGAATGGAGTGCCGGCGGCCTGCGAGC
AGCCTCCTCCAGTTGGATCGCCGGCGGCCTGCGTGCAGCCTGCCCAACAA
CGTTGAAAGACTACTTGTGCTTTTGTAGCCGATGTCGGCAAGAACCTGGT
ATTCCCTCTCTTCACTGCGTGGATTGCTGTGTTTGCCTCTGCTATGCATG
GTCGCCACCACCCTCGTCGCCGCCACCCTCGTCGCCGTTCCGGACAGACT
CGTCCACCAAGCCGCGTCGTGGACCGTGGCCGAACACCTTACAGGCGCCC
GGGAACGGCTCGGCCTCCCCTTGGGGTCGCGGAACGCGCCCCGGCCCACA
CGTCAGCGTCAGAGCCCCCATGACAGCAGCTGTCAGCCTCCCTAGCCCAC
GCGTCAGTGGCCGAGCGCCAACAGCTCTCACGCACACGGGCCCACGCGTC
AGCGCGCACACGCATCCAATCCTGGGCCACGCTAAGCGCGCACAGCTGCG
CGTTGGGCTGCCCAAAGGCCGTCGCTTCCCAAGCCGTCGTCCCCCTTTTG
TTGGGCCGCCATCCCTTATCGGGCTGTCTAGCCAAGCTGGGCAGAGCCGC
CCATTTGTTGGGCCGCCGTTTCACCTTGGGCCACCAAACCATTTTGTGCC
GGCACCTTCACTACCAAATCGAATGAAGGCAGGTACATGCCCCCAGAGAA
CTTTTGTTGATAAATGGCACAAAGTCTAGATGTCATTTCTTGGAATGTAC
GAGGATTAAATTCACCTGCGCGCTGCAACACGGTCCACGAGCTTATGCTG
GACACAAAGTGCACCTTAGCCTGCTTCCAAGAGACAAAGCTCCAGAACAT
AGACGACGGACTCGCTCGTTTCCTAGGAGGCTACAAGCTCGATAAATTCG
CTTTTAAACCGGCAAGAGGCACGAGAGGAGGAATCCTCCTCCTTTGGAAC
AGTGGAGTTTTGGATGTCCAAGAGGTTCGAATCGGCCGCTTCTCAGTCTC
CGCACAAGTGACGCCCATAGTCACAGGAACCACGTTCCTACTCACTGCCG
TCTACGGGCCCACTAGGCACCATCTCAAGGACGCTTTCCTCCGGCATATC
AGAAGACTAAGGCCCAGCTCCGGGGAAGGGTGGCTAATCCTTGGAGACTT
CAACATGATCTACCGAGCACAAGACAAAAATAATAGCAATATCAACCTAG
CACGCATGAGACGTTTCCGATCAGTCATTGACAGATGTGAGCTCCATGAG
ATTCCCCTGCAGAATAGGAAGTTTACCTAGAGCAACGAGCGTCGAAGGGC
CACCCTCGTCAAACTTGATCGATGCTTTTGCAATGAGGAATGGGACCTTG
CTTTCCCCCACCATGTCCTTCATGCCTTACCTACTGGACCTTCTGACCAT
TGCCCGCTGGTCCTCTCCAACCCGCATTGCCCACGCAGTCCGAGGAGATT
CAAGTTTGAAAATTTCTGGACAAGGATACCGGGGTTCAAGGACAAAGTCA
AGGCTCTCTAGAGCCAGTCATCGTCGCACACCGAGCCTATGCACCGGCTC
AACCAAAAGCTCCAGCGCACTGCGGTCGGTCTTAGAGATTGGGCAAAAGG
CATCTGCACGGAGGCCAAGCTGCAGTTCCACATGGCGCTCGACGTCATCC
AAAGGCTCGATGTTGCTCAAGAGCACAGAGATCTATCACCTCAGGAAATG
TGGCTGAGAGCCGCCCTCAAGCGAAAAATCCTCGGACTCGCTTCCATCGA
ACGAGCAAGGAAAAAACAGGCCTCCAGGGTAACCCACATCCGGGAAGGCG
ATGCGAACACGAAATTCTTCCACCTCAAGATCAATGTGCGTAAAAGAAAA
AACACTATCCAGAGACTGCGAAAGGATAATGGCTGGGCGGTAACGCATGG
GGAAAAGGAATCAACAATCCATGACCATTTTGCGAGCTTCATGGGCCGGT
CGGGGCCGAGGCCAAATGAACTGAATTGGGAAGCACTGGACATCATGCCG
GTCGATCTAGCCACTCTGGGGAAACCGTTCTCCGAGGAGGAAGTGCATAG
AGCAATTAAGGAAATGCCAGCCGATAAAGCACCAGGACCAGATGGCTTCA
CTGGGGCTTTCTTTAAAGCTTGTTGGGAAATCATCAAGGAGGACATTCTA
CTAGTGTTCAACTCCATCTTCAATCTTAGGTGTGCGCACCTCAACCTAAT
CAACTCAGCGAACATTGTCCTAATCCCAAAAAAGGATGGGGCCGAGAGTG
TTTCAGACTACAGGCCAATTAGCCTGATCCATAGCATTGCCAAGATCTTC
TCAAAGTTGCTTGCATTGCGTCTCAGGCCCCACATGCATGCCTTGATCTC
GGTCAACCAAAGTGCTTTCATAAAAGGGAGAAGTATCCATGACAACTTCC
TTTTTGTGTGGAACATGGCCAGAAGTTATCACCGCCTGAGACGGGCAAAG
TTGCTTTTCAAGCTCGACATAACGAAGGCTTTCGACTCGGTGCGTTGGGA
CTACCTCCTGGCCTTGCTGCAGCAAAGGGGCTTCCCGACAAGGTGGGTGG
ATTGGCTAGGGGCTCTGCTATCCACTTCCACCTCCCAAGTCCTCCTCAAT
GGCTCGCCGGGGCAACGAATCAAGCATGGAAGAGGACTCCGGCAAGGGGA
CCCCCTCTCGCCGCTTCTCTTCATCTTGGCGATAGACCCTCTACAGCGTA
TTCTCTCCAAGGCAACAGAGCTAGGCGTAATCTCAAAACTTCGGGGAAGA
ACGACTCGACTGCGGATCTCGATGTACGCGGATGATGCTGTCATCTTCAT
TAATCCCACCCGAGGCGATGTCACGGCTTTCGCGGACATCCTACATCGTT
TCGGCACAGCCACTGGACTTGTCACCAACCTCCAAAAATCACAAGTAGCG
GCCATCAGATGTGACAACATAGACCTGACTGAGGTCCTCCAGGGCATCCC
AGCAATGAGGGCAAATTTTCCCCTAAAATACTTGGGCCTCCCCCTAGTTC
TGGGAAGGATGCGGAAAACAGATTTACAACCAGTCTTCGACAAGATATCA
GGGAGGGTTGCAAGCTGGAGGGGTAAGAACATGGAAGCTGCCGGGAGGAC
CACGCTCGTCAAATCTGTGCTCTCAGCGCAGCCAATTTACCTCCTGACTG
CCTTGAAGGTGACAAAGGAGTCTTTGGAGCAACTGGACAAGCAGCGACGA
CGATTCCTCTGGGCAGGCACGAGTGATATCACCGGGGGAAAATGTAAAGT
CAATTGGACAAAGACGTGTTTGCCGACCAGCCAGGGGGGCTTGGGAGTCC
TAAATCTGGACAAGTTCACTAGGGCCTTGAGATTGCGGTGGCTTTGGCAT
GAATGGAAGGATCCTACCAAGCCGTGGGCGGGACTGGAGACGCCTTGTGA
CGGTTTAAACAAGGACCTTTTCGCCGCCGCGACAAAGGTAGCCGTCGGAG
ATGGGAATACGGCACGCTTCTGGGACGCCGCATGGATTGATGGGCAAAGA
CCAAAAGACCTCATGCCACTTGTCTATGCTATCTCCAAAAATAGAGGAAA
GTCCCTGCGCCAAGGAAAAGAGGGTGACGCCTGGGTGAATGATCTGACCT
TCGATGCGGCCACGCCTATCACAATCAGCCTTGTCGAGCAACTGGTCTGC
CTGTGGGAAACGGTTCGGAATGTGCATCTAAACAGTGAAGAGCCAAACCA
GATTGCCTGGAAATTCACAGCTAATGGGCACTACACAGCCTCCTCGGCCT
ATCATGCGCAGTGCTTAGGGGCGCCAAACTCAAATCTAAACTCCCTGATT
TGGAAAGTCTGGGCGCCGGGAAAATGCAAATTCCATGCTTGGCTCATCAT
CCAAAATAGAGTTTGGACATCTGACCGCCTTGCAACAAGAGGCTGGCAAA
ATAATGGGCATTGCCCTCTCTGCCGTTCTGAACCTGAGACAGGAATACAC
CTAGTCGGCAAGTGCAGATACACGAAGAGAATCTGGAGCCTAGTTGCTTC
TTGGACGGGTTATCAGCAATTGGAGCCTAATGAGTGGGAGGAAGCACGGT
CAGTCCAACATTAGTGGGAGAGTTTAGCAAATACACCTGGCGTCCCAAAA
AAGGGCCTTCGATCCCTCATTATGCTAGTCGTCTGGGAAATTTGGAAGGA
GAGGAACAGACGGATATTCGACCACAAAGAGATGGCAACAGGCTTCCTCC
TATCAAGAATCAAGGACGAGGCTAGTCTTTGGGCTCTAGCGGGAGCTAAA
AGATTGCGCGATCTAGTCCCGCACTTTGTATAGTGTATACCATAGTTCTC
TTTCTTTACCCTTAGGGGTTGTATTTTCTCCTGCTCTATTCAATGAAAAG
GCACATCTGTGCTGTTTTTTCCGTTCAAAAAAAAATAATGGATGGATCCT
CCATTATTTTCACGAGAATCCTACCGATTCCGCGCCGTGACAAAAAGAGG
CCGCCACTCTCCAGCTCTTCTTCCGAGTAACACCACCACACCTGTCTGTC
ACGTACGGCCTCCCTCGCTCACGGGCTCCCTATCAGACATTCAGACTAGA
CTACTACTACAACCACAATGCCCGACAATAATGCCAAAACGGAAGAAAAG
AAAAGAAACAGCAATGCCCAACTCGAGCTAGTCTTGTTACTATCTTATAC
TAGCTACTTCAGAAGTTTTCAGGCTCATCCGAGTAAGAAGAGATCGGTGA
TGGGTTATAAGTGTAGTAGCTGCCTGCAGGCGGTGGTGCTGTGGCAGTTG
CTCCTGCCGTGGACGCACATTGCGGTGGCGGCTGGCGCGAAGAGCTCGTC
GCCGGCGGGGAAGCCGAAGGCCGCGGCGCCGCCGGTGGTGGCCGGGCCGG
TGTCCAAGGTGGAGGACGCCACCAGGTTCCAGATATACTACGGCCAGAGC
TTCAAAGTCGTCAAGAACAACTGGAACGGCAAGAGCTACCTTCTAATGCA
GGTAGGTACAGTACGCATTGCTCTTGCACAAAAAATGGCACATAAACCTC
TGCTGATTTTTTGGGATTTGGTGAGCTGCGTAGAACACATCCAAGATGGC
CACCAAGACCAAGTATTGCACGGGGAGGATTAAGTCGTTCGTTATCCCTC
TTGCCAATTACTCCGTCGACACCACGGCTTCTCCAGGTAGAAATCAAGCA
CACCCTGGATTATGTATGCATTTATGCTTGCACTGAAGTTTAATCCACTG
TTATATAGTTGTTATGTTAACCATTCGATATTAATATGTGTACAAAGTAT
GATCTAGCAAAGACTGCATTTCAATTCAAACGGTCTCTGTTCGGAGTGGC
GCCATAGCTTGCAACAGTTACATAATGCAAACTGACACACTGAAAGCAGC
ACATACGAAACTTCAATTCGATATTTTTCGTTCAAATCTTCAATTTGTTT
CATAGCAAGTACTTAGAGTTGCTTTTTCTTTTTTGTACACAATATAGGAA
ACTGATCAGATTACTGTTCTTTCCTGTTTCATCTGCAGTGTCATTCTTCG
AGGTGAGCAATGCGGGACAAATTAAGTACTGTTCAATGCGGAATCTGTAC
AATCGTAGATAATGAAGCAAAAGCAACAGCTGAAACTGAACAGGAAAAAC
ATATCATCTGTAGAAGCAAATGTTTTATGCCTCTGACTCTCATATTAATT
GATCCCTGCAGCACTTTTTGACACTCTATGCAGCTACTTGGAGTATTACA
AAACTTGAAGGGGATAACATCTGATCAAATTGCCTCCCAGTGTGTGCTCC
AATCATATGCAAGTGGAAATGTCCAGCTTTTTAACAAGACCGATGCACAG
ATGCTCACACAATTTAGTGCACATTTCTTGAGCACTACAGATGAAGGCTG
CAATTTCGCAGCTTATGTACCCTCTGAAGAGGGGACACCATTGCAAGTAA
ACAATGATTATTTTTTTTAATGCTCCATTTGAAATATTACAGCATTCAAA
CACACTAATATTGTGTTTCAAACGTCTATGTCCAGAGGGCTGAGTGGATC
AAGTACTTGGGAGCTTTCACAAATTCAGAAGATAGGGCTAACACAGTTTA
TGACGCAGTTAAGACCAGCAAATTTAACTTTATTTGCATTGATATGACCA
TGCAAGAACTTTGTCATTTATGCGCTCATAATGCATTTACTATAGTACCA
CTTTAAAGTAACTGTAGTTTGTAATTTGCTTTTTGTTGTAAAGGCGGTGC
TCTGACGCACTGCATTTGTACAGTTTTCCCCTTTTACTTAATATACATCG
GTCGGCATTCTTCGCCGTCCCGGCGAAAAAAAAAGTAACTGTAGTTTCAT
TAGCACAAAGAAACTAGTTTAAGACCACTTTAGTTTGCAATGTCCAATCA
AGTACCTATAGACAATTGATCTCATTTATCTAGCATGTCGATGCAGATAA
AGGCAAACTACTTATGCTTAAGCAAAGCAGCTGCGAATCTTAGCACAAGA
TTCAAACCTATAGTGGCATGGATTGAATTCACACAGGTAAGCAGTTTACT
AAATAAAATCATCACTTTCTGGTCCATATAAGTAACTTTTGGAATGCACC
ATACTTTGTTGTCAATATGTTCCTTCTACCACTGTAGGGTATGTGGACAT
TTGTTAGTGATGGTTGGATTGTACAGGTAATGTCATTTGTTTATTGCAGC
ACTTTGAACATAAAACTGTCAACTAAACAAATGAAATGGAGACAACTCAT
GCGCATTTGGTATTTATGCCATAAGCAGTATGTCACAGATGCAGGAGCAG
AGGTTGTTGATGCAACTATTACTAATAAGAGATTCAACAATTCTGATCCA
GAGGATATGGATAACTTCCATGCTATTCTTTGTGTGAGTATCGATAATAC
ATAACTGTCAGAGTAATCATCTGTCTCACTATTTCTCATGATGCACTAAA
GATCCATCGTTTCTTTTTGGAGAGCTGGAGAACTGTTACTTAGTTAAAAT
AATGTCAGAATGCTAATACTAGACAAGGGCAAAATTGGACATTTCTATGA
AACACCAAAGGTTTTAGTACTTCACAAAAGTTTTAAATGACCCTCACTTG
TTAAGCATCTAACATTAAGCTTTGGTTTATGTATTTTTCAGACAGTTGAT
GTGGTCATAGATCAGACATATGCTTCAGATCCTGCAGAGTACAAACTATC
CACATTCTTGGAGAGCATTAATGTGGACCGTGACTCTTGTTTTAGTTTTG
TAGCCAACCGTAGCATATGGAGATTTGATAAAAGAATAGGATATTCGAAG
AAACTTGGTAATTCTTTTCTCTATGCTCTACACTAGGTCTCTTGATATAG
TTTTGTTTTTGTGTTTTTACAAAACCATGCTCAAACTCCAGTGCCATGTT
TTTCAACCTATGTAAAGGTCTAATGGAGTTTTGCTTTTGCTTTTCTTTTT
TTTTTTAAAAAAAAGATTGGTTCGATGGAGCTATCTCCCAGCCCCAGTTG
GTTCTTGCTGATCTAATAGAAATTTTCTTTCCAACGGGGAATTACACAAC
AATTTACTTCAGGAATCTAATGAAGGTATTGCTGCTAATGCCCAGGCTAA
CTATTTTTTTTCTTAATTTAAACTAATTCACTCACTCTCCAGAACAAGGT
TACTTATCAGTAAAACAATGATTACTCAGGATGAAGGGGTCACTGAAGTT
GTCCCCGAAATGTGTAGTAGAAGCATATCAACACCCATGGAGCCAACAAT
CTTGCCCTGCCAGTGATGACCTTAGATGAATATGAAGACAGAGGACCTTA
CAGCTACTGTACCCACAAAACTATGGCAATTAACCACTGAGACCATTACA
GGTTGCCGATAAAGTGATTTGAAGTTTTAAACAAAGCAGACTAGATTGCA
TATTTGAGAAAGAATCATGGTGACAAAGGACAATGATGTCTAAGGAATAC
TATGTATCTATCTCATCATTTGACAATGAAAGAATTGTTCTCAATATATG
ATATTTCAATATCTTCTTGAATAATCTCCTAAATATAGTATAAGATTGAG
GTACTAACTGTTGTAATTTCAGTTACTGTTGGTTACAGTATTTGGGTTAT
CTTTGTGTGATACAGACAGGAAACTGTGAAAAGAGCACTGAAATAATGAG
TACTATAGTTGAACTCTGGGTTAATTTATAGTCAGAAATAAGTTGAACAA
CTCCTGTTCTTGTCAAGTAAAATTGGAGTCAACAGAGTACACTGTCTCAT
GTATTCTCATGCCTATGGACCTATCGGGCTATCACAAACACGTTAGATAG
GAATCATAACATCATCCATAGATTCAGGTAAAGGAATTTCACATTTTACC
CATTGAAATGATCCTTTATTAAATTTATATATCAGAAAAGAGATTCCAAT
CTATTAGTTTGGACGGTCTGGAGTATCTCTATTCCATGACAAGTACGAGG
GGTCTCCAAGAGTCCTGAAAGGAATCAAGCATGATTTTCTTAGTGCAACA
GTTCGAAGTTCAAATTTCTTCAAAAAAATATACATGGTATGTTCGGCAAT
ATCAACCATGTCAATGCTGAACATTGCATTACGCTGGTCCCTAGAGCTCA
GGTTTCCTACTTAGGACATCCTCAATGTTGAAGATCAATTGAGCCATAAG
ATGAGACCCACATTCTTATGTTTTTTTACCTATAGTACATGCTACAATGT
ACTCCCTCCATCTACTTTTGATAGGTATATTTCAAAATCTGAAAAATTTA
TTTTTGATAGGCATATTTCAATCCAACCACCTATCCTCTTAATGATTTTA
TTGGATTTAATGCGTGACTCTCCATTCTTCCACACAAGATTGGCTACATA
GGCATCGAGAAATGTAAATATTAATGAATCACTTGTTTACGAGGAATAAC
TAGTAGCATGTTTAAATGGATGATACGTAGAATTACTTATCCTTGGTCAT
TGTGCCAAGATGAAATATGACTATCAAAAGTAGATGGAGGGAGTATATGG
TAGCTTCTTGACCTTAAGGTGGGACCCACTGAGAAAAAACACATATTTAC
TCAAGATTGAAAGTGTGCATGCATGTTGTAAAGCCATGATATATTTTTTT
AATTCTTATGGTATAGCCTTAAGCTTAAGGTTGCCCATAGCACTATTCTC
TCCCTAGCTCATCTCCCAATGTATAAAGGTACAACAAAAATTACTACTTT
ATTCCTTAAGTTTAGTTTTCATGCACATTGTGGTTGCCCTAAAGCAACGA
TGGAAATAAATAGTTCTATATCGCATCTTCGTACCAAAATTAGCACAATG
ATGAAGCGCGTCATACATAATCAGGTAAAAATACATGGAAATAACAGAAT
AGCAGGCTCCCCATGAAGGGATCATGTGCGAGGGAGGTAATCCTCAAAAC
ATGCATGTGTGCATATGAAATAGTAGCGAGCACATTATACCAGCAAGGCA
GCAATAACATGGCGTACCTTGGTTTAACCATGTAGAGAAGAACTACGAAG
CCCACTGCAAGGAAAATGCATAGGCCTCCGATAGTCAGATATGCAACACC
AATGAAGTTGTTTTTGCCTCCAATCCAAGAAGTAGTTGAAAGGACCAACG
CTTTAGACCCTCCAAAACTATATGTGTTATAGTTATTCTGTATAACCACT
GTTAATTGATCATTTGCCATAATATCTGTCTCGATTCTGCCATAAAGCTT
TCTGAAAGTTGGGAGGGCAGCGGTTCTCATCCAAACAATGAGGTCTTCTT
GCTCACTTAACTATTTATGACAGGAGAGACAGAAAAAACAAAATGTCAAT
GAGACGAAAATGTATGAAATAAAGGTAACAAAATATGCCATGTCGTACAT
AGGGGAAAAACACATACAGGTATGCTCTCATTTAGTTTAGCACCGCCTAT
TAGACTGCCCTTCTGAAAATTACTTGGGTAAATATCACTGCCAAATTTAT
CGGTCTTGTCACTCTTCCAAGCTATATCCTTTTTATTCACTTCAATGGCC
TTCTTGTTCACCGAAATTGTATATGTATCATTGAACAAGCTCCAAGCAAT
AAGGCCACATGGAATAATTGGAGCACCATCAACAGTATTACCTTCAGGAT
CACAATCCTTTGTCAAGTGCACAGCATTCTTATACCGCAATTGTTTATCA
CTTCGACTTTTCACATACCTATATACATAAGAAGTCAACAATTGGTCAGA
TTATATCAACATAAGTCATGCAGACAGGATGCTCTCAAAGTACACATAAT
TCAAATCAAATGATGTCCAGTAAGAATACAATAAATTTAGGGATCAAATC
AAAAGGTGTCAAACCGGTAATTTCATATTTCTTATAAATCCCAAACTGGA
ATAAAAAAGGAAGTATTTTTTTAAAAAAAACAAAATGAGGAATGTCATGC
ACGAATTACCGTCGATGGTTTTGATAGAAGTCGCCGATCTGGTAATATAT
CTGGATTGGGCTCTTCATATGTTTAGGCACCTAACACATACAACAAAAAG
ATAATCCATCATGGATCTTTTTTTTTCTTTAGCAAAAACAATTGAATGCA
TATTTCTAAGAGATGGTAAGGGCCAACATGATAAGTGGTAGGCAAGGTAT
ATTGACATTTCCATTCGATACTCACAGTCAGTGTTCTTGTGCATGTCTTG
TCAGTATCGGTGTTCTGAATGAACCCAACCTTGTCAAGCGTGGACACACA
ATTTGTGTCATATCGATCCACCAGTTCGACGATCTACAATGTACCCGAGT
AATAGAATAAACAAATGCACCATAAAAATGACAAAAGACAACAACAATCT
GGCCACGCAAATTTGCATTTACCTCTTGCGATGCAGATAGAGACGCGAGC
CCAATTGGGACAAATATGATACCAATCAGCAAGAAGGTAGCAACCACCTA
TGTATTTTCACGTACAATCGCATAAAAGGAACTCATAAATCTAATAGGTA
GTATAATATGCATATTTGAAGATAGTAAAATTGGTGATGGGCAAGTTACA
ATTCCAGGAGTTAGTAGTGGCTTGCATGCTGGAAGCTCCTGTTGCGTAAA
CTTAGAATCTGCATACAAAATAAATCATCAACCCCATGAAACAATATAAA
AATCCCTAAAGCAATACAACATGTATTCGAGGCCAATTAAAAAATGGCAC
GGGGACAAAAAGAGAGTACATTTGGGCTTATTGTTGGATTTCTGTGAGCC
ACCTTCAGATTCCAAAGGATCCATCTGTATGAGAAACCAAAATGGAAGCA
GAAACTTTTAACAATTTACACACACGGAAATGGAAAACGAAACAGGAGCC
CGACACAACTGGATTAGTGAGAACTACAGAACACAGAATCTTCAACGCCA
TCAGAATCAAAACCTGTGGAGTTTGGGGTGATGGGGACCCACTAGATACT
AAACAAAACCCTCCATAGAAAAAGACAGTCTCTTTTACTCACTAATATAA
TGGCCCATCACGATATGACTGCCTCTTTCATGCTTTATCTCCTCTGTCTC
TGTCTAAACCGTGATTACGTGATAATGATACCTTTAACCCTACCAAGACC
ACACCCATATCTACGTCCGCCAATCGCATGGGGATCGCGACATCTCACCC
TAATCGCGCACAGGAGACCTAATTTTTCTCCGTTTCACATGCATCCGCGC
ACCCCCGAGCGGCACCAAAATTGTGATTACAACCAAACAGTACAAGGCCA
TAGATACGGAATCGAATCGGAGAAATCGAGGGAGGGATTGGAGCTGGCGA
GATCGAAGCATAGGGAAGCTTACCGCGGCGACCCCGATCACCCCCTCTGC
TTGATGACGAGGGGGAGGAGGAGGAGGTGAGGCCCCGGTGGTGGGCGACC
TCCGGTGTGGGTGGGCGGTGGAGAATGGCGGAGAGCGACGGCGAGAGTGG
GAGAGAGAGAGAACCGAGAAATTTCATTATTTGACATCCAATTCGCAGGC
CTTTCAGGGCAAGCCACTCAATACACATTCCTTTCAGATTTTGTCACTGA
GATAGCGAATTCCTTTATTCCGTGCCACTCCGTCGCCGATCCGTCCGTCC
GTCCCCAACGCCAGCTTTTCCGTCGTCTTCTCCACCTCGTCACGCTCGTC
ACCGGCGCCGGCGTGGGCTGCGCTCTAGAGGGGCTCGAGCTCAGATTCCG
GTGTGGATGTCAGGAACCAGTCGTCTTGTAATCTCGCAAAGCAGCAGCCG
ATCGAAACGGGCGAGCCGAGACGCACGAGGCGGGGCCAGCCGCAGACGTC
GCGGCCGCCCTCCACACCGCAGAATCGTTGGGCAACTCGGAGAAGAAATT
TCCAGCGTCTTCCACCTCGACGTAGCCGGCGAGCGGCCACCTTCGCGAAC
CCGGGCCACATCGGGAACGAAGGCCATATCTAATCCCGCAGACGTGCGAC
CTCAGCACCAGGCAGAACTGCAGAGCTAATCTCTTCCATGCCATAATCAG
CAAAAAATTGTTAATCTTCCCAAACAAATGCATTGAGAAAACTGACAGAG
GAATCTACTGTTTTCATTGATAAACTACCAAGCGTGCTCCTCAGAAGTCA
GAACGAAGAAGAAAGAAATCACATTACGCAACTAATTGATGGGAGAGAAC
GAAGAAACTAGGGAAGAAATTAGCGAGCTGCAATTAACACACAAGCTATA
TCTATGCACAATCAGTTGCTGCTGCTTCGCAAGATTAGAGACGACTGGTT
CCTCCCATCCGTGCCGGAGTCCGAGCTCGAGCCCCTCCAACTCTCCAAGA
GTTTGGCCCACGCCGGCGCCGGTGACGAGCGTGACGAGGTGGGGAAGACG
ACGGAAAAGCTGGCGTTGGGGACGGACGGACGGATCGGCGACGGAGTGGC
ACGGAATAAAGGAATTTGCTATCTCAGTGACAAAATCTGAAAGGAGTGTG
TATTGAGTGGCTTGCCCTGAAAGGCCTACGAATTGGATATCAAATAATGA
AATTTCTCGAGAGAACCCGAGGTAACACGTTTCTCTCGCAGTGGCACGCG
TCGACCCAATCGCTGAAATTATTCACGTGGGCTGACAAGGTGAGGCCCAA
TTCAAGATACCACATGTCCCCAGGCCCATTCGGGAGGATTGAGACCCAAT
TTGCTTGGGACGGCCCGGCTTGGTTTTGATACCTGGGCCGACGAGATTAG
GCCCATTTGGGTGTCAGTTTGCCCTTGCAATTTCAGGGATTCAGATAGTT
GTCACATGCGAGTACACGGCAAGAACATGCCTCAAATCTGCCGCATTACG
AGCAATTAATTAATTAGCTTTGATCTGGCTGATGATGAACAGCCGCTGAT
TCTCGTATAATCTCAAGAGGAAATCTCATGGGGTCATTAATGTTGACAAA
GATCCTAAAAAAATATATAAATTAAATAATAAAAAATCTGAGCACAAGTG
GTGGTGTCCGCGTGGGCGTAGAAGAAGAAGAAGAGTCCCATGGACGTGAT
CTGGTCAGCGATCACCGGCGGCGGCGGCGGCGGGGCGGGGGCGGAGGATG
CGGCACTGCTCGGAGACCTTCTGCTGGAGGTAATACGGGTGGAGGGGGTG
GTCGCGGTCGAGGAATCCCCAGCGGCGGGCGTTGCGGGTGATCTTCAACA
GCCGGAGCAGCAGCGCCTCCGCCATGTCGCCGTCCCGGTCACGCGCCACG
AACCGCGCCACCCGCTCGATCCGCTGCCTCTCCTCCGCCGACGCCGACGC
CGATGGCGCCTCCATTGATCGTCTCGTCGGAATCCGCTTGAACAGATCGA
TTAGACGGGGGAGAGGAGATCGATCGGTTGATGGCGGGCGCTGCGATTTC
CTAGCCTTTTATAGCGCGCGGAGAGGATGACTGGACGAGTGGCAATCTGT
AGATTTGAAAGAGGCACGGAGAGCACTACAGGAAACAATTTTTAGCCTTT
TATATCATCTCCATATATGGCTTTTTTCGCATCCGTCCATCCGGGCCATA
TATGGCTTGTGTACGTGGGTTTACAAGGTAAAAGTGGCAGCTTTCTTCTA
AAACAGTCAGGCCCTGGCCCTGTTTAGATTTTAATTTTTTTTCTTCAAAC
TTTCAACTTTTCCGTCACATCGAATTTTCCTATACAAACAAACTTTCAAC
TTTTCCGTCACATCATTCCAAATTCTTCAAACTTTCAACTTTAGCGTGGA
ACTAAACACAGCCTAAAATTTCCCCCTCCCCAATCGAAACCAGGCTTGAT
CGCGCTGCACTCTGAATAACAGCGAGATTTAATTCCTCGTCGTCGCTACG
AGTAATAATATATACTCTCTCCGTCTCAAAAAAAGGCAAACCCTGGGTTT
CCGTGTCCAACTTTGACTGTCCGTCTTATATGAAATTTTTTTATAATTCG
TATTTTCATTGTTGTTAGATCATAAAACATGATTAATATTTTAGGCGTGA
CTTATCTTTTTAATTTTTTCATATTTTTTTAAATAAGACGGACGATCAAA
CGTTAAGCACGGAAACCAGGGTTTGTCTTTTTTTTTTTTGACGGAGGGAG
TAGTTATGCAGGTAGATACGCCCTGATTCTATCAGTGAAATCGAGAGGAC
AAAAATGGCGACTCATTGGCATTGATCACTGAACGATGAACCAACCAGTA
GCGAATATTTTACATGGTCGTGCAAGGAGCAAGTATTTTTCTTCTACCCA
AATAACAGATGATCATGGCAGAGTGAAGAATCACAGGCACCAGCACCAGC
AGGAGATTGAGGAAGGTATGTGCCCGGTTTTCCGGATCTGAGCCGCCTGC
TCTTCAGTTCTTGCTGCTTCTTGGTTCTTCCTGGACTCAGCGGCCTCCCT
CCTCGCCTCTGCCTTGTGCCTTGCAGCTGCCAACTTGCTCGAAAGCCTGT
CCTGCTCGCGAGCTCTCTTGATCTCTATCTTTGCCTGCAATTCAGTCAGA
GGTAGGTGATTGTCAGAAATTGAAATTGCCTGAAGCTTCTTGGGTTTCTG
TTCAATTCTGTGTCTTGGACTTGGATAGATGTGTCATGAGATAAACTCAT
AAACAGTCCCATTCCAATGCAGAATAAGACACTTTTGGTGCTAATGATGT
ACTCCTAGCCCTTTTGCAGAGAAAGTTTAATGATTTTGACAAGTTACTGA
AGCTATTTTATCCAGTGATAAAAACTAGGAAACTGCATATATTGGCCTGG
TTGAAGAGTATACATGGTATCATCATCAAAATAATCAAAGGGAGATCGAT
GGTCTACCTCCATCCTCTTCATTTCAGCTTCAATTTTTGCTTTCTGGTGG
TTTTCCCAAGCTTGAATCTTTACCTCTTCCCTCTGAAACCTAGAATTGCA
GGGTAGGAGAAAAAAGAAAGATAAACATGCTGTCAGGGAAATGTGCAAAT
TCTTCAGATAAGCCTAGCAATATGAAGTTTTGATTTCCTTGCCATGCGTT
ATATTTCTACGAGATGGGCTACCCTAGTTGTTCTTAAATCTTAATATTAA
TCAATGCAAGCTTGCATGTTTTCCCTACTTAATCCTGATTTGAGAATTAT
CACATTACAAGCTCACTAGTATCTGTTAGTAGATAGCCAAGAATGAGCAC
ACACCTTGCAAGATATTTTGCTTTCTCTGCCTCCTCCCAATCTGCAGCAC
GAGCCTCTCTGTCGATTTCTACAGCCTTGTCGGTTATGACATTTGCGAAA
CTTGTTGTAGATTTCTCTTCCTTGCTAGCCCATGCAGCTATAGTTGTCTT
TCCCAGCCGTTGGCCAAGATCCATGATTTCCTTTCTTGTATTCATTTGTA
GTTCCTCCTCAGACATTTCCATCTTATTTGGACCAAATTCACCAATACTG
ATTTCTGCATTACGTTGTGGTGTTGGTGTCCGAGAGGAGGTTGGACTAGA
AGCTATAATAGGAGTCCCAGTCCGAGAGGGCTCCTGGCTGGCAATAGGAG
TCATTTCTGTGCCCATGTCTCTCATCGAAACAGACCTAACTGCAGGAGCT
GGTTCATCAACTATCGAAGCACTTTGTGCAGGATTAAATGAAATAGGCTG
TGCGAGAGCTGCAAACAAAATAGAACAGGACATTTCCGTCAGTGGCATAC
TGAATTTTACAAAAGGTAGAAGCATAGAGGAAACAAAATTTATTTGCTGT
CATCTAAGAAGTATAAGCCAGAGAGATTTTGAATTATAGCAACTAGTAAG
TGAAAGATAAACTATCCCTGGAATAGGCATTCACCCAACATACCGGAACT
GTTCATTTAAATGGGCGATACATAAGGCACATAGACTTATAAGCAGGTTT
ATCTAATGAAAACAGATGGATTTGTTTGCTTTCTGATTTTATATTTAACA
AATTTGTATATGAATTATAATATTCCTCCTGTCATGAAAAACAGCTAAAC
ATCAATTTCAGACCCTTTTTGCACCGGCTACTCACAATGTTACGTGTCTT
CTCAATTCACTCTACTCCACTTCAAATTTGCCTACCTAACACTACGAGTC
TCCGAACAATACTTGGTTCAACCTAACAGTAACAGACTACATCACAAACA
ATCAGGAGAAATGCTAATTCAACCTCTTAACTTGCAGACAAAGATAGGCT
GAAATTCTAGTCACACCAAACCACAGATGTGGCTCTCACAGGTCACTAGA
ACATCATCTAAAACTTCTTGATTACACCACAAATCCACAATCCTTATCAA
TTAAGATATTCAAGAGCACAAAAAGGAAATTAAAAAAGGCATGGTGAAGT
TTCTTGCTTACCAACTGAATTCTTCACCAAGGTTCCAGTGTTGATGGGGA
CCTCAGCAACCACCTTAGCAACGGCTGGAGGCCGGCTTACATGTTCAGGA
AATGCCAGCGCCGATTTCTTCGGCGCAGCCCCAGCTGCACTCCCCACACG
GCCACCGCGGTTCGCCGTGGGGCTAGAAATCCACTTCTCTGCATCATCCC
ACTTCGACGGCGTCGGCCTAGAGAACGGTGGCAGCAAGGCGGTCACCGCC
GCCGGCCTCTTCACCGTCGGCGGGCCCGACGAGCTGCTCTCGGAGTCGAA
GCTGTCGTCGTCCTGAGCTCGGTTTCTTGATCTGTGGCCACTGTTGCTCG
ACATTTCGGTGGAGGTGGAGCACTCCATGCTCCCTGTTGACGCAATTAGC
GATTTGGTGAATCCGTAAATGAGAATGATTGAGCTGTGCAACACCATTTC
TGGGGTAGTGGACTTACTCTGGTCGTCCAGCTCGCCGGAATCGTTGGCCT
CAGGCGATGTGTCCTCCCCGTTGTGCTGATTTTTCTCTAGTCCGAGAAGC
ATTGCTCGTAGCTTAGCTGGGGAGAATCCACCCGACTGGAGCAGGAAGAG
GAAAGAAGGAAAGATTTTAGTGGAAGCTGAAAGAAATTGGGGAAAGCTGT
GGTGAATCAAATCAGTAAATGAGGCAAAATTAACTGCGAAAATTGCCAAA
TTCCGACGGAATCACAGCAGAATGGACAAAAGGATCCAAACTTTTTAGTG
AAGTGTGCACTCAGATAACCCAACCTATCTCAATCCCCTCCTTACCAAAG
CCAACATTTGAAAGCTATGGCACAGAAAGCATCACAGAAATTGAGACAAA
ACTGGCAGAGCAGTGACCCGGTAGAGCAGCAAACAGGATAAAAGCCCGCA
AACTTTTCAGCAAAATGCGCGCCGAATTAGCCACACAGGCGATCGTTCCA
GGCCTGAACATTGTTGGCCAGTGGCCACCACCACAAAAGTACAGTGCCGA
CCAAAATGTCAAGGCGAATTTGAGAGGAGAATGGAAGAGACGAAAAGGAG
CACTGCAGGGGAATCTATCAACGGCAATATCCCGACCAATCGATGAGAAA
ACATCGAGTTCAGCAATGGCAGGCGTGCCTGCTTTCCAAGAATATTAGCA
ATCATTAAAAAGGACACACCTCCAGTACGAAGAACAGCACAACTCCACGA
TGAAGGAATCGAGCAAAATTTACCAAATCGAAGCAAGATAAGTGGCGCTA
ATGCCTAGTATTTCAGTTCCAGCCATCGAAGGCGAGAGGCGCCATGGACT
CGGAGATGAGCTCGGACTCCGAATGGGTGCAGACCGCCAAGAAAGAAGAA
GAGCAAACCAAGAAGAAGAAGAAAGTCGAAAAATCCGGGAAGAAAGAGCA
AATTCACACGGGAATCGCGGGGAGGAGGCCACCTGACGTTGGAGCGGGGG
GCCGTGGATGCGCTCGTACTCCATTAATGGCGTGCGCGGCCTGAATCGGT
TGGTGGTGGCGAGATGGCGTGGGAGTTGGGGAGAGGAGAGGAGACAAGAA
GCTTGGAAGGGGGAGTGGGATGTTAGTGGACTTTGCGATTTCGTGCTATG
CTAGTGTATATATGATCTATTTGTACCGTATTATAGTGTGGTTAGTGGTA
GTGGGGCTCATTAAGCTGATTAATTAAGGCTTCCCTTAGGCTGAGTTCGG
ATGGGGGAGATGGGAACCCAACTTCTGCGCACGGAAAACGGAGCAGTCCA
TTAACACGTAATTAATTAAGTATTAGCTATTTTTTTTCAAAAAGGGATTA
ATTTGATTTTTTTAAGCAACTTTTGTATAGAAACTTTTTACAAAAAATAC
ACCGTTTAGCAGTTTGAAAAACGTGCACGCGGAAAACGAGGGAAAGGGGA
TGGGAAAAGGTGAATGCGAACACAGCCTTAGTGCTGATTTGGTTGGATCC
TTTCTTCCTTGTTTCGTGAAAGACTATTATTTAGTCTATAATAGGATAAT
AGTTTTTTTTTTGTTGCAATGTGCTTGGATTTGGAGCAAATTACACAAGC
ATTTTTTATGAGGCATTTTTATCGATAGCAATATGCTCACCATATATATA
CCAATTCTGCCGTGAAGTGTTTTACAATGTTCTAATGGGTAAAAGAACTA
ATTTAAGCCGTTTTTTTTCTAATCTAATATCATACTACCACATCAACTAC
TAGTAAAAAATATTTTGCTAATAGCAGAAAATGATATCACTTCTACTGCG
ATAATACTAATACTCTGATGGAGGATATGTTTGTGAGAAACAATTAATTT
ATAGTTAGCTTTTAAAAATATAGAAAAGTTAGGCTTTATAGCTTTTCGTT
TCTAGTTTATTTCTAAAATTTTATAACTACATTTTTTTAAAAAAATCTAG
ACAAAATGTTGAATTGTTTAGAGGAGCTTCTGGATTTGGGAGAAACTGCG
GTTGTCAGAAACTCTTCTAACAAATCTGGACTATCATACCGTAGAAAGCA
CCATAAAGGTGCTCTATTGCCATTCATATGTTTCCTATGTTACTTGACCC
TGTTTGAATCTTATTTCATTTTCAATAATTGATATTTTTAGGTAATCAAT
ATTTTGGACGTACTCTCTATTAAAAAGTCAACCTCTAACTACGAATATAA
GTTGATTCTTTTTTTAAAAAAATACTACAGAGGTAGTAAGAGCGTGCCTG
AAGGTAGGAGTCGAAGTTGTCACGCATGCCTCGACGTTGGAAGCGAGAAA
ACAGGCCTGAATGTAGCAATATCTCGAGCCGTACAACTTTGCCATTGCAG
CAAGCAAGCGAGACAGACAAACGTGCTCTCCAAACTTCTTCAGGTTAGGG
TGTGTTTTCATGCTAAAATTAAAAGTTTAATTAAAATTGAAACGATGTGA
TGGAAAGGTTGAAAATTTGTGTGCAGAAAAATTTTGATGTTATGAAAAAA
TTAAAAAAAATTAAAAAAAGTTTGGAACTAAACCCAGCTTTACTTTTTAG
TTCGAGTAAACAGGCCTGAGTGACTGCTACAGCTCCAACAAATAATTGTA
GACAAACTGAATTATTGCTGCAGCTCTAACAAATTACTGCTACTTAATCC
AACAGACTTTACGAGTTGTGTGACACTGTGACAGGAGATGCACGTGTGGA
GGGCAATCTGAATCTCTGAATCTGAGTGACGTGCTAATTAATTATTAGTC
CATTAATATGTGAAAGAAAACTTGGGTAGGACGAAAATATTTGTGTCATA
TAGTGATGAGACGTGACCGGAGAACCCTAGGGGCTCACATCAACGTGCAG
CCCTAGCCAGTAGGCAGGCACATGCTTCAGCGTCCAGGCTCTTGTTGCAA
TACAATGCTCGGGTTTTTCGTTTACAACTCTATCCGTGCACATATTTCAG
AACTACGAGAATACTCCGTTGTTCGTATATCTTATCTTTAGGCCATATTT
ATACTGAGATAAATGGAGTATAACTCAATGCTTAAGTTAGAGACATATTG
TTTGTATATCTCTAATATTCCTTCTATTTTTGATTTCTCAAGTTTCCCCC
TGTGATATAAGTTACCACCCTTTGATCACTTAAATATAACTATTTCTAGT
ATTTAAATTTTATTTTAAAAGGATTGTTTCGTATCTAGACAACCTCCATC
CGACTATCATCAATCGGGACAATTAATAAAGAGTAATATAGTTCTTTTAT
CTTTGTTTTTTATTCTCTATCAAAGTCTTCAGAAATAAATATACTCTCTC
CATTTAAAAGTTTAAGATATATTTCTTTTATCATCAAGACCAAGAAAAAA
AAACTCATCTACCATATGACAAATCAAGAAACTACTCCTTTCGTTCCACT
GACTAAGCTTGAGGTGCAGTCAAAGTTGTAACAATTTTTAAAACTAACTT
TTAACTTTGAAATTCTTAAATACTACGATGTTTATAGTAACAAAATCACA
ATTATATGAAAGTAAATTCAAATATCAATCCAATGAAATATTTATCAAAT
AAATCTTAATTTATAATGAAATATTTATCAAATAAATCTTAATTTTATAA
TGAATCTTAAAATGTGTGCGTGCCTTGTTCAGTGGGACGGAGAGGGTACT
TACATGCATGCAACCAATAAGTATTAAAATGACTTCTTATGTTTTAGTTA
ACAATTTAATTCGGTACATATAAACTATAAATATACCTATCTTATTTAAA
AAACTAAAAAATTAAATATACCTTAGATTAGATTTTTGGATGAATGATGT
ATTTTAGAACAAGGGAATGGTATTTGTTTGCACTTTCGTCGGTTGCAAAC
TTCTTTGAGACTGTCTTCCTAGCGTAAAAAGGAAATGCCATTTTCACCCT
CTCAATTCCTCCCGTAAATGTTATGCAACGTATTTTTATTACACCATTTT
CCATATATTGTTCATGTTCCGTATCTTCTTTAAACAAAAACTTATGCCTG
CTCTTTGGTTCATGCTCTTTGGCACGCCCTTTTCCAAAGGTGTATGATTA
ATTTTTGGGCGTGCAAACATTAGCTCAGGGAACATTATTCTTGCCTTCTT
GGTTTCTGGTAGCAAAAGCATTTCAATGTCAGCAATTTTTTTTAAGAAAA
AATTCTGTCCTCCTTTAGAAACAGGTGGACGTGTTCTACTACTACCTGAC
AAATGACAACAAGGATCTGCATGGGCAGCTAATCAAGCATAAATTGCTCC
GACAAAGATGCCTAATTGTTTCTTAGTGGGAAGCACAGATAAGAATGCTA
AATGCTCAACTTGCTGATATCTAGTACTGTTGTTTCGCATTCCTGGTCAG
TGTTCTCCTTCCATGGCTAACATCATAGGATAATCAGTGGGTTAGGTTCA
TGTAATTATGCAATCACCTAATGATAGGCAATACATGACTTTGACCAAAA
AGGGTGGCTTTGCTTAGTTGTCCCGATTAGAAGAAGTGTAGTTGTGGTGT
GTTTTCTAGGCAAAGTATTGATGTTTACAAATGGCAATGAACTGTGTACA
TCAGATAAACAGGAACAGATATGAGAGCTAATCAATGAATTCAGCTACAA
CTACTAGCCTACTACGTAAATTACGGACAATGGAATTTAGTTTAGAGATG
ATCCCAATGTTAACCGAGTACTTTTTTTAATGATCAAGCAACATAGGAGT
AATAAACTACTCTAGCCACATTTCAGATTGAATCCAACCAGAAGGCACAA
AAATGCAGTAATAAGCTTATCATGGATAAGGTGGCCAAGAACCATCTGCT
ACGAGCTAGTGGTAATTTATAATCAAAATCCATGCCGTCTGAATTCGAAA
TTTAAAGGGAGTAGCAAATTCAGGAGTGTAAGGCCGGCATTCGTTCAAAA
AAAAAAAAAGAAGTGTAAGGCCGGCCGGCACCAACTACCTCCATAGTCCA
CTAATTCCTGCAAACGCATAGGTCCCAAGTTGGGAGCTCAACGCATTTCT
GGATGGTGATCTTCCAACTACCACTACATACTACTTTCCAAAATATAAGC
GTGCAGGGTTGTCTTTGTAGGTTTTCACCTTTGTGTGTGGATGTTTGCTA
AGCTACTCTAAGCTAGGCCATTTTCCCCAAATGTAATTCAGTGGTAAAGC
ATCATACTTCAGCCAGGAAAAATATATCACCGGCGAGTTACCGCTCGTTT
TGTTAGCACTAATCAGTTCAGTAAAAACAGTTGGGGAAAAAACATTACCT
GAATAATGTGTTAAGTGACCGTTGCTATGGCATCTAAAAAGAGTTTTTTT
AGAACAGAGGGAGTAATTTGCTACTTTGGCATATAATTAAGGGAAAATTG
CAAAAATCACCCCATAAGTCATTTGAAGTTTGACATTCCACCCCATAAAT
TATTTTGTTGCAAATATCCACCCACCTACTCAATTTTGTTGCAAAAACCA
CCCCGGTAAACATATGCTTAACCGAATCAACATATTTTTATAAAATGTGA
GCCATCAATATGGCCTTTGCCAAAACTAAATACTTCTAGAGTATTCGTGA
TACATTTTTTGTGAGATTCCACATATAAAATTGTTGACGAGAGCCTAAAC
ATTGTTGCACTGAGTTTTGCTATATGCAAAAAAAAAATCAATCAAATATG
GAAAATAAGTCTAATGCAAGCACTTAGACAAGATTGACTTGGCTAGCTTA
GCCTGTGGTAATCCTACATCAGCAATAACGAATTGATTCGGTTAAACACG
TGCGCATTGGGGTGGTTTTTGAAACAAAACTTAGTAGCAGGTGGGTATTT
ACAACAAAATGACTTATAGGGTGGAATGTCAAAATTCAAGTGACTTTCGG
GGTGGTTTTTGCAATTTTCTCTATAATTAATAACATGACCACAATAATGT
TTCTGAAAGGAAAGGTGTAGGTGTAGCCGTTAATCAATGAATGAACAGTA
CCACTATCAGTGTATATGTCCCATTTACAACTACTGCGAGTCCCTGTCGA
CCCTGGTTAGCAAGGGTACTACGTTACCCTGCTGAACTGTACTGTACATG
AGATACGTGTTGTCTGTCTGTGGTACAACTTACCAACTCCGCACTTGCTT
AGAAGTCAATCATCCACGGTAACTACTCATCAGAAAATGCACTTCAATAA
AAGAATCATGCATTAAAACACACACACACACACACACACACACACACTAT
ATGGATGACAGCATCAGCCAAAGCCATGGATTCAGTATTCAGACTTGAGC
ATGATGGATGGCCTGAAGGAGAGAGCATAGCACAAGAAGAAGAAGAACAT
CAAATCCAAGCAAAGAATCCGTGGATGCTGAATTCGCTGGGGCCATGCGG
TTTCTATGGAGATCCATTTCTTGCTGTCAAAAGGTAGCCGAGGAATGGAT
GGATAAACACTGACACATCTGCTGCCCAAAGCACAGCAATCTCTCACTCT
GTCCGGTGTCTGCACACGAGTCCTTCCTGTTGGGCCCGTCCTGCCGATCC
CTTCCCCCTGCCGGCATCCGAGAGAGCATCCAAGCATTTTACTGTCTTGG
ACCAGAATCCTGTGTTGCATGTAGCAGTAGTAGATGTAGAATGGAAATAT
GGAATGTTCAAATTTCACAAGATCTTTACAAGAATTTCGTCAGAGTTTGT
CCGGACAAGTAAAGCAGAGTTGGAATTACTAATTCAGACGTACAATAGTT
CATAAACAGTCCAGCAGGGCTGGTCCAACGTCATTAACGCTACTACTCCC
AACAGAAACGGGAAATGGCAGTTAGATTGGGAGTTGAATCGCAGTTGGAT
TGAGATATTCCCAACAGGAACACACAGCTACCAGTCAGAATAGAAGCCTC
TAAAAATGCACTCCTAAGGCCTAAGATGAAGATGAGCTTTGTTTATACCC
TCTCCAAGTCTCCATTCCTCTGCTGTCAATTGGACAACCTGTTCGTGTGG
TTCTGAATTTGATGCTCCCGGTATATACAAGCTGTCGACCTGATTGACAG
GTGCGTGCTTTCATTTTCTTTCATATACTCATTTGTTCCTTCCACGTATT
CCCTTCATCCCAAAATCTAAGGGATTTCGGACGGGTAAGACACTAGATTT
TGGATATAGTGTCACATCCGTCCAAAATCTCTTATATTTTGGGACGGACA
GAGGACTAATAACACTGGTAACTTGTACCTGGAGGTTCGTAATTTTCTCC
AACCTCCTTAGGCCTATTTGTCGCTCGAAGGTTGCAACTCTAGAATTTGC
TACTCCTTATTATATGATCATCTGCCACTGTTCGTAATATGATTTGCTTA
ACGGCGGTTTCACTCATGATTCGTCACCTTCGATGTGTTCTCTTTTTCTC
TCTTTCTTTGATCAGACAATTATTAGGGATTCGACCAAACTGGCTTTGGT
TCATTGGAATCAATCTGGTGCCTATATCTCATACCCACCCAAACATATTT
GACAACTGGGTGATGAAAATTTGATAAATTTCTTGAATGTCAAGGGCTCA
GCACATCTGTCCTGTTTCTACCAGTTTCAGCTAATGATCAATTTGAAAAT
GATCTCCAGATTGAAAACAAAGGAAACTAAAAGTAATACATAAAACTCAG
CAAATTATGTATGTAAATACCTTTTGGGTGGCAAAACCTATAATTGCAAT
GTTTGATAGCAAAACATGGATCTATCTTCTCTTCTCAACAGTTCATTGCT
AGACTTCCCGCACTATGATCAACTTTGGAATATCAGTTGCTCAAGTTTAC
AGATGTTAACGAGGCCCAATGTCTACTACACATCCAGGCCCATCAGAGCT
TGTATAAGCAATCCAGTGAACAGGAAGGTGTAAAAGGGAAAATACTCTGC
CAAGGAACACAACATTGCCCAGTATTGTCCAGGCTAAAAAAAGGTAGTAA
TGAACAATGTGTACCACTGGGGAGTCAGGAGGAAGCGTGCAAGGGGCTTT
TTACCAGGAACAATAAACCAAAGCTGACATTATTACAAATAATCAAACAA
ATAATCAAAGCATATTTGTCCTTCAGTTTACAGAAGAAAACCTGTAGTTG
CAGAATACTCCTGGGTCGCAGTACAGCAATTGCAGGAATTTGGGATGACG
GGATGTTAGACTTTTTACAAACTATATATATCCCAGAATTTTTGTTGAGC
TTTTTTCACATGAAAACCAAGCAACCTACCTACAAAGAAATCCGTGGTTA
AGATTTACATTTCTGTACTCACCAGTTTGAAGGAACAATTTGCAAGGGCA
CATTGGGGATCCCTGGACTGATCTAATGGATTGGATGGTACTGTGTGATC
CCCCGTTTAGGTGGTAGTTTCCTTAATATGAACAGCACCAAAGCTGAAGG
TACAATCTCAACCAACTGCCAAAGAGAAAATGAACGCTATCAACAAGCAC
TCAGTAAGTACAATTATTGGTCTAGACATATTCAAAATAACACGACAAAG
AAATTGCTTTTGCAGTTTATTCTTGGCAAGCCATTTTTTAATGACCATTC
TTACAAAAGCAAATAAATATGGCAGTGACTGTCTTGAGTCTCAATTACTT
CATACAATCTGAATATACTCCAACAGCAAAAGCATTTTGTAAACTCATTC
GGCAAAATCAATATGCTATAGTTTGGAATGCTTATGCACAGATAAGCACA
TACAATTTCTGTGTTCTGCCAAATAAATAGCTTTCACTAGTTTCCTCTCT
TGTTTTATACAATGTAGCAAAACCATTTTTCCTTGAGTCACATTCCCAAC
AGAATTTCAGTTCAGCTCTTTTTGTAAACACAATCACTTAATTAGGATAT
CAGCATACCCACCATGTGCCCCATGTTCCAATCAGGGTAAAAACAAGCAA
AAGAAACATATCTTCCACAAGTCTATATCACATTCTAGCATTATCCCTTG
TTTGACACCAGTTAAAATTATGTAAGAAATGATTTCCTCGATGTGAACAT
TCGAACATGGCAAATTAAAATGACCAACACAGAGCCTCTAACATTAAACA
ACAATGACATTAGAGGAGATCAAGATATAAATGCCACGAGATAAACAAAA
ACAATGTATAAAACTACAAGGTTGAGTACAAAGCAAGTGAACAGGAAGAC
ATACCAAGTAGTAGAAGAAGTTTAGGATTGGATGGTTCAGAACATCAAGA
TCGGCTTCTTTATCAAACGCATTTAAGCACATCTGTAAGATGCTCTAATT
AAGTGGAGTAATTAAAGTCTGAAGACCTCCCTAACATAATATTGACATAG
GACGTACCATTACGCATCTGATCAAGAAGCCAGAAAAGCATATGGTTGTC
ACATATCCAACCTATGAAAAAGTAGATGTGTTAGAAATGCAAATTATCTA
AAGTATTAATTCTGGAATAGAAGCCAATGATAAAAGATAGTACCTCATTC
AACTTTTTACGCCTTCCTTTTGATTCAACTGGAAAACGCTGTAACATCAG
AAATAGCCTACAAAGATAACCACAAAATTACACTAAGTAACATGCTATGA
AAAGAATCACCGCAACCAGTACCCAATAACTGCACACCCACCCAGGCATG
CCTACTTCCAATTTCCAAATAATCCAATATACAAAAGCTCATGGACATAA
CATGTGGGAAATAACTTCAGAAGCATACTAATTTCTTGTCCATAATTCAA
AAGACAAACACCCAAAACAACAAAAATAAGAAAACCAAGGACAGCTTACC
TCCCTCCATAGAGAAGAAATCCAAGGGCAGCAAATAAAGATGTCGCTGGC
AAATAACTTTGTATTAGTAGAATAAATGATAAATTATCATGTATAACAAG
AAAACTCAAAATTGCACTACGCCTGGTTTATCATGACTCAATGTATTTCC
TTCATGTTCATTAATATTTAGGGGATGTGAGGAACTAAACGTACGCGAGA
ATTTTTTTAACTTATGATCAGATAGTTTTCCCATCTATCTCCAGCTATGA
TTTCCACAAGCTCTCATTCAAAATAAAAAATCCATACTAACTGCAAGACA
AGGCAAATTACACAAGATTTACCTGCAAAGAACATCTTAGACAAGATGAC
CATTGCTCGAACTGGTTTCCACCACAACGCCATCCAAAGTATTATCTGAA
AATCATGCAAAGATCAGATCATTCCAAAAGTACTTCAAAAAGGAAAGGTA
GCAAAACTTTGTGTAATTCTATGTATTGAAATATGCTCTCAATACGGTAG
AAATTTGTGAACATGTCCACACTGAAAAATGCTCTGAATGGCAAGTGGTA
GGTTAATTTGACATCCATGCCCACCAAAATGTAGCACAACAGAAAGTGTA
CATCCAGGGAGTCCCCACAAGCTAACAGCCATCATTGTCTCCACAATAAA
ATAAACTATTTGTGCAATGATGAGTAATTGTACATTATGCAGTCAAGATT
TAGTCAGTTGGAATCATGCTACGCTAACTAACTTATTTCGAGGGTTTTAT
GATAGTGTTTGCTTTATTTTCTCTGTTTAACCTTTTTTCTGATAGCATAC
TATCAAACATAACAATTCAATTGGGACTCATCCAATCACTTTACATTATC
AATGGATGATCCGTCCAGTAACAAGTTTTCCAATTGTCATGATAATGAGT
TTCATGTATGAGTTTGTAGAGAGAAGCAATTATATCAACAGTAAGAAATG
TGGATGGCAAAGTCACCTGGATTGCATAGACCACTCCATTGATTGTATAA
AAAGCTGGTCTGAGCCCATCAGTAGACATTGCCCGTGCCTAACAAATGCC
ATCATGAACCAATGAGAACAAAAACACCCATGGGACAAAACCAAAATATA
TCCAAGTAAAACTAACCTGATAGTAAATCTCAGCCCAGAAGAGCACTAAC
AGAGCATAGGTTGTGAAGAATGCAAGCCCCGGAAAATCAATGAGCACATG
TTGAAATACCTACAATGCCATATGGTTACGCATCATTCCTACTTTGCACC
TTCGAAAAAAATTGCAGAAACAAGTCAGAGAAACATAAACTGTTCCCCCC
ACAAACCTCAGGCTGCACAAGTTGCACATCTCGTCGGAGCACAAACACGA
TTGACCGCACTGAAACAAACCAGTCCAAAATCATAAACTGAAGTTCCGAA
AAAGCTAGCATGTATCAATGAAGCAGTGGCAAAGTGCAAAAGTATGCTCA
CCTCCATTCACAATAAAGTTCATGAAATGGAACACCTTCTGTGTCGTCCA
TCCGTACTCAGGTACTCTACATTCGATTCTGATCAATTGGACCTGCAAAA
ATTCTCCCAAAAGTGCAAACGACTCAAATGAGACTGATGCCCATGTCTCC
ATCACTATACAATTCAAGCATACGGTAAGCTACAAAGTTCCCGCACAAAA
CATCAGCTTAAATCAAATCTAAGCCCTCGATCGAGACAATTAAAGACGAA
ACTTCCAAACTGCTCGGCTACACGACCCAATATCCTCCCCTATTATTAGC
CCATGTTTTTCAAAACCTAAATCGATTCTAACGTGTCCCGTAGGGCTAGG
GCTTACCAGCGCGACGAACGAGACGGCGCCGTATAGCGTGGCGAGGGCGT
GGAAGGAGCGGTCCTGCCACATCGGCGAGTTGTTCACGTCGTTCCACCAG
TCCGGTGCCACCGCCGCCGCCGTCGAAGCCGCCATGGCCGCACCCACCAC
AACCACCACCACCTCCTCGCCAATCAGGGGCGCGCCGGAGGCAGCAGAAT
CAAATCAAAATTCAGGGCTACGAGATGCGGCGCGCAAGGCGTGATGCGTG
CGAGAGGATTGCGAAGGTTTCGACGCAATCAACAGAAATTTTATCGAAAA
GCGAGTGGATTCTGGATTGGGGATTGGGGATTTCGGGAAATCGGCGTCGA
TTTCGTCAGCGTGGGAGCCTTGCGGGAAAGGGGAAAGGAGCCTTTGCCGT
GCGGTGAGGAGGAGATCGGCCAAGTTTTTTCCGGTTTTTTTCTCATCCGT
GTTCAGGGCTTCAGGCCAATATGCTACTCGAGGCGTCGTCACGGCCCATG
TAAACATATGGGCCGAAATTTTAGTTTTTTAATTTACAGCCTATACACAC
GTGAATTGGAGTAGAACGTGAGGAGATGAGCTTATACATGAACACCACAA
AAACCACCTGATTTTAGTTTGAAACCTCAAAGATAGATTGAATTCTTATG
CTCAAACGTTCGTGTGTGTTATGATTTTTGAGAGTGGAATTTCTGAATCG
AGTGCCTATATATCTGATAAAGTTGGAAGAGTGAACTCAGGGTGTGATTA
GTTCACACTAAAATTGAAAGTTTGGTTGAAATTGGAATGATGTAATAGAA
AAGTTAGAAGTGTGTGTAGAAAAGTTTTGATGTGATGAAAAAGTTAGAAG
TTCAAATAAAAAGTTTGTAACTAAAATCGGTCCTCAATTTTGAACTGAAG
AGCTCGAAGCTAGTAGTAAGCCTTTTAATTTTAGGGTCACTATTGTTGGC
GGCTGAGTTTTGGCAGCTGGTGGCCTGGTGTATGTTCCGCAGGCTCCACG
AACACCATCATGCTCCCGTCCTATTCCCAGGCTTTTTCTCTCTGTGGTGG
CTGGAGTAGTACTATCCATCAAATCATCGTGCAGATGCAGCCAGCAGTGG
AGAATATTTAAACTGGCATAACCACAATCACCAACGACCAAACCTAGCTG
CTGCTAGCTATAGCTACGAGCACAAGAAGATACCCTGGCTGGCATCCCAT
TCGTTGCTATACTCACACGGAGGAACATCATCACATGAATTGTCCATGGA
AACCCGATTCTCAGAATTATCCATATTTATGAATTTAACTACGGCTGTGT
TTAGATCCAAAGTTTGGATCCAAACTTCAGTCATTTTCCATCACATCAAT
CTGTCATACAGACACAACTTTTCAGTCACATATCTCCAATTTCAAACTTT
GGTTGTGTTTAGTTCAGCGCAAAGTTTGTATTTTGGTTGAAATTAGAGAT
GATGTGACTGAAAAGTTGTGTATGTATGACAGGTTGATGTGATAGAAAAG
GACTGAAGTTTAGATCCAAACTTTGGAACTAAACACAGCCTACTAACCAG
TATTTATCCATATTTATGAATTTAACTAGTAGTATTTAATAGAGACATCA
ATACGATGTTGGTATATTAGAAACAAAAAAATACTACTTTTAAAAAACGA
TATTCGATCAATTGGCTTTAGTTTCGGGCCCATTGACAATTTGCAGATCG
ACAGAGAGTACGTACGTACACAGAGCCTGGCTTTCCATTGTGTAACCCGT
AAAGGGCGCCACTACTCATTCGATATTGCCACACTGACTGACTGACTTTA
GCATCTGCTACTACTACTACTCCATGGACACACAGCACACTACCTGACCT
GTCACCACGGCGCCGAGCACAAGAGAGAACACACAATGATGATCACACAC
ACTCGATCGATCTCACTGCTACTAGTAGTAGTAGTAGTACGCGTGCAATG
CGAGGCGGGCATGGGAATTTTTTTACATGATGGAGCAGGCGTTGACGTCG
TCGTCGTTGAAGAGGTTGCTGACGGGGTCGGCGCCGCGGTGGGGCTCCGG
GAGGTGGCCGTGCTTGTCGCCGTTGTAGCCGTGGCGGTAGTAGTTGTAGC
TGGGGCGGAAGGACTCCTCGTCGTGGAAGTAGTCCTTGGCCGACGTGAAG
TAGAGCGGCAGGTCTGGGTTTGGCCAGAACTCCGCCTTCTTCCCCGCCCG
CCTCACCTCCTTCAGCACCCGCTGCCTCTCCACGTACCCCGTCACCGTCA
CCTTCTCCATCTCCAACTCCACCTCCACCGAATCAACCCCTACATGCATG
CAAATTTCACCAAATTAAGCCATGTTTAGTTGCTCCAAAATGACAAAAGT
TATACTGTTTTGGAGCACTTTTTATCAATATGAATCGAAGCCATAGTAGT
AAAAATTGGCAATTTAACATTTGTCATTTGGAAGTCTAGAGTAGCAAATT
TTATCAAAAAAGCACGTTGGGAGCCGTGCTCTCTCTCTCTTTGCTAGTAA
AATGACAAAACTTTACCATGCATCTATGCACCAATTAGTAAAACTTCAAT
GCCAAATTTTTTACCGCCAAAACTTTTGCCAAAAAAATTTGTCACAACAA
ATTGATCTAAACCCTTAGTTGCCAAGATTCAAAAACTTTTTATGATAATT
GAGATTTGCAAACTATACCTCTGAGCTTCATGAGAGCATGCTTCACGACC
CTCTCGCAGCCTGAGCAGCACATCCGAACCTTGAGCTCCACTGTCTGGGG
GAAAACAGAGGAGACAACCGTTCATATTTTACTGTATGTACTCGCATGCA
GCAATTCAATCAATCGCACGCATGAATGATACATACACCTACTGTAGTAT
TTTGCTACTGGTACGAGTACATTTTTACTGTCTCCAACACCGGCGCATGC
GGCAAGCCGAGGGAAAAGTTTCCCTTGTCCTATGTAAGTTGCCCTTTTTT
TTTCCTTCAACCTTTTATCGCTCTCTTTTTCGCACGCATGCATGAGCTTG
GTTTCGCGGGCTGTTCTAGACAGCAACGTGCACAGCAGCACAGATTATCG
CTACGAGCATATGCTAGGAAATTAATTAGCGTTAAGCTAGGAGACAGCAT
CAGAAGTGGCGGACAAAAATCTGAGGAGAATAATCTGAACACGACTAGTC
GCAATCGCAATATCGCATAAACAAGCTAGCTTGCAAATACGTATTCATCT
GAACAAAGAATATGTCCGTCTTCTGCATGCGTAGCATAGCTAAACAGAGG
AAGCGAGGAACAGAGCAAGCAAAGCAAGAACGAACGAGCAAGCTGAAGAA
GAACAAATACCTGCAGTGACAGTGGCCTGCTCCTGCCCATCCTGCGTCCG
GCGAGGCCACCCTCGTAGTAGTAGGTGTTGGTGCTCGTCGGGTGGCTGCT
GTAGTAGTACGCGCCGGCGCGGTGGCCGTGCCGGTGGCCGCCGGTGGGGG
AGAAGCAGCAGTAGAGGAACGACGACAGCGCGGAGGAGACGGTCGACATG
GCCGGCAGCTCACCGCCGCACCAAATTATACCACCGGAAAAGAGACAGTG
GAGTGCACGGCAAGCTCGAGCAAAGCTTAAGCTAAGCTAAGCTGAGCTGA
GCTAACCTCTCGCTGCAGGTTAACCTGAATCTTAGCCAAGAGGGTTAATC
TTCTGCTTGCTGCTTCAGCTGTAACTGCAAGGAGAACAAAACAAAAATGC
TCAAAGTGTTTTCTTGCTTCTGCTACTACTTCTGCTTTTATTCTCCTCGA
TCACTGCTACTGCCTTGCTCGATGGTGCAATGGTTTTATACTTTTTTATA
GGCTTTTTTTTGGGGGAGGAAGAGGAGAAGAGGGTGTTGCAGTGGCAGTG
TAGTGTAGAACCCTTGCCTTTCCCCCTCATTTTATTGCTTGAAATGGGGG
TGAAAGGGGGCCCCCGGTTTGTGAGGAAAGGGCGTAGGATTGATCCAGTA
CACCTGTTCTGCCACATCATCCGTGGATTAATCCTTGGAATCTTGTTACA
GGTAAGTACTAATTATGCTAGAAAAAGAGAGACGAGTATTCTCAAGATGC
AGGGAAATGAGCTGGCGAATGATGCTCGTGTCTAGCCTTTTTGCATCAGA
ACGGACACGAATGGCAGCGAGTGTCTTTTGGTGAAGTTCACATTTCAGCG
TTCCCGTTTCTTCATGTTTCTTTACAAATTACAATACCAATTGTCCAACA
ACAGAACAATGGTCGGAAATTCAGAATCACGCATGCAAGGTGTCATTTTT
TTTCCCTTTCGAAACTCACGCTCGATTGCAACGCCTACTAAACACTCAGA
GACACTGTCACTGCAAAGCGTGGGAGACAAGAGATTATGTAAATGCAGGC
TTATCAAGTGTTTAGTATCAAGAGTGTTTAGTGACTGATTTCTCTGCAAA
AACGAAGTGTTTGCTTAGTGATTGACCGGCTGAGAGAAGTGGTGCAGAAG
GCAGGAAAAGTGTTTGTTGGAGGAATATATGTCAGGTTTGGGAGGAAAGG
CAAAGTTCTCTGAAATATTCTAAAAAATCTCGCGACTCTTTTTTTCTTCT
CTTCTTCAGATTTCAAGCCAGTGTCGCTTTGGAACGAGTTCCAAAGCTCG
TGCCTCCCTCAATGATATTATGCCTTGTGCTTATTCTGTCCAAGCTTTTG
TACGCAGGGCATGCACCACTGTTGCATGTGCTCTTAACTTAGCAATCTCT
GTGACTCTCAGAGGAATTTTTTCCTTGCTTTCTCTGTGTAATTTTATCCT
GTCTGTTTGGTTTCTGAATTTTGCTGCCGTGTTTATTCCAGCTTTGGAAC
CTCTCACAGTGTTGATGCAATAATAGTGCTTTTATCAGAGCATCTAGCTA
TCTTAGGTAGTCTTTTTTTTTCTTGTGAAATAATTGAGTTGACAAGACAA
GTTGGCAATGCTAAAACAGTTGTTAGTGGCTGAATTAGCATAGGATGGTC
ACAGTTCATACCTCGGTGCAAAAACTAATGTCGAATCGTTTGCTCACGTA
TGCTTAATTAGCTAGTGACTACTAGCATTCCAGCAATGCGTTTATCAGGA
AATGCGCTACACGTAATCGAATTGAACGTAGTGCAACTTGACATGCGGTG
CCGGGAATTCATGCGGCGAACATGTGCTATGTGATCAAGCTATAGTCCAT
TAATTTGATTGATCTCACCTACATGATGAAATATTTGAAGCCTCAATGGT
CAAACTGTTAAGAATAGTGCCTGCCTTATCTGATGATTATAATAAGCGCA
GCTGCAAATTCTTTCGGCTATGGCCTCGTCCTCATTATGCCAACTAATTA
AGCAACTTAAACCTAAAGCTGCTCTTTTGACCAGTGTTTTCCTGTCTTGG
TTTGATTTAATCAGGGGCCTGTCCCATGTCTCCCATTTCATGTTTCTTCA
GCTTGATATCTTATTCAGATTACACTGAGCAGAGCCATCCGATTATCTTT
TAAATTTTTGGTGAAAGATTTATGCCTTGTCAACTTTAAGTACCAACCAT
CGATTCCTAATTTCTTATTGCGCACTATAATCATTGTACATCTCTCCCTC
AGGCTTCCATTTGAGTTAGTGTATTCAGCTTGATCAGTAATGGGGTATAA
TTTTTGAATGAAAGTAATGGGGTATAATTGGTTCTGATGGATGGTCCCTT
TCTTTTTTCTTTGAGATGCTGGATGGATGGTCCGCTGAGTGAACTTGAAA
TGATGGGATTTGGGTTATTTTTGGATGTACGAATGGTTCTTTCATGGCAA
AGTTGTTGAAAGGACTTAGATAATATATACAGCCTTTGAAAGTACTTATT
CTTGTAGGCACCTAATTTAAACTTTAGCTTTATTAAAATAAAGGAGAGAA
CAAATTTCAGCTTGGTGTTAGTCATATGAAAAATGGAAGAAATTGCAATG
GTGAAACTGGGATTTGCTAAAACATGAACAGTCAGGTGATGGAGAAGAAC
AAAAGGGAATTTTGAAGATAAAAATCTGTGTATTTCACAAAAAAAAAGGT
GGTAATGGAGAAGATATGTCTATGTTAAGGATAATTATTCTGATAAACTT
TAGGTAGAATCCAAATTGATGTTACCTTTTTTTCCCCATGGAATAAAGTA
CTTCTTAGGTGGTTAATAACAATTTGGTAGGATATTTTTAAAAAGAACGT
TCTTGATATTTTTTTGCAAGAGAAGATAGAGACAAAGTTACTTTGTTGAA
AAAGTTTTCCAATCCTTTTTTCTTGTTTCTTTTTTTCTGAAAGAAATATT
TTTCCTGTCTTTTTCCTAATATATTCTCTGCTTTATCGTTTCCACGACAG
GTATGTTAAAACTTCCACTGTGGATGCAGTACTGTAAAAATCTTTAGGAA
ATTTCATTTTGGCATTCAATATACTTTTCTTTTCCAGTAAGTAATTTTTA
AGTTGTATCTGAAGGTAAGCAAACTATTATTTCGAATGGAATGCAGTGCC
ATGCTGGAATCAGATCTAAACACAAAGTCAGATTTAGAGGAAAAGCCAGT
GCTTTTCTGAACAAACACAAGTACTGTGTGTCAGGGCAGAACACTGGAAG
AGAACTGCACCTCAAAGGTGCAAAGTAACGTATCCTAAAAGCTGAGAATA
TCAAAAGCAAGAAAAACTTGCTTACTGCTGAAGTTGAGCTCACAAGACAC
TACAATCTGCAATTGAAGGGGTCGATAGTAAAACAAGATGGAAGTTCACT
GCCTCTGCAAGTCTACATCTTAAAAATATCAAACTGCCAACTCTCTGCTT
TACAAGACTATAGTAGTCTAGTAGATAAACTTCAGTCCTTTTTAAGTTGC
TGTACTCCTATTAAGTTGAAAGTTGCTGTACTCTTGAAACACCTTTTCGT
TTTATGTACAGTGAAAGTTCAAGGAATAAGCATAAGTAGCCTGCTCCTGT
TGCTGAACTGTTTTACTGTAGGACATGAGATGCAGATATGCAAAATTCAG
GAGTCTTTCAATGTTTTTTTTAAAAAAAAACACATATATTAAAATATACT
CCACAAATGTTTGCTTACCTGAAAAACCTTGAGAAAACCACCTGCCGACT
ACCGTTACGTTCAGTAAATTACCATCTTCTATCCACTTGCAATATTCGAC
GATACCAGATAGAAAGCGAGGCACATGACCAGTTCACCTTACCACCCATT
TCAACTTGCTCGAATATTTGGCAACATAGCTAAAGGCGTCGCGATCGAAT
TAAGTAAAATCAAAAACACCCCCTAGCCAATTCCATCCATGCACGCATAT
GCATTCATCTGCATCGCCATATGTCTCTCTCTCTCTCCTGCTATGAGAAA
TTGAGAATGGCATCCATTCCCTTATCCATCATCCAGAAGCAGCTAGCGAC
CAGTGTGCTAGCTACTCTCCTCACTCTAGCTAGCTGCTGCTCCATACCGC
GGGCGCAGCACAAATGCAGCTGAATGGGTCGAATTCGAGTAGCAGCAGCA
GTAGTCAGTAGTGCAGGTGAGAAAGAAAGAGAGAAAGCGCGCCGCGGGGG
GGGGGGGGGGGGCAGGGTGACAGTAACAGCGGCGTGGTGATGCCGGGGGG
ATTCGGATAGCAACGAATTTACACGGCGGCTCGTGAGATTCCCGGCGCAC
TAGCCGGCAGCCTCGCCGGCCGGGGGAATATTAATGTTTTGACGACACCA
TCACCATGGCAAGGCTGGCGGCGTGTACACGCTTTATGCCGTCGTCGTCT
CGATCGTACATACCCGGCTCGGCGGATTATTCCTTGGCTACTAAGCAAAG
CAGGAAACCCCGGGAATTTGTTCAGGCGGAGGCGATGAGATTGATCGACT
GATCTGATCTGATCGGATCACGAGCTGAAAGCACGGTTAGCGGCGACGTC
GACAGCAACACATCAGCAGCAGCTGCCCGAAGATGATGCTCATGCTCATG
CTCCCCACGCGTAACTGGGCCTGAATTTCATCTGCATTTCTCGGCCCAGT
CCAACTGAAGTACGTAGTACTCTCATTGGAATAAGTTCACTCTAGGTCCC
TCAATTTGTCACTCCGTCTGATTTTCGTCGCTTAGTCTGATTTTCGTCCC
TAGTCCGGAAAACTGGGTACAACACATGCTCCAACTTTCAAAACAGTGCA
ATCGAGATCCCTCGGCAGTATTTGACCCCGGTTTTGACCGATGTAGCGCC
TACGTGTATTGTTTGACTAGGTCTTCGTCCAACGTGGCACTTGCGTGGCG
CTTACGTGGCAATTTGACCCAAATCTCTACTATTATAACAATTGAAGATG
TTTTTGCCGGTATTTTGGTACGTCATCCGTATATGAGTCGGTTTTTAAGT
TCGTTTGCTTTTGGAAATACATATCCGTATTTGAGTCGGTTTGTTCACTT
TTGGTAATACATAAGGAATCATATAAGAAATTTGTTTAAAAAAACTCGCA
TATTAACTTGAGACGATCGGACTCCTAATTGCAGCTCATGATTTTTTTAA
AAAAATATATATCCAAGCGAACTCCCACAGTAAATTTCATCTTAACCCTC
CATGAGCTCCATGGCCTGCCGGGAAGCACCGCGTCCTGTTACTGAGTGGC
TCCCCCATGGCGAGGCATCGGACACAGACGGCGACGTGCTGGCGGACGGG
GATGGCAGCTCGGAGGGCGGCGTCCTCCTTGGCGATGGCGGCGGTGAGCT
TGGTGTAGAGGTAGTCGACGTTGGGGCGGGACATGCGGAAGGTCGCGGCG
CCAGGAGAGGGCGATCGAGACATGGAGAATCCACTCGTCTCCCTCCTCAC
CTCCACCCATGGCGGCCATGGCGACCCCGCAGCAGGCTCCCCCCCAGGCG
GCGCTCCCCCTCGTTGTCGGGTCCCGAAACTAATGATTCGGAAACCGACA
TGTTTAGACTGTATCAAGCCCTGGATCAGTAGATTGATACAGGTTCAACA
ATCTAGATCTTCATTGCATACATTTGAACAAGGCTCCAGAGGAGATGTTA
TTACAAAATATACGGGTATTTACAAATTTGTGGCTAACTATTACAGTAGA
AGCTATAGAATGAGCCAACTCTAATGTTTTGCTATAGACTTAAACCATCT
ATCTAATCTAGACTTGAGAATTAGATTGAAATGACACTAACTTATATGAT
TGAACTCCCGGCTTCGGTAAGAACATTAAATTGACTCTGGAAAAAAAAAG
GGTTGAAGCAAGGGTGAGTACAACGTACTCAGCAAGCTATTATATTCAAT
AATGAATGCATGAAATGGTAATATCTGAGTAGAGCTAGGTTTACTTGCAG
AAAGCAAAGAATATAGAGGAAGAAAGCCTAAAATGTTTTAAATGCAACAG
TATTTAATAAAGTTTGGAATAAAGTTTCTAACCAAATACCATATGAGTCT
CAATACTCAAATCCGTGAGCACGGCTATTCGAATAGATTCATTTATACTT
TACTGCAGTAAATGTACGCTTTACCCGCAATCCATGACGTGCCAAACACA
TTAGCCTTGTCATGGCAAAGCTTTTCGGTTACTAACATCAGTGGTACCTG
TTCCATAAACTCTAGTCCCCATACGCTCTGAACGTAACGTTATCAGCAGC
GAGAGGAGTTCTAGCGTTCCCAAGGTCTTTAGAGAGAACTGATTGTATGA
CACCATGTCATCGCAATCAGGGTTCACAAACAAGTCGACATCAATAAATC
TCATATATTTACCTGTGCCTCGGTAAATATCACAATCGCCCTGCTCGGCG
TAAATTTGCCTCCTGCTCGAGGACTTAAAATAGAACCATTGTATAGAGGT
ACCACCTTTGCTAGATAACTTAATCAGCTAGGTCTATGCCCATACGAGAA
TTGCGGTCGTACTCGTATGTTCTTCACATGTACTTGGCAATTTTATGTCG
GTTGGAACAGTACTAGCCACCCGGAAATCAACCATTTCTACCGTACTATT
CCAATCTAAGTTTATTATATTTTATGTAATCTAACTAGGCATGGCTAAGC
AAAATCTAGCATATATCTGGTTTGCTATATATTCAGGTTATGCATTTAGA
ATCATGTATGGCTAATGCACAAGATACTGGAAATATAGAATATAGGATTA
TTATGCTCAAAGGAGAGGAATAATAACTTGCCTTGCTCCAACGCAAATAA
ATGCGAGATAGGCAACCTGATTATCTGATCTTTGAAATACCACAGGTTGC
CATCCAAAATATAATAGACTCTACTACAGAAGAGGAAGAACCAAATTCAA
TAAAAGCCATAAAATAGCAAGAAAGAGATAAACGGTTGGGAGGGTTAGGA
TTTAGTGTATAGCCTATCTCTTTTATAGGGTATATGGATTACTGGGCTGA
TATTTTATGTGTGGGTTATAAAGAGTTGGCAGCTGGGGTGGAGAGGGAAT
TAAGCGGCTAAGATCACCTATATTTTATGTGCAGACTTTGATTGGTTGGT
GGATAGGGAGTATAGTGGATAATTGAATTGGTTGAGCAGATATGTGACTG
GTATTGGCTGATGGTAGGTTTGTGTAAGATTATACCTAGGGTTTGGTTAT
ATTTAGGCCGATTGAGGAGTAGGGCAATATATCGGCCAGGCTCTATATTT
TATGTATAGGTTCTGATAGACAAAAAGTATGAGGCTGAGAGTATGGTGGA
TAAGTGGTATTGTAGAGGGTATGAAATTTGGATGACAATTGGGATTTGAC
TAGCAGGGTATCGGCTAGGATTTGGTTGTTTGCTAGTTGTTGCTAGAGTT
GGCAACATAACGACTAGATTTAGTGTCTTCTCTAGCCGGTGTCAGCAGAC
ATCATATCGGCTAGAGGGAATAGGAGGTAGGTGCAGGTTTAGTAGGGCGG
AAGTGTTACTTCGACAACCGTGGGTGGCAGCGGAGCGGCTAGGATCACAC
AGAGTCCGAGAGCTAACTGTGCGGCGTGCTATGGAGGTCGATGGAATAGT
GAAGCTCCGACCGCTATACGCATCAAGGCGTGGGGTGCCAGGAGCAGCAC
TTTGACCTTGGGTTTGGTTTATGCCGGGCTTTACAACCAACGGTTCAACG
TCGGGGATAGAAAACCGCGAATGTCTCCATGGAAGGCGTAAAGTTCCAAC
CGACAGCTTTTTAGTGGCTAAAGGGTAATTGGGATAAAGGAAAATATTTG
AAAAGTCAAATATAAATTCAAACGGTATTTGAATAAATTCAAATAAAATC
TTAAAATAGAAAATTTGATATCAAAATGTAGATTTTGAATTTAGATGAAT
TTAGGTCCAAGTTTCACTGGAATCGGATCTACGGTTTAGGAGATATGGAC
TTCTAAAGAATAGAATTTGAATTAAATAGGGAAATTATGAAATAGTACTG
TACAGGGGCCCACCTGTCAGTTCTTTGTCTCTTCTTCTTCTTTTCTCTTT
CTTCTTCCTCCTTCCTTCTTCTGCTTCTTCTTCTCTTCCAGCCGAGCAAA
CAGAGAGAAGGGAGAGGAGGGGCGCCGATGCTCCGGTGGATGAACGGCCT
CGACGACAGCGGCCACGCGTGTTCCCGAGCGACGCGCACCCGGGGAGGTC
GGTGGCTGGCCGAGAGGGAGAGATATATAGCCGGAACGGCGGCGGCAAGG
GCTCACCTCGAGCCGGCATGGATGATGGCGGTGGTGGCTTGACTTAGAGG
TGGAGGGAGAGGGGAAAGGGGAAAAACGGACTCGCCGGATGGAGGCGAAG
CCGGTGGCGCGAGGATAGGGGAGGTGGAGCTACGGATGGGGAGATCGACC
GACGGCGTCGACGATCGGCCATGGATGGAGAGAGAGAAAGGGAGCTCGAG
GCTCTGTTGATGTGTGGAGAAAAGGGGAGGGCTCGCCTTATATTTATAGG
CGGCGAGAGGTGGTGGCTGATGGCGGTTCAGAGGAGAAGGTCGATGAGGA
CACGGCTGCAGCGACGTGGAGAAAAGAATGACGGCGCCGGCTCTGTCCTC
TGATTGGCCGACGATGGCGGTTCGTCCCTGTTGCTGACGTCGGCGGAATG
AAGTGTAGCTGACGTCGGGTGGCGGTTCCTTCGCTTCGACGGCAAGATGG
CGGCGGCGGTAGCTGAGTCGTGCACGGCGGCAGTAATGGCGCACGGTGGC
GGCGCCTGGAAGCACCCACGGGAGGAGGAGCAGGGAGTCGGCTTGAGTGG
GAGGGGCTGGGCCGACTTGGGCCGGTCTGGGCCGAAGGAAGAGAGAAAAT
TCGGCCCAAATGAATAGGAAGGCTTTCTAATTTGTGTAGGGAATTGAGGG
ATGGAGTTAAAATCCAAATTAATATTTGGAAGAAATTTAAGTGGCTAACC
TTTGAGATGAATTTATTTTGGAGATAATTTCCAAAGAGATATTTCCTAAT
TATTTGAGTGCAATATTTTAGAGGTAGCATATAATGGAATTTATTTGATG
CACTCAAATGAAAGGGTAAGGGATATATGAATAAAATTGAATGTGTAAAT
AGGAAGGTGGGAAGAAGATAATTGGAGAAGGATAAGTAGGGTTTTAGCCT
CAAAATATATGGCATGTGTTTCAAAGAATTGTTTGAGGCTAATAGGAAAT
TTGGATGACAATGATATAATCTATTTTCTTAGCACAAGAGCAATTATTCA
TAATATTTGCAATAATAATATTTCTTGTGCCGAGAAGAAAATCAAGCCAC
AAGAATTAAATTGGTGGCTAGATTAAAAGAAAGGATTTGAATATTTGGAT
CGAGAATCAAAGGATGGGTCGACAATTAATTCCAATTAAAGTTGGAATTG
CACAGTGTAGGTTTGGAGGGTTTTCTTGGACCATAATTCATACAAATGAA
AAGGGGTTTCCAAACTAAATTTGAATAAAAGGAATTTTGTCAAAATAAGG
TTTTAAATTAAAACCAAGTCGAGAAACACCTTAATTTAACCAAATATATT
TTTAAAGGAAAGACATAAAAGAAATTAAATACCAGAGAGGGATTTTATGC
AAGTTAATTTTTGGAGGTCTCTCTCTAATTATATTTTCCTAGGTTTAGAA
GGTTAATAAGAACATAAAAACCGGCATGATGCATAATTAGAAAATAGCTA
ATTTTCAGTATGTTACACTCGTCCACGCGCACCCTGCTCCGTGCCCCTCC
GTACGACCCTAGTCTCCAGAGCTCCCGCCTCTCTCCGCTTTTGTGGGCGC
CGCACCGCGTTGGCGTTGGTCTCGGACTCCATCATCGGATTCCCATAGAA
GGGAAAGGCGATGTTCGCCTCCACCTCCGCTGCTAGCTAGGAGGCGTCCT
CCCGCAAGTCCGCCGCCACAGCGTCGCCGCGACAGCATTCACGCCGCTCC
CCCCACCCCGCTCTGTCAGGAGCCGCGTCGCGAAGAACAGAGGAAGAAGA
GCAGCAGCAGCCGTAGGGGATTGAGGATGACATGTGGGGTCCACGTGGGC
CCCACCATTTTTTATTATTTGGTGTATGAAACGGACATGTGGGTCCCACA
TATATTATTATTTTTCCAAATCGAATTGCCACGTAAGCACCACGTCAATG
CCACGTCAGATGAAGACCTAGTCAAATTAGCCACGTAGGCGCCACGTCAG
CCAAAACCGCTATCTAAACCGCTAAGGAACCTAGTCTGCACCGGTTTTAA
TAGTTGAGGGACCCGTTGTATCTGGTTTTCCGGTTGAAGGACGAAAATCG
GATTCGTCGATAAGTTAAGGGACCTCGGATGAACTTATTCCATCCTCATT
TCTTCCTGGGCCGAGCCTACCGACCACGGTCCATGAGGCCCATTATGGAG
TGGCCCACGCGGCGTTGGGCGTCCGACCCAATTGAAATCGGAAGCACGCT
TCGGCGACGCGATTCCACATTTCCACCCAGCGGCGCGGCGGGGCGGCGAG
ATGATGCCCTACTCCTCCGGCGATCGCGGGCTCCCCCAGCCGGCACCGGC
GCCGCCGCACGCGGCCATGTCCTGGCCCTCCGCCGCGCTTCTTTTCGCCG
TCGATCGTCACCGCCTCGCTGAACATTACCCCAATCCCACAGCCCTAGAC
CCCCTAGCCCGTGGCCCGACTTCCCCACCGCCCCATCGTACTACTCGTCT
TCGGCGCAACCTCCGGCGAGCTCCATGCACCCCGTTATCGCGGAGACGGG
GTATGCAGGTGAGCTAGCTTGCGCTCCTCCCGTGATTAGGGCCTGTATCT
GTACGTGCTGCGTGATTAATTTGGTTTCTGGGTGTTGTGGTAGTGGTGAG
TGGTGACAGTTCATGAATGCATCTTACACTGGTTTAATTTACGCGTTACG
CTGTGTATTTGATTTATAAGAGGTAGATTTAGGGTGTGCAGTCATACTAA
CTGGAATTTTGTGTGCGGTCGAGGACAATCGTAATTACTGGTGGGTAGTT
AACTATGCGATTTACTTCTAAAAATACTACATTAAGATTTTTTTTACTTC
TAAAAGTATGTGATCATCTTAGATAAAGATTTTGTTTAGTGCATGGAGTC
TCACCGTATGTGGCATTAAAGTTGTACATATAGAGACATCTGATTGTTCA
CTTGTTGTTACTGATGCTTGGTGGTTTCAGCGTCACAGATGATTTGACGG
TGGCAAGAGGACTACTATTTCTCTTGTTGCTATCTTCGTGTGTAAATATA
AACATCAAGAAATTGTCACCAAGGCTTTGACAAAAATTTCATTGTATACA
ACTGACAAACCAAATTAATTTGCAGGTACTGCAAATACCGATGGATTTCT
GTTTAGCGATAGTGCACTACACAATGTATACCCGGAGGATCAATTTAGTT
CCATCAAGCAGCTGCATCCCTGGATTCCCTCAACAACAGGAAGATCAAGC
TGGCTGGAAGAGAAAATTCCAGTAATTCACCAAAGAACTTCAGCAGCTGC
ATCCAGTGAGATTGGATCATCAGTTCTCCATAAGCCTTCTTTGTTTCCCA
GCATTATTGATTGCTTCGACAAAGAACCTGTTCCCATACATCAATCTGAT
GGCCGTTATTCTTATGATAGCCACCTATCACATCTTACGTCCTGCTCAAC
ATCTTTGAATTATGGCCTATCCATGCCATCTGTTGCTGCCTCACCTGTAG
TATGTGGCATGAAAAGAATAGATCCGTCACCAAGTGATCCTGTTTTGAAG
GGTCGATTCCTGCAATATGCAAACCCATGTAGGTTTAATATTGGTCATTT
TGATAGCGTGCAGGATGAGCAGAAAGATCATGCTGGCTTTCAGACTGCGT
ATAGACATTGCAGCGACTGGAACAGATGTACTAACGATACGGGAATAGTG
GGAAACTATTTAGCTAATAGTTCTGGCGAGACTTGTAATGTTGGTGAGAA
TTCTATAACTGGAAGGTTTTCACAGGAAATTCTGTGTTCTGAAGTGCCTA
TGAGCAGAGTTCAGGAACCTTTATCTCATCATCACTCACTTGTTCAGGAG
GACCTGAATGCATTTTGTGAGAACATCACCTACAGATGTAACTATCATGC
AGAGTTAATCAAGTCAATGTACAATTTGTCAGTAGCGCTTATATCTAGTT
GCAATGGTGATTATGAGTTGGACGAATCTTATCAAGAACTTATTCAATCT
GCCATACAAAATCTCAGTTCTCTGAGTCCAAAAAGAAGCAAGGTGTGATG
CAGACTCTTTCTTACACATTTCATTTTTTTCATGTTTTGAGAAAAAAACA
TATATTTTATTTAACTTTTGAACATTACCTCACCCATACTGATTATAATT
ATATTTTTCATGAGTACTGATTGCTTAACTTAAAATCAATAGAAGTTTTG
GAACTTGTATTTAACAGCTATGCTTCATATCACATCTGTGTTGAACGTTT
TTCGTTTATAGCTTTTAACTTGTACATGGTTTTTGAAATTGTGATGGTTT
TATCCTCACTTCAATTTTCTTCTGAAGGTGCTAAAAATAGCTACACTTAT
ATTGCGTTGTCATGGTGGATAAATGATAGGTCATTCACAATGACTGATAT
TCCATTTTAAGCTTAACATGATCCCTGTATTATCTGAAGAAATTTAATGC
CTAGCACACTGTGTTGACTTCCATTTCTAATAATAACTCTGCCAAAGGAC
TTTTGGAATTATGCTCACTGAAAATGCTAATCTGCTAAACAAAAGTTTGG
TGGTATCTCTACTCAACAATGAAAATCAAATTATTTCTTGTGTCATTTAA
GCTTATGCTATGTCTCATGCAAGGGTCTATTAAACGATGATCATGCCAAT
ATCAACTACCTTCAATCAAAACTGGAAAAGATAAATTGTGATGGAAATAC
TTGCCAGGCTCAAAAGTTTGTTGAACCTGTTCTGTCAGATATTATCACAG
ATTTCAAAACATCTATTTTACAGATATTGATTTATATTATATCCTGGATT
GACTTCAAAATATTGTTGCGATCTGCTTAGTGTGGACAATAGTGATTTTC
TTCTCAGAGATGTGCTTTACTCCCTTGTTTGCAGAATCTATCTATAGAGG
AAAATAAGTCTGGCAATGATAAAGATGCACATGTGCTGGCATATAAGAAT
CTGTGGATCGAAGCAGAAGCTTCCATGTGTAAACTCAAGTATGAACTTCA
ACTTGCCCGTATGGAACTTGCACTGAAATATCACAGTCAACAATCAGGTC
AGTATATTTTGCATGTCTATTAAGGCTTGATTTATATCAACAATTTTTAG
CATCTCCTTACTTTGGAAGTTAAATAATCTTGAAGGTGCACCTCCTACTA
TTCCATTAGATGTCCAAGATTCTAGCTTGTCCAAATCCAAGAGCTTGTTA
TGTGATGAAGTGCTTGATGATCCTAGCAAACAACAAAACCATGTGAAAGA
AAACACTATCTGTAGTGCAACCTTGCTACCTGAGGAAGGTAATACTGGCG
ATGGACAATCTCCTAAAGTAAATAGAAGCATTGCAAATGAAGTTGAGGCT
GGTGTCTTTACTCAATTGAGAGTTTTGAGATCCCGTGGTGATAGTATATG
TTCCTTTGGCGAGGGAAGTGATGAGGAGCAGCAGGAAACAAGTAATAACA
AAAAAACAAATGGTTTTGATAATACTGCTGCAGTTAGTATGGATACTTTG
AAGTCTGGTGATGATAGCATGAACTCTGTAGTGGTAGAACCTATCAAAGA
GCGGGTGGAATCAAGTAAAACTGATGTTGATACTGCTGCACCTTTCTATT
CGTTTGTTAAACGTTTATCGGGCTCTTCAAGCTCATCGGATGTGGACTTT
GACAAGTTTCTATCTAGTATTAAAAAGCAAACTGATGTTACTGTTATGGC
TAGGCACAAAGATTTCGTGTGCGATAAGGGTAATATAAGATCATTAGATG
ACACCACTAATCAATGCCAAGCAGCAAGTAATACGAAGCAGCTCGAAGAT
GATGCTTTAAGGTTTTTCCAATCCTTGAAAATTCCGGAGGGGATACCAGA
AGATCATTCAGACGATGGGTCATCAGACTCAGATTATTATCAAACAGAAC
ATTATCCATTACGGGTTGAACCAGGAAGACTTCTCTTCATCCATAAAGTC
CTTGGAAGTGGAAAGGTAACTACAGCTTAAGTTCATACTGTATATATGTT
CCAAATCTTAAATATGTCTATGTATGCAGGAATGGTGACATAATTTGCTG
GATCAACCGTCGGGGTTGGTCACTTGAACTGAACTTCAACAACTCGTGCT
ACTTATGAGCTTCTGTGTAAATGTGATGTGTGCCCTATTGATTCTTATGA
TTGAAACAATTGCACATGTACTTTTTAGTAGTTTCATATTTAATCTCTTT
TGAGCTTTTTAGTAGTTCCATGATTTGTGTACTGTTATATACTACCTCCG
TTTTTTAATATATGACACCGTTAACTTTTTGACCAACGTTTGACTATTCG
TCTTATTCAAAATTAATTTTTTTGTACAAATATAAAAATATTTATGTTAT
GCTTAAAGAACATTTGATGATAAATCAAGTCACAATAAAATAAATAATAA
TTACATAAAGTTTTTGAATAAGACGAATGATCAAACGTATCTCAAAAAGT
CAACGACGTCATATATTAAAAAAACGGAGGAAGTAGTTTTTCTTTCACTT
GTGACACCCTAATGCCCCTTTTCTAGCTGGCTGCGAGGATTTTGAACCTT
TTTGTTCTTTGATGTCAGGTATGGGAGTGATGCCCTGATTTACCAACCTA
CTCCTATGCATATTTTCTTCTCTTTTACTTTTAGGATACGATGGATAACG
AATCAACCGACCGTTACAAATGGGTCTTCATTTATACTAGTTATTACTTC
ATCTATTTCGCAATGCAAGACTTTCTAGCATTATCCACATTCATATAGAC
GTTAATGAATCTACACATATATGTGTGCTTAGATTCATTAATATCTTTAT
GAATGTAGACAATGCTAGAAAGTCTTACATTATGAAATGGAGGGAGTACA
TCTACAACCAACTTTTCTTTTCTTCTGCGCCTAGCTAATATTTGCAGGGG
CAAGCATAATCAGATAGCAACAGAAGCCAAGAGGAACGCTGCATTCTTCA
TATTTTTCAGAATTGTCCGACTAGGGCCAGCTGTGCAACTACATTCTTGT
TGACAGATCTGCTGGTACGGAATAGATTGGCTTACACAGATCTCGGATCC
AATGCATGTGCTATTAATTAAGCAAGTTAAGAACTGTAACCTCACCAGGA
TTCAGGATCAGAGAGATTAAGGACACAACCTGGAGGCTGGAGGTATGGTT
TATTCTCTCTCTATCTCTCCTCTTTTTAGAGGCTGGAGGTACAATACAAT
TCAGCGGCAATCTGGTAGAGATTGACGTATAGTAGAGTTCCACATCATTT
AGTATTCAACCTCTTCTCTAATATCCAAGCCAGGGGTCCAGGACATCTGT
ACTGTTTGCAATGTAGCTAGAGGAAATCTTTAATGGAGCTAATAGCACCG
GCCACCAGCCAAGGATCTGGTTGGTGTGAGCCTATCAGCTCAACATGGGC
TAGAACACAGATTTTTAGTCGATTTGTATGCTGGGAAGACCTCCTGAATT
TTTCAACCTCATCGTCCAGGATGCCTTCTGAATTTTTCAAGCTGCATTGT
AACAGTCTGTTTACTGTTTACCACTCCAATTGGCAGGAAGAAGCAATTCA
TGCAAGAAAAGAGGGGAGATGTTGCATACAATGTGTACCAGGGGAAAAAA
AGGAGAGTACGACTTTTACATGGATGTTGTCTTTTTTCATTTCCTGTGGA
AGCAGAAGCAAACCGATGCAATTGAGTTGGAGTAAGCCGATGGTTGTGAC
AGCTGATCTCTACTCCCTCCGTTCCATAATGTAGCAATCTAGGATGGGTC
GGACTACGAATCTGGATGTCTCATGTCCAGATTCGTAGTCCTAGGATGGG
TCTCATTCTATCCTAGGTTGCTACATTGTAGGACGGAGGGAGTATCTGTT
TAGGACAGGACTGATCCCTCATTGCCATTTCCTTTTTTCCCCCTTTTAAC
ATGACCCAGTTGCAGGGGCTACATACAGCAGGAGCAACAGCAATGTCAGA
TTTGCTCCCCTGCCGTGACACAATTCTGATCAAGTGGAGAAAACTTGCAT
AGTGAAAGGGAGAGGTCAGAGGTGGAACTGTGGCTGTGGGTGTGGCTGGT
ATTTGATCTGCCGCAGATACGTGGGTCCAATGATGTCGACTGTAGTTTCG
ATCAGCTTGATAAGGTGTGCCATTTGAAGCCATCTCCCTCAACTCAACGT
GCCCACTAATATAGCAAGATATGGAGGTATGTGTATTCCTTTTCTATCCT
TAACTCAAGATATTTTGTATCGCTTGGATGCGGGGAATATTGTGGTGGAT
AGTTTGCAGATATAGGACAGTCAATATGCAATTTGATAGGGGATTCAAGG
CATCAGCTGCATATTTGGCTGTTGCTATCTGAACAACCCGGTAGCAATGC
CCACTATTTCAAATCATTTGTTCCACTTTATCCCTTGGAGAGCACTTCTC
TAGGATCCATACTTGCCTGCAGTTGCTTAGGACTCCTTCTGTCCGAAAAT
AAGTTTATTTTTCACTCATCCTACACATATATCAATAAAAAAAAGACTAT
TAAATCCCAATACAATTATTTATCATTTTATCCTTACTTTCCTCTTATTC
TGCGACGAAGGTAGTAACACAATTCGTACGACGGATTCTTGTGTGCATAG
AGGGTGACGTGGCGTCGTTCGGGATGGGCAGGAGGTGACAGGGTGCAGTG
TCGTAGTTGTAGAAGCGACCGAAACAATAGTTTGGCAGGCCCATGGTCCA
GCACTCCAGCTGCCCAAAGTGGACGGTTGCAGGCCTGGCACAAGCAAAAC
CCAACTTGGAGCCCCTGAATCAGCCCAAAGATTATCATCCCAAAAAGGAT
TTGGTTATCAAACATATACAGGTTCCCCATTAGGATTATCTACAGGCTGC
AGCTTTCTCCTCCAACCCTAGCTTTTTTTTAAAAAAAAAATTGCAAGGCC
CATCAAGTACATACAGTTCTTTCTTTATATATATAAATCCAGTTTTTTAT
TACAAAAGCTCTGACAATGTATGTAGTTTAGTGGCCTAGGTTTAGGCCAG
TTGCTCCTACATCATAGTCTGCATAAAATCACTGATCCGTACATATAAAC
AAATGATCATTAAAAAAAATGCTGATTTCATGATCGATGTATCATCAAAA
AATTTTATCAGAAGCGGAGTTATAGCCAGAAAAATTTGAAGTATGGCTGT
AGTCAATTAGCAAGTAAGCTAGTTGAGTCACGTATGCACTGCCCATGCGT
GCGCGCACACTTTATATAAAACACATATATAGGGTACATATATGTGATCT
CTTTTCAGCTAATATTAATTTGGAGTAATCTAAACAGTACAGGGGCTTTT
AACTATTTGCCACTGTTAGATTTGGCAAATAACTATTTACCACCCCTATC
TCAATGACATGTGGGTCCACATATGTCTATGACATGTGGGTCTAATGGCA
AAAAGTTAATTGTCACATCTAAATGTGGCAAATGGTTAAATATCTCAAAC
AGTATATATTGACAACACTTGACCCTTCACTATGAATCATAGTTCATACT
GCACGCATATATATGATACCATCTGCCTCTAGGGTGTTTAACCATGGATA
GTGTCTGGGGATACGCATCCGTGTTCAAATTGTTCTGCTAGTGTGTGGGT
GCCCAACTTCTCTTGCAAACTGGGAAGATTCTTGCTATCTTTTTAATAGA
AGTATTTAAACATAAACACTTCTAGTTCCCTTTTGTTTCCAAATCCAAAT
ATAAATTGTTTTAGATTTGGGCATAGGAATTAAGAAAGTGTCAAGATACC
TCATTTATTGATGAGTGTGATAGCATTCAGATAAAAATCACATAAGAGAA
AAAATGGGTTAATATCTAAAATTTCTGAAGAGTAAAGAGAGTCTAAAACA
ATACTCCCTCCGTCTCATAATATAAGGGATTTTGAGTTTTTGCTTGTAGT
GTTTGACCACTCGTCTTATTCAAAAAATTTATGCAAATATAAAAAACGAA
AAGTTGTGCGTAAAGTACTTTGGATAATAAAGTAAGTCACAAAAAAGTAA
ATAATAATTCCAAAATTTTTTGAATAAGACGAGTAGTCAAACTGTGCAAG
AAAAAACTCAAAATCTCTTATATTATGGGACGGAGGGAGTAACACTTAGA
AGGTAGTACTACAAATCTAGTGTAATAGCTAGGTTTTGATAGTACTAGAC
CCCAATCAATCACAAAGGTTCTGATGATGTTGAAAGGGCCACGCCCTCAA
TGCTGTATAATTGGTGGTCCATGGCATGTGCATATGCCCTATAAAACACC
AGAAATATGCTGCTCCTCTTGCGCCAAACCTCACCCGGAATGTCATTGGC
CCAAAGATCCCTCCATTATGCGAGAGAGAGAGAGGGGGGGGGGGGAGCCT
AAGCATGGCAGGTCAGTCAGTATATTAGGCACACCTTAATAAAAAAGAAA
AAAAAAGATTTGGAGGAAGATATGTTCCTTCAAACATTTTTTAAAAGAAA
TTATAAGCATATTGGAGGATTGAACATGGGATCTTGGGTTAAAAACACAT
ATCCCTTGTCACTGCACTGTCAAGTCCATCTTGGCACAACGTAATACTTA
TGCAGGATCGATCATTCATTTGGCCTTGCTTGATTCTGCCTTCTCTTCAC
TTGCTAGTTAGCTCTCCCCGGCCCAGCCTTCACCAGTCACATTCTCAAAG
GCGCCGGTCCCCTCACCGGCCTGTGGCTCCTTTACTAGCTAAATGCCATA
TGCCACGGCGACAGAGAGCCCATCGCACGCGACGGCAAGCATCCATCACC
GGCCGGGACCCCGCGCCGACCTCCATCCCGCGCCCTCAGGGGCCAGATGA
GAGGGAGAGATCGATCCATCCCTGTACTATAAACCTAGCTCCTACATAAA
GACTAGAGTAGCTACTCTATATATGTATACAGCTAGAGCTAGCCGAGAGG
GTGGTATTAGATGCCATGCTCACTTAATGATGCTTGATTATTCACCTTAG
ATTCTTCTTCAAATTTTTGCTCTGCTAAAGTAGAGAGCACGTATATATGA
AGGACCCTAGCTAGCTAGCTAGCTAAGGGTATATAGTAAGCTTAGGCTGT
GTTCGTTCCAGTGACATTGGGTGAGAAAGCTCCTCGTTTTTCGCGCGCAC
GCTTCCCAAACTACTAAACGGTGCGTTTTTTTGCAAAAAATTTCTATAGG
AAAGTTGCTTTAAAAAATCATATTAATCCATTTTTGCAATTTAAAATAGT
TAATACTCAATTAATTATATGCTAATGGCCCACCTCGTTTTGCGTATCTT
CCCAATCTCTCCAATCCCCTTCTCCTCAAACACACCCTTAATGGGCCTGA
AATATGGTGTAGTAGTACACATCCTTGCAAGCATACATGGGACCTCTCGA
TCTTGTTGCCCTGTGCAAAAGGCACAACACTGTTCGCTCAATCAGGGCAT
TCATGTGTGCAGGATATGAACAGAAAATGGAGTTAAGCAACACCCGGAAA
AACCATACACGGTTTCATGAAGTGGCCCTGACGTGCAAGTGATGTGATGC
TTCAATTGATCGGCTCAAAAGGTACTTGCTTCCCCCGCATATAACATCAG
TTATTTAATATCTTGCTGTGAGTGTTTTATTAGATCCTCGTCGTTTCCCA
TATTTCTTAATAAGTCAAAAAATATTTATTATACAATAAAAATTCGTGGC
GACCTAAAAACCAATATAAAAAAGAAATTATGTTGAAAATATCTTAAAAT
CAACTTTACAATTAACTTTAAAAATTTAAATTCTAGCTTCTGTTTTGGCT
TATTAGGACAACCAATGGAGCTATTACTGACAAAAAAAAAAGGAAAACTC
TTCTGCATTTCTGCTAATGCGATACCTGTAGTAGTTAGCCTGTCGATATA
TACATCCATCAATTGAAGTCATTTTCCCTCTCATGCACACGTCAATGTAC
TGCCATGATTTACTTGCTAATGCTTGAGCAATATGTGCATGGTTTCTTGA
CTTCTTCTGGTATGCATAGCTATCAAGCTGAATTAAGCTACTTTTATATT
TAGCTGTACCTAGGCATACAGACACAATGACACATTGACATTTGCATATA
AGATGGGGCGCCATGAAAAGGCAAAGGGGAGCAGAGGTCCTGCTCCTGCA
TGCTGATGCCTATCAAAGTGCTCCTATTGGGCCTGCAGTGTAATGGAAAG
AGTGAAGGGTGTCTATTTAATTTGGCTGCACCTAGCTAGCTCTCTCTGCA
TTTCTGTTCTAGTCTGAATTATCTCTTCTCTTCTCTTATCTCATCTCCTC
CTTCTGATGAAGGCCTAAAGCACAAATGAGGACTTTCTCTATGCAGTGGG
CAGCAGAAGCATGCAGCTTCTCTTAAGACTAGCTAGAAAAAGGCTGCTTA
CTTTCATTAATATTCACCTGCAACTTCCCTTGCTGCTTGCATTGCTAGCT
TTGCTATACAACGTGCAAACAATTCTATGCAACAGACCTATCCACATCCC
TGTCCAGCTTTTTTAGCTTCCTCTTCCCCCTTCTCTGATCTCCTCCCTCA
TTTTACCACATGCATGCTTGTGTCTTAAGCATTATGATTGCAGCCTTGCA
GGGGTGCTGGGGGCCTAATCTAGCTACCTTAGCATATGTTCAGTGTTTTC
AGAAGTACTTCATTTTCATGCCTAGCTAGGGTGTATGCACATCAACATTT
GCATATGTGTACCATCATGGTATCTATAGTACTATACACTGTATACCTGT
ACCATATATTATGTACTTAATTTGGTACAACTATGCATTCATGTTACTTG
CAAATTTGCAATAATGACGGCTAGGTGGCCATAGTATATATGTGTCCTGT
GTGCTGAACTCTTCCAAACTTCCAACAAATAATATTGTGGTGTACCGCAG
TAAAGCCATAAATTAGGAACAGTGTTTGTAGTAGAAAATTGAAGGAGAGG
ACAAAGGACATGTAGGAAACTGCGGTAGTACAACAGCTATGCTAACCTTG
ACAATTGACATGTACACAGCGTAGTAAGAATGAAACGAAATGTATGTACA
TGGACTTGTGGATTTCGTCAAATTGACGCGTATTTGCGAAAGGAATTGCC
CCGCGCTGACTTCACCCCATATATGGTCACATCGTAGACTTGTGTTCTGA
CGATCAAGCTGGTCAAACTAAAGTATGCATGCGCTTTGTGCCAAGTTGCT
GATTGATCTACCCAGTTATTGTACATTTTGCTGCATATAAATCTATATAA
GCTGCCAGTTACAAATCAGTAGATGTTGATGTTGGTGACACGGACAATAC
GCATGCGTGCAGATGTACAGTTGCTTTATCTTCCCTAGTCTCCATGGCGA
ACCATCCTGAGATATATCCAGGATTGCCTCTGAATCTGATCTATCCAAAT
CATTCAGAATCCATGTGTCACCAAGATTGTATATATCGATCAGTGCGTTA
ACTGTAGTCTGACCAGCGACTATTAAGTCATCCAGTCGATCTTTACAGAT
CTAGCGCGTCATTATCAGAAGCGCGCATGCAAATACAACTAGCTACCAGC
CCAATTGCAATCGATCATCAGATAAACAATTTAACAAATTTTACTCTAAT
TTTTGTGTTCTCTCCAATTAGTTAATTAATGCTCCAGTTTTTACAAGCTT
ATGGACGTAGGACGTTTAGAACAGTTATTTTAGTTGTTTATGGTTTTGTT
GATCTTAGCTCTTAGGGCAAGTGCTCTGACGAGTCCCCTAGTTCTCTGAA
ACTGAAACTTCGCGCCATCGTCGCAAGAGACATTTAACTTCACCCAAAAC
TAACACTTGGTTTAGATGGTTTAATTGAGCATTTCTAATCAACTCTGCCA
TCGGTTTTCTGTATTTTTAAAAGTTGACCAAATTGATCAGCCACCATGTG
TCCCAATCATTTCATACTGATTTTTCCAGATGCCCTAATGCATTGGAGTA
GTACTATCACTTTTCAGCAAAATGATTAATATATTTCATCCTAGATTACA
TTTTACTTTGACTTCACTACAAGCGTACTGAATAAATGCAGTTCTTTTGC
TAGCTGTAAGCCGCAGTGCAATTACTCTTGGTAATTCAGTTCTCTTGCTA
TATAACCTTTTGAGCTCCAATTAATGTTAATGCACACCATATATGCATGG
CATGTGATTGCAGGTCGACAGATCGCTAAGAGAAACGGATATAAATTGTG
GAAGATGCATTTAACCCTGCACTGGGATGCCGGGCTTAAGAGCAAATTCA
AAGTAGAGGTAACTATACTCCCTCCGTCCACAAATACACACATTAATTTT
TAGTTTATCTAGCATAGATAAAATTAAGATTGAGTAAAAGAAACTTTGAT
GCCTCTCAATAAACGAGGGATGGTGGGGGGGGGGGGAATTATAGTTGGGA
GTAGGATAGAGCAGATGCACTTGATAGTGCAGTAGCAAGGGGTGTGTGGT
TTCAACCTGAGGTCCTGTGTTCAATCCCTAACACGTCCACAATTTCTTCT
TAAAAAATGCTTGTAGGGACATTTTTTATTAGGATAGGAGGAAATTTGAA
CCAAAGATGATCGATGGATTAAGTGGTACTGAATGTTTATATTCGGATGG
ATTTCAAATAGTTGGAATATTTACATGTGTGGAAAGAAGGGGCACTGGCA
TTTCTTTTATGTTGAATGATTGAATAGATGAAAAAATAGTAATAAATATT
GTTCAAGGGTATAAATGAATGAATTAAATATTATAAAGTTGAAAGATACA
TTTAAACAATTTTGTAATATATATGTATATATAAAAAGTAGATATATGTA
GTAAGTGATAAAATCTCTATACTTTTTTGAGGAATGGAATGATGGATGAA
TGCGCACGTATGTGTAGCTAACTTTTTATATCTGAATTTATTTCTAATTC
TATTTTCAATTTTATAATATCTAATTCATTTGCTTATACCCTCAAATAAT
TTACTATAAATATTTCATCTATTTAGTCATTCAGCCTAAAAAAATCATTC
TTCGTGAAAAAAAAAAGCATTTCAAGTATTTTCTTTAATTTATCTATGAA
TATAATATTCCTAGAGTATTTATTTGTCACATCAATTACTTCTCACATAA
ATTTCTTCACATCTTACCTCAATCACCCTTCCTCTCCTAACCATCCTTTA
TTTAATGATGGGCCTAAAATACTTTCTAATCTACCTTAATATTTGCCAAA
TAACCTAGAAATATTTATATTTGTGGGCGAAGGGAGTGCAACTTTTTTTA
ATGTTTTCTTTTATTTGTATATACCAGATTCTCAGTGTTTTTTTTTCTTG
ATGACATGGAAAACATTGAAAGATGGTGTGTTGAACATGCTTAAGGGTTT
GGATTGATGACACTGCAAAACTTGACGAACACTTTCAACCAAATTAAAGC
AGACACACAAGTTCAAGGAAAAAGAAAAGAATACTCTTCTCCTTAATTTG
CTAATTTCCTACATTTATATATGTCCACTTGAGATGTATTGTGTGCGCAG
TGCACACACCCCGTGCTAAGCTAGCGTTGTCCACGGGTCAACAAAGTGCT
CAACCAATCCACAGGGAGCCCTGCTGGCCCTTCACAAACATAATGTGGGA
GATTCATGCACCTTACAGTGGGATCAACTTGGGTTTGTTTACTCCTTTGT
GAAGTGGTAATCGGCCAATTAAGTAATCAAGGATTAGCCATGGATGATTT
TACCTGGTTAACTAGTTGCATGCATCAACCAACCGAGAACATATTAAAAA
CCCCATGGACAGATGATAACCTTAATTAGCTAGCCAAAGACCTTAGTTCG
TTTGTAATTTAACTCTTAATCCAGCATGGAAGCTAGCTCACTCCATAACA
AAGACAGCAAAAGAAGTTGTTAACCCGATCGATGTAAACACAAGCATTTC
TAGAAGTGATTCAAGTACAAATTAACTATGGCAAAAAGGCCCTTTTCCTG
AGTCCAACAGGCCAACTACCCTCATGCTGTTCTCCCACAAACAAAACAAC
CTCCCCAAAATACAGCAACTGGCCAATATATATTACCACTGCCTCCTGTG
CCACACCAACACCCAGCAACATGTGTGTGCACCATATAAAATATACCTCT
AATCAACACTATATTATATGCTAAGCAGCAGCGGATTGTACCTTATTGTA
TGCACCACATGTGTAAGCCGTAATTGTCTGCCCATAAAATAGACGCCTCT
TCTCACTCATGGGGCCGAATCAGTATTGTGATCAGAGGTAAGCATGCAGC
AGCCATGCTGAGCTGAGAGCTGATTAGCACACTTGCCTCATCTCATTTCT
CTTCTCTCTGCCCTGACACAATAGCTGGCTTTACAGGGACACTGCCAATT
TCTAATGCCAAGCAGTCAAGCAGATAACCTGAAAATATTTAACTTCAGAC
CCAGCTTGCCCAATTAAAAACTGCACTTGTGGTATCACACGTTACAATAT
TCTATCTGGATGTATACATATTGATATTTTAATTAGTTTGGCAACAATAT
CTGCAATTTTAGGTAGGTACGTTTTAGTAGTACGTACTACCCTGCAATCA
TGTACAGCTAGGAGTAGGAGATGCTGCAGATTTGCAGTACAATCACCTTG
AATTTATATATGGAGAAATGGAAGAACGACGACGTGCAGTTTTCAGAGTC
AGAAATGTGTGCAGATTGCAACAAATTAAGGTAGAGTGGTTCAGACTGAG
CATGAGTGATAAGAACCAGGCAACTAAGATTTAACATAATAATATAAGCA
GCCCATACAGTTGCCAGAATGGGACCTTTTAATTTGTTCTATCGGAATTC
CACTAAAACTAAACAAGAAGTATATGCATTAATTAATTTATTCTTAACCT
GAAAATGCACGTGGTGACATTTAAAACGAAAAAAAAAAACTTGCTAACTG
AATTAAAGTGTATGGTCGGCATAACTCTGAAAAGAACACATGCATAACAT
AACTTCCAAGTTCCTATACTGCTTAAGTGCTTATGTCATATGTACATACT
ACTATCAAAAGTAATCTAACCTAGAATGAACAATCCAAACTCTAGAAGAG
CAATATTGCAAAAGTTTTAGTTGACATATAAAGATTTTTAATATATACTT
CCAACTGAACCTGTAGATTGGAATGTTAGAGTATCAGCCCCATTGTATCT
GCAAACAAATAATAATTTTTGAATAAAACTTTTATATATGTGTTCTTAAG
GATCTAAAACCAAAGGCTGAAAAATAAACTTCGATGAAAAAACCCCAAAA
TCAACTCTAAATTTAAGGTTGAAAATTCAAATTTTGGCTGATAAGCATAA
GCATAAGCGAAAAGATGAGGCCATATATATGGAAGTTGGAGATATATTAC
GATATGATTGATTTGCGTGGACTCATTCCTTATACCTTACTGTGTAACTC
CTATATATATACCGCCACCGGCCATCTTAGACTCAATACAACGTGTGTAT
CTCTCTCCCTCTACTATTCAACATGGAATACACAAGTAAACCGACGGCAC
AAATACTTGGTACATTCGCACACATATAATATCTGCATAAAATACAGTTA
TAAGTTACCTACCAATAAGAAGAGATGTGCATGTTGAAAATTTGCAGCCT
ACAACTGGCATTTTGGGGGGTTCATCACCTGCCTAACTCACATAAAGGCT
CCCTATAGCATGAGAAGGACAAGCTCACATGAGCTCAACCAGATAATTCG
TGGGCCCCACACTCCTCTCACAATCCCTACCATCTCTTTCCCTCTCCTCC
CCCACTCCTCCTATCCCTCTCTCTCATCTCTTCACCCTTTAAAAAGCAAG
CTAGTGTATTGTGCCCACCCTTGCCCTCCTAGGCTACACCTCACCCTCCC
TCTCTGATACACATGCATACATACACAAAGATACATAAATACATATATAC
ATATACATGTGTACTATACCTACAACAACACACATCTGCTCCACACTAGT
ATATAGCTACTAGGTAAGTAGCTAGGCCAATTACCTTTGGTTGCAAGCCA
AAAGTAAGTATCCATCCTCATCCTTTTCCTCCTCCCACCAAGAACCTTCA
TAGTACCACCACCACCACCACTCATCACATCTCACACTCATTGCCTCTTT
CTTCTTCCTCCCCATCTAGCTCTAGCCCCTCTCTTGTTCAAACACCTTCA
TCTGAATCTCTTGAGCCTGAATTTTCCCAACACAAGCAAGCACTACAATT
GAGCTAAGCTATAGCACACACACACACACACAAACCCTGAATTCCCACTT
CCTAAGTTCCTATAGCTAAGCATATAGTAGCCACAAGGAGCTAGCTAATT
CTTATTAGCTATAGCTCCAGATCCCTCACAATTCTAAATTTCCAATCCCA
AAAGACCCAATTAAACAAGAGATAGTTGCCTCCTAATCCATATAATAAGC
CCTCAAATTAACTAGTAGCCATATACTATCAATAGTAACAAGGCAGCACA
AGCAGCATACCATAAGCATACATCGGGTCAAAGCCGAGGTCAAGTCCACC
GGCAGGAGGACAAGCCGGCGGCCGGAGCCCAGAGGAGGAGCTGAGGCATC
ATCGATCGATCGATCGGCATAGTGCACGTACATGGAGTTCATCACGCCAA
TCGTGAGGCCGGCATCGGCGGCGGCGGGCGGCGGCGAGGTGCAGGAGAGT
GGTGGGAGGAGCTTGGCGGCGGTGGAGAAGGAGCACATGTTCGACAAGGT
GGTGACGCCGAGCGACGTGGGGAAGCTGAACCGGCTGGTGATCCCGAAGC
AGCACGCGGAGAAGTACTTCCCGCTGGACGCGGCGTCCAACGAGAAGGGG
CTCCTGCTCAGCTTCGAGGACCGCACGGGGAAGCCATGGCGGTTCCGCTA
CTCCTACTGGAACAGCAGCCAGAGCTACGTGATGACCAAGGGGTGGAGCC
GCTTCGTCAAGGAGAAGCGACTCGACGCCGGGGACACCGTCTCCTTCGGC
CGCGGCGTCGGCGAGGCCGCGCGCGGGAGGCTCTTCATCGACTGGCGCCG
CCGCCCCGACGTCGTCGCCGCGCTCCAGCCGCCCACGCACCGCTTCGCCC
ACCACCTCCCTTCCTCCATCCCCTTCGCTCCCTGGGCGCACCACCACGGA
CACGGAGCCGCCGCCGCCGCCGCCGCCGCCGCCGGCGCCAGGTTTCTCCT
GCCTCCCTCCTCGACTCCCATCTACGACCACCACCGCCGACACGCCCACG
CCGTCGGGTACGACGCGTACGCCGCGGCCACCAGCAGGCAGGTGCTGTTC
TACCGGCCGTTGCCGCCGCAGCAGCAGCATCATCCCGCGGTGGTGCTGGA
GTCGGTGCCGGTGCGCATGACGGCGGGGCACGCGGAGCCGCCGTCGGCTC
CGTCGAAGCGAGTTCGGCTGTTCGGGGTGAACCTCGACTGCGCGAATTCC
GAACAAGACCACGCCGGCGTGGTCGGGAAGACGGCGCCGCCGCCGCTGCC
ATCGCCGCCGTCATCATCGTCATCTTCCTCCGGGAAAGCGAGGTGCTCCT
TGAACCTTGACTTGTGAAGAGGGTACGGCCGTACACGTACACGATCTCTG
CTACTTTATGCTTCAATTCTGCTACTACGTACTGACACAAATGGAAATCG
TCGACGAAGAGTGTGACCGGAGAAGTAAACAAAGGCGGCGATGGCGGCGC
GCAGCGGCGGCGGTGGCGGCGGAGGTGGAGGCGCTTGGAGCATCTAGCGC
CTTCGTATTTCGTATATAGCTCATCATCTCTCTTAAATTAGTCAGTGCAG
TGTGAGGGGGAACAGTTTAAGAAAAAAGAACGAAGCAGCAACGTACCCAA
AAAAAATATTCTTTCTAGGTTGATGGTTTTTTCTTGCTTCGATTTGCTTT
GCCTTTTTCTCTTGTGCTTAATTATAATTAAGTTTTCTTAGCTGCTCGAT
CTCTTCTTTGTGTCTGGGAGAAAATATATACTACTGGTACTAGTGATTAG
GGGAAGAAGAAGGAGAAGAAAATATAATTGTTTCCAAGAACTCCAGCCCA
ATTGTATATATCATGACTGAGCCTATGGAAACACCGGTGTGTGATCCTCA
CATATGATAACAATCAATTTGCACTGATGGTACGAGTTTATATATGTACA
CTTGTTATATATACATACTGGTGATGAGCTAGCTATAGCTAATGGAGATT
GTTACATTGGAGAGCCCGTACTCTACGCATCATGTATACTGGGCACATGG
ATTGTTCTTGGTGCTGCCGTTGTTTGTGCAGGTCAATTGGGCTCTCCTTC
CAAGGCATCAGCAACAGCAGCTATAGCTAGCTAAGCTGTGATGAAGAGAA
GAGAAGAGAAGAGAAGAGAGGAGAAGAGAGGAGAAGAGGCCTTTAAAATG
TGGGGAGCGAGCCAGCCTGCAGGCCAGCTATCAAGCTAGGACAGGCAGTT
ATTGGAGGGCTGCAGGTCAGATCCTAAATCCTTCTCCTACACATGCATAT
TACAGTCTCTCACTCCTCTCTCACTCCATATGTATATATGCATCCCTAGC
TATACATCTTTCTCTCTCCCTCTGCACATCACTGCTCCGTTCTTGATTTG
GTTTGCGCATTTGTCTCTTGTGCTATTCCTTCTTTCGTCGTCGTCCCTGC
TGCTGCTTCTGTTGCTGCTGTTTCTTCTGCGCCAGCAATACACTGTGCAA
TGTGTGAAATGTTCATCAGGCCGGCTAGCTAGCTACTAGCTGGCAGCAGA
ACTCTCATACACAACATGGCTAGTTTACTGTGCAGTGTGTGAACGAAATG
CCAAGGTTAATTTGTGTGTGGAATCCCAAACCTTTCTGCGAGCAAGGAGT
GAAAAAAAGGGATAAAGATGTGGATTAGAAAGCAGTAGTAGATCCTTCTT
CTCTCCTTGCCTCCTATTGGGTTCTTCCTTTTGGTGTCAGGAGGAGGAAG
AGAGAAGTATAGAATCTCCATCATCCCGGCCATCCATGTGGATAGACAGC
AAAATTTGCAGGCCACATTGCACATACACTGGTTGCGCATGCATTGCATG
AACTGAACTTGCAGGACTGCAAATGCACACTTGCATCGATATGGTAGAAT
TAATTCTGCTTCGCTCCCCGACTCATTCAGGGTACTGGGTCTGGGCGTAC
GCAGTGATAACAGAAGAAATTGATTATTGCGTTGATAGTAGACGAGCTGC
CTTTTTCTGCTAGCTTTTGCCCATGAGTCTAGGACTCTAGCCTCTGCCAT
TAATTTCTGAGTGTCATGCTGGGTTTATATGTACAACTGGTTAGCTAGCT
GCTCATGATCTATTTAGGTCATTGTAGAGATTGCCGTACGTTAATTAATA
TTGATACTTTCTTTGATTAGGTTCAGGCTCCCATGCATATGCCCTTTGTC
AGGAATTCAGTATTTTCAGTCTGATTGGTGTTAATGTATCAGCCTTTTAG
CATGTTTGCTTTTAACATAGCCAATATTCAATTCTATTCCTATATATTGG
CAGATCATTCTGCTGTTTCTTCTGCGCCAGCAATACACTGTGCAATGTGT
GAATGTGCATATATTATCTATGATAATTTCCCTTTTTAGCAATGAATTAC
GCATCACAAATTATAAAGTGTTTGCCAATTATTAATTCGATTAGTTTTTG
TTCCTAAGATTGAATCTTCATGCAGCATGCATATTTTCTGTACATATGTA
ATCTTGCTTTAATTCTGCACAATTATTTTTTAGAAAAATCCCTCTGTTAA
ACGCACATATGTACATATATAGGAAATAAGAACATGCATGTATTGGTTAA
ATTGAGCCAATAAAAGTTAATTGTTTAATTGATTGATAAATTAAAGCACA
TTGCATCAATATATATATAAGTATGAAGAAAAGACATCAGATATATGGTA
TAATCTTACAAGATCATAAAGTTTTAGTGTATATATCATTGATGTATTTA
TAAGAGCCTATAGCTTAACTAGATCAGAGCATATGTGCACATTCTTGAAG
CGTAATCAATTAATCTATCCTGTATATAGGAGTATTAATTAAGGATATGT
TTAATTAGCAAACCATATCAAATTATCTAAGGACTTATTGAACTGTATGC
AAGTTGAATATTGGCTTGATATTTTGGATTATCAATATCTATACAAAGTA
TAAACTGGCTTCATGAAACACTGAATAAAAGTACCAGATATATATCAACA
TAAAACTTAATTAGCATTTCCCCGCTAATTCTTCCTGTCATGCATTAGTT
ACTTCGTCAATGCTATGGTGTGCAACAATTAATGTACCATTACCAAATAT
TAATTTGTTTCGACCAACGTACATGCATGTAATGTTTGTGTTAATAATAA
TCTGTCACTGATAGTATATGAATTTAAGATTTTGATGAGTGATATGGTTT
TGAGAAGAGCATTTTATGCATGCCTTAGTTTTCTGCTTCTCTCTATCATG
CCCCCTTTTCTTGATTATTTTCACTCAATTTCTTCTGATAACCCGATTAT
TTGGTTTTTATATATAAGTGTGAAAACCGTAGGGCTATATATATGGATCA
TATATTAATTCTTGCATGTGTGCGTCTCTCTCTTAAATAAAAATAAAGCT
GCACATATAAGTTTGGTTGTTACTCCTACATAAGTATCATATTCACGTAC
GTCCAAACGTCAGCCTAATTTTTCCTGCGTGCATGTTAATTAATTAATTT
GTTTTACACAGCAGGTGTGGTTAATTATTATTAAGAATGCAAACCATTAC
TATATGCATTTGGCTAGCCCTGGATCGGCGCTTTACTCCTTGCAACCATG
CGTGTTTCATTGATAAAGTAGCTACTTAGATATATATGAAGTTCAATTCT
AATTAAGCTCAAAAGATATAGAATTTATTATATAGTTAGGACTGAGGACA
AAGTAACGAGTTTCTTCGAATATTTATCTATATATTTATATTGTTAATTA
ACAGAAATTGAAAAAGGGACACCCCACATTATTCTAGCTAGAAACCTAAT
TAAAAATTACCACTTTAATAGGAGAAAAGGAGATATTTGCATTGTCAGAT
TTTAATGGTTCTAGACTATAACGATGTGATTTGATTAATATTGTTACAAT
TATATATGTGGCAACAGAAGCTAATTAGAGTTTTTTATCAATTGCAATTT
CTAATTTAAAATATTGTTATATTTATAAATTACAACTGTACGTGTTATGG
AGATAGAAACTAAAATTTGTATATCAAATCAAATTGTACTATTGTATATA
GATTTCAAATATATCAATGGAAAAAAGAAGCTAAAAGGTGTGAAACTAAA
AAGGTGTATATCAAATAAATTGTGTGGGAAAAATCCATGCTAGTTCATTA
ATTACCAGTATGCTGTCCCCTTTTTTTAGATAATGAGTATACTGTGCCCT
TTTTATGTCTTGTTTTTCTAAATCCAGTGAGAGGCACTCTGTCTAGTTCA
CTTGAAATATGTGCACCATATATATATATAGTATGCTTGATCTCTAGATA
TACTAGTATTAATTAAATGATGAAATTGAAGTGAACCAAGAAATGTCTTA
AATATTTTTTTTGAACGAATAGAAATGTCTTAAATATCACATATAATGAA
ACGCATGTTGTAATTTCTTTAATTTTCTCAATGTACATATGTATCTTGTA
GGATTTGCTAGTTGTAATTTTGGCATAATCTTTCGATTAATTAGGCATCA
TTAACTAGACAGAGTGGTCCTCTCTATATATACACTTGATATGTAAAATA
TTGTTGGCCCGTAAGCATTCTTCAGAGAGAGTACTAAAGTTAGCTAGCTA
GGGACAGCGGGTATATTACTATAGCTAGCTAGATCGATGCATGATCATGA
AGTACAGTAGGAGACATAACACATATAAACAAAATTCAAAAGTTGTTAAA
ACGTACGATCGATGACATATGGTACATTATTTGTGCCACATTGCCATGCA
TATGTAAATGCAGAAACCGATCGTTTTTGAACGGCATGTGTATGCAACTG
AGAAATGCTGTGTGTGATGCATATGTATGCAATACATATAGCGATATCCG
TAGATAGACCGATTGCTTTGGTCTGAATTAATGCATGCTGCAAGTTTGGA
TCAATCGATCTTCTGGTGCGGGTGATCGACGGGGAAACGGTGAGAGATTG
AAATTGTAGCGTGACATGTATGTATGATCTCGCTGGCTTAGCTAGCTGCA
ACTACCGGTGCCGTCACTGCCGTGCCGATCTTTATATCGCTACGCATGCA
CGGTGTGCATGGACCATCCTAAGTAGGGGAGGGAGCGCATATGTATCTCG
GGGACGACCGGCCGGCCGCCCGCGGATGCATGCATCCATCAATGCATGTG
TGTACATTGCATGAGAGGTGTGGGGACACTCCTACTTAGCTACATAGCTA
GTTAAATGGTGGGTCCAGCCTAAGCATTCGATCACCTAGTTCCTCTCCTT
CCAATTTTTATTTTTTTAAAAAAATGCATATATACATACTCTCCCTGTCA
CATAAAAAATTAACTTCTGTCTATAAATCTAGATACATGTACGCTACATC
TATGCATGTTCGTAACATAAGTTGTTTTTTTTTGAGACGGATGAAGTATA
TGCTATGTTGTTTCCTTTCATTTATACACATTAAAAATATGAGCGACACT
CGTATATGCTACTTGATCTCTCCTATTGAAATCTCACATTAAATTAAGAG
GTGGGGTAAATTACCATGCTACCCTCTTTATTTACTCTAAGTCATCTTTC
CCAAATCAAATATTGAAGTTCTCTACGAAGACTAATACTAGAACTTAGTA
TAGTAATTACTCCATTCGTTTCATAATATAAGGCGCAACTACTTTTTTCA
GATGTTCTATAAGAGCAGGTACAATAGCAAGCTATTAGCCAGCTATAAAC
GTATTTTAATGAGATAAACAATGAGAGAGATCAGCAGCGGGATACAGATT
TGTAGCCAGCTGCAGTACGGACTCCAAGACGCAATGTGTGTATGACAGGT
GGGACCACATATTAATAGTATAGCAAGCAACTATTGTATGAATTGGTTAT
TAGATTGGCTATAGATGAATTGGAGTTAGTAGTGGGCTATACTATTGAAC
TTGCTCTAAATAAGACGTGCATGCATGCATGCAATTAATTAGTACCTCTT
CTCTATTAAATTATGATTGTTTAAAATTCTCCACCCTCAACATCTCTAAT
TCTATTGGGTGCATGTATTTTATTTATTAGGGTGATACAAATTAGGAGGT
TATAATAATTGTTTCTTAGTCTTTGGAGTAAGGGCGATTGTGCCTTATAT
TTTGAAACGGAGGGAGTATATTATTGTACTGATGAAACTTAGGAAGGGAA
ATGCAACTCTAAAAATGTTTTGAAATATCAAAACGACAAGTATTTTGAAA
AAGAAAGATAAATGTTATAATGATAAAATATTTATTTTGCCGGATCGATC
GAACGATTGGTCGAGACCAGATTGTATTAAGATTTGGAGAGTTACAAGAT
ATGTATGTATTACATTATCCATACGAAAAAAGTCGAGATCCGAGTGATCA
GGCACATGGAATGCCTGTCCCTCGAGGAAAAAACATCATGTCCAGGTTAT
AGTTATTGGTTACTATATCTAAAAAATCTCTTCCTCCTTTCATATTACAA
TCTCTCTCTTAAAATCTCTGAAAATCAAGTTGCATCATTGTTCACGATCT
GCGATCGAAATTCCGTGTATTGCGCTCCTTCCCAACCAACCAGCACACTG
TCATGAAGAGCATATCGAATGCGTTCATGTAGGTCATCTAAAAATACCGT
ACTTCCTGCACTCAGACATCATTTTTTTAGATAAGGTCTTTTTTTTTATC
CGGTCTATATATACATTCAATGGGATATATATGTAACCCTTTTCAATTGG
GAACTTAGCCACTCAAACAACCCAATCTAACATTCGCTCTTATGAAGATT
TGAACTCAGTTTCTTAGAGTGCTACTCGTCACTGTAACCACTGGACTACT
AGCCACCATTTATTTAGAGGAAAGATTGTTCTCGCCCGAAAGCTAGAAGT
GGCATTTATCCATCCTTTTAGCATCTTCCTGATTTGGGTTGGTGTATGCA
CGCGCTACAAATAGGTGGTGACAATCTTCAATTCCTGATTCACTTGGCAC
AGGGGCAGCTCGATTGATGTGGGCAGCCACGAACGACAAGTAAACTAAAA
CAACAAGTGGTATTCTCTCTCTTCTTTCTCTTTCGTCGCTCGTATAAAAG
ATTGTACGTTGCAATCTCGTCCTAAACAGTGACACCATAGTACTGCGAAA
GCCTTTATATATAATTTACGAGGATGTCGATCCGCCGAACTAAATGTGAC
GTGCCTCATATATATTTACTTATCAGAAACAAGCTAGTGCTTTGCACAAG
GATGTTTTGACTCATATATATTATAAACTCAAAGAGAAAAACAAAGATCA
TACGACTCAATTCGTGACACTAAAGCCTCTTTTAGAATTGTGGATTTTTG
CTGAATTTTACGGGGAAATGGACTAAATATTGTAAAAATTCTAGAAAATT
CTCGCGTCTCAGAAGAGCCCTGTAAATTGTCCCAGTCATCTAGTAACTTC
TGATCTAATTAATGCATAAGAACCACGAAGGTGGAGCTAGGAATTAAGGT
TGTGTTTATTTCTTTTCAAAGTTGGAAGTTTGGTTTGAAATTGGTACGAT
GTGACTGAAAAGTTGTGTGTGTATGACAGGTTGATGTGATGGAAAAAGTT
GGAAGTTTGGATCCAAAGTTTGAATCCAAACACAGCCTTACTAAGGTCAG
TGATCAATCAATGAAATTTGTCAAATCTTCACATTTTTCATTTTTCTTAG
ATGAATTTACAAGGGATTAAGCATACAAGCCTATATACTGTCCTAGGTAT
GTACAGGTATGTACATGTTTCCATGCATGCATACAACCTCCTCGATCTCA
CTCATACCATATGCGCAGTCGTGCTCTTTTGGAATTGATAGTTGAAAATC
TTTTATTTCGTTTTGGTGTAATACCAAAATAATTACTCGGTAGATTCTAA
GGTATTAATTGGTTATCTTATCCGAGGGATTTAGGGACTTGTACATTAAT
TATTACTCGATATTTTTTTTCAACAACAAAATTTATTAGTTGTGCGTCTA
TCAATTCAGGGTGGAGATGCAATACGTACCTAGAATCGAGCATGTGGATA
GCGTCCAATGTGCTGGTGCTCGTACTTGTCATATGGCTATTCGATGATTC
GTGTACCCCATTTGTAAAAAAATATAGCAATTTATATAGTTCAAATCTTG
TTCCAAACATAATATTGAACATCAAGATGATTTTTTTTAGCACTAAACTA
CCCATACTATCCATATGCTTCATTATCACCCAACCAGCTTGACTTCACAC
CCACTCGAGCACCCAAGGAGACAAACTTTATTAATAGATGTATCAAATCC
TAAAAGTTGTTATATTATGAGATGAGAAAAGTAGTAGTATGTGTGTATAT
ATATATATATATATATATATATATATATATATATATATATATATATATAT
ATATATATATATATATATATGACTCTGTCATGCGTCTTGATCGGTAGGTC
GTCCGCCCTGAAAGTTACATGTCAGCAATTATAGTGAAGGGGTTAACTAC
TGTTTGGCACATGTCCACACGTGAAATTTGGTTCAATTTCTGGCCAGTAC
AACATCCATATGATCCTTGGTTGATTGATCCTGTAATAACTGTGGGTCCG
AATAATATCACATCAACTACGTACTTGTAATATTTGTGAGTACTACTACT
AATTGCATTGCATGTCAGAGGAGTATATTTGTTCCTACGTACGGTAGACC
AAGCTAGACATGGCCCACCACTCATCGGCTTCTACTCATCAAGAGCTACA
AATAATTAAGCAAAGTGAGAGAACGGTTAACCATGCACACTCTGGCTTAA
TTTGCATGCTGAAAGGGGTGTACTGCTGTGCTGGCAGTAGGTAGGTTTGC
AGTAGTACATAAAGTGCTAAAGCGCTTTTCATTGTGCAAACAGTGAAAGG
TAATTGTTTCCGAGAATTTCACAGCTTTTTTCAACAAAGTTTAGCTTGGA
CAACATGGATCTAACTAGCTTCCAAATAGATAGGGGTAAAAAGGAAAAGT
TGAGAGTGATAAAGGTGCATATATTCTACTCCCTCCATTCTAAATTGATC
TACATATTTCATAGCTACACCAAGACAAAAAAAAACTAATAACTCTCTCA
TACTACATTTACTCCAGCAACAAACTCGATGCATGCACCATCCCCATTAT
TTCCTAGCCAATAGCAAATCAAGATATTGCATGTGGGTTATAAATACTTA
TGTGCATGGATGCATGCATCAATGTCCATTTACTCCAATGCGCAAATAAC
GAATAGACTTAATGAATAAACACAAATATATAGATCATTTAGGAATAACC
TCAAAAAAACTATATGTAGATCAATTTGGAATGGAGGGAGTATGTGTTTA
CAGTTAGTGGAACTAGAAATTTTGCTTTAAGATACATGTATAACCATGTA
TATATTTACATATTTTTGCCCCCTTCTCATGTTCGTTTTCCTGACTGCGC
TCTAACGATATAACATTTTCTTTCAAAAGAAAATACTATTTATACCTTTG
TCAAGTTGGAATTAATATATACAGTTGATCTGGAGAAGAGAGATAAGGCA
TCATCCTTTGAACATGTCCTTTCATACTCGCACTATATATAGAAGAGGAA
AGATTAATTTATACATACACTATACAGAGAAGATAAATTAATTTATAAAT
TTCCAAATTCATATCTAAAATTTACATATTACTAACTGGTCCTGTGGTGC
TTTGTCAGACGATCTGGTAGAATTTTCGTTTGGACGCGGGCGGCGGATCA
AATAATGGGCTATATCTTCTTTTTGGACTTTGGAGAACGATTGACGCTGA
TCTGTCCTATATTTGCAGCACCTGTTTGATTGGTCCCCCATCGGATTAAT
CATCCAACAGAGACTCGATTTTCGTGCAAAGATAGAGGGACCATTAGTTA
GGAATTGAATATGAAAATCCATCTAACATACTGTATGTACGAAAAATCAA
GCTTTCAATCTAACAAAACGTCTTAAAAGCTTTTGTTTGTACTGTGCATT
CGCCCTTCTAGCTCGATCTCAATGTTGATGGTGCACTAGTACGATCGCCT
ATTTAATTTGCCTATTACGACAAGTCGTGTTAATTGGGCTTGAGACGCAA
AACTTGGTGGGATATAAGCATATTTATGCATGGCAGAACTAGAAACTAAA
CAATATTATAGATGCTGATAGGTCAACAAGTGAAAAAAATACTAGTCAAA
AATCTCCCTTATGTCATCTAGGAAACATTCATGCGTGCGACTAAAATCCA
TATGTAAGACGGGTCCGTCGAGCCACTCTAACTAATTAAAAGACGACAGA
AATGGATTGTTCTAATTAACATGTTTTTATGTCCCAACGAATATACTCCC
TCCATAAAAAAGGAAAGAAACCTAGTAGAAAATACGACACACTAGATAGC
TCTACTGCGTCTTTGTTTTTCTATACAACAGAGGGAATATTCTTTTAACA
AGATGCATGAAGTTCTATTAAACTGAGTGAACAATTTGAACATTCCAGAT
GTATTTCACTGTCATGGCCAATAAGTAAAAAGTACAGCTGTGTGTGTTAC
ACTTTGGCAGTTAGGCTATACTGTCGATTAGTACGTTCAGGACGATGTAT
CAACGAACCCCCTGATGAGAATCCAAACGTGCTAATTGGCATCACTTTTT
CTAGCTAGAGATATATACGCAGAAAACGTGTATATATATGTGTGGAATAC
GCCTAAGATAAGGTTCCAATCAATGTATATGGGTCAAACAAAGCTGCTGC
ATGAAGAAGAAATTAATTAATCATCAGGTTGATCGCAAATATATCGTGGC
CTTTTCAAGTTCACAGTTTGGCACGGTCTCTAGCTGGATCAATTATTTTA
TATACATATATAGTTGGCATACAATGACTTAACTGATCAAGTAGAGAAAA
AGGATGCTGTTACGGGCACTGTAGTGATGCGTCCTCCTTGATAACTGCAC
ATAAAAACACTGTAGCTATGTGTACATGTACTGGTGCGCTGTAGTGGTGC
GGGTCTGAACAGTGAGCTGAGTAGTACCCCTCCATTTCATTGTAAGTGTA
GCCATGAGTTTTCGTGTCCAACTTTAATCATCCGTCTTATTTAAATTTTA
TAATCTCATAACAATAAAAATACTATTTATAAAAAGTTCAAATAAAACAG
ATGATTAAAGTTGGGCGAAACTCATGATTGCACTTAAAATGGGACGGAGG
GAGTACAAGTTTCAGTCAAGAAACACAGCTGGAAAGATGTTGCTTAATTT
GCATGACCCTGGTGACTCATAGGAGGGTTCCATACGTATCACACATATCG
CATACTTTCTCTGATTCTACTTTTTTTCTAATTAGGTCCGAATGTCCTTC
TGAATTTAAATATAAAACATTTTATACACTTGTGCAAATGATCATGCATG
CTATCCCTTCATTTATGGAGTACGTACATATGACAAGCTGGATCATTTAT
ATTTGTGAAGGAATAGGCCAGATTTTCTTATTTTCATTTGCAAGGGCAAA
TGGAGGAGAAAGTATTAAAAAAATGTGTATAGGAGTTGAAAACAAACTAC
ATTTATGAAAGAGTTTTAGGAGCTTAAGCAACTTATATTTATTTAATCGG
AAGGCATAGTCTACAAGTAGATTCTTCGAGAGAAAACTATGCATATCCTC
AAATACCTAGATAAGATTTTCTTTTTTTTTTGGGTAACTACGTACATAAG
TTGATATATGCATCAAATTGTCCCCACTGCTTAAAGAGAGAGTCATTCTC
TTTTCATCACTCTCCCTCTCCCTTCTACGTAAAAACCTCTTCTCTTTCAT
ATAAATCGTTTTGAACACCGATTTCTCAAAAAATAAAAAACAAACGACGA
ATATATAAAAACATATTATATATAGTTTGTGCTCTAAAATTATTAGTTTT
CTAACCAGAGAAGTTGTGGTTACATGCATGCATTTTTTTAGAAAAAAAAA
CAATATTGGACAACCGAGGATGACATTCTAATAATAAAGGAGGTGTGAGC
ATGTTAATAATTGAACACGGGACTTTATAAATGAAACCAAACATCCTCTT
GGCTCTAACGATGCAGTAGCAGGCGTATCTCACCTTAATGCTTAATGCAT
GAGTAAGAGTAAGTTTTCGTAACAAAAGAAAAGTAAACCTTTGCATTTGA
TTCCAGCCACCATTAGCAGACTAGGAACTTGTGATATTCCTTAGCCGCGT
TTCCATCGTCACGTGATCGTTAGCTAGCTCTACGAACTATAAGATCTCCT
ATGATAATGAGTTCATCAATTCTCACTACGAATGGTTGCCAAAAGCACAC
GTAGCATGAAATTTATTCACATGTCATATTACCAGAAAGTTATGTAAAAA
AAACGTACTATTATATATGGACGTAACATTTTATCCGAATCACAACGAAA
TATCGCTAAAATAAATAGACAATACAATAAGGACGACGGAAATGTAAATA
CGATGGCCCCGCGGGCCGCAGCGATGTTCTAAGGACGTCCGATATGGGTC
CCATTCGGCAGGCATGTGTTGGCAGCGGCAGGAGTGACAGTCTCTCCATC
CCCTGCTCACCGGTGACGCCATTAAGTTTTCTTGGGTGGAATGATAATAC
TAGCAGAGAACCACTGAGTCGCTGCTAGGTGGGTCCAAGAACACATCGGG
CCCACACTTCAGTGAAAGCAAGAAAGGAGAGATGAGTACACGAGGTCCGT
GCTGGAGACAAAACTGGGCGCGCTGCAGCTGCAGGCCAATGGGCGGAGAC
GAAATGGCATCTTTGTCATCGTCTCACGCCAACTGCAAATGCTACGCAGA
GACTAGGACCACAATTCAGTGAGAGCTAATCTTTCTCGAGCTCAGCTCCC
AATGCAAGCAAGAGTATTCTCTGCATTTTGGGTTACTCTCAATCTCAATA
CAAAATTCTGCGATCTTCTCCGTATTCAACTTTAATCGTCCGTCTTATTT
AAAAATTATTTTAAAATAAATAAAAAAAATAAATCATGCATAAAGTATCA
TTCATGTTTTATCATCTCATGACAACAAAAATATTAATTATAAAAAATTT
TCAAATAAGACGAACGATTAAAATTGAATACGAAAACGTATGGTTGCAGT
TAAACTGAGACGGAGGAAGTAAGTACTCTCCTCTTGCATATTACTCTCCT
CTATCCCGGTTAGTTCCAGTAGTTGACTAGTAGTTGGCCCGTACTAATAC
TAGCCAGGCTTTAACTGTTGTGGTACCATACGCTACTGTTCATGCTTACC
AAGCCATCGTGTCCATGAGTGCATCCATCCCTTGAACGCAATAGTGAGTA
CTGATCGAGTAGTGGTCGCTCCTCAGTACTTGCATTGCATGCACGCATGA
ATGATGGCTGCAGATTGTTGAACAGCGAGTTATTGTAGATAGAGATCGAT
GACTATATATATCTCCTGATCCTTTGATTGCTGGATGAGAAGTGAGACAC
CATCATGGGATTCATGCAAGGAGAAATCATTGGTTTAGCTCATTCATTAT
TGTTGTTTTATCCGTGCTTAAAAATGTGGGTTTCGCTCGTGATACGTCTC
CCGCGCGACCAGTCGTGTACATGAAGCGCGGTTGGATGCTCCGTGGCTGA
TCAAGTAGCGCATGCATGAGCTGCTCTGGTGTATGTTAGTAGGACCCGCC
CTCATGTGACCGACTGCTGGCTAGCTCCTGCACCCTGTCATTCCACAGCT
GTTCTCGTGCCATGTCACCCGTACTTTTAAATAAACCGACATCTATGAAC
CGGTACCTATTAGGTATTTTGTAGTGGTGCTAGCTTGTGCACTACTTCCC
ATCCCAAGGGCGAAAGAGGTGTTCGTACATGTTCATTTATTTGCAAAATG
GGTGTCCCTGGCAGCTTGACGACGCTAGTGACATAGCCTCACGCACGGTG
CTTGGCAGCTCGGCATGTTGTCACCACCAAGTCCACGTAGCTCGTGCCAT
TGGTCCTAGACTCCCAGCGTTTGACAGTGCGTCTGGACATTTTTTGAACA
TAAGAAATTAATTGTTCGATCCCAACGAGAATCGAATTGATGATCTGTAT
GAAAATATTGTAAAATCACTCAGGACGCCCTATTGATGCGAATTGGCTAT
AGGTGTCAGATTCCTATCCAGAACCAATTGGGGGCACCTATTCTCAACCG
TATAGGTGCCAGTTCCAAAATCGGCACCTATAAAGGTTGTAGGTGCCGGT
TATTAGTTAAGAACCAGCATCTATATATAGTCAATGAATAAAAAAAATGC
CAGCTCGATGCATCAGCTCAAGCAGCTCGTCACCGGACCGGGACCACCAC
GTTGCTCACCGTCATCGCGTACTGCACCATTATCCGTCTTGCAGAGCATG
ACCAGAGGACAAAGCGGAGGGGAAAGGAGGAACTCACATCGAACCCTTGG
TTGGCAGTGACGCCTCCATCCACCTCACCGCTGCGTTCTCCTCCTGGTCT
CGACGCAATGCTCTCTGGCCCATCCATTCCCCATCGCTCCTTGTCCCCAA
TCTCCCCATGCACTGTAGTGATTTGATGCATCCTTGCATCTGCTTCGCAA
CCAATTGAGGCATACAAATGTAGAACACGTCAATGAATACGATACAAATT
GGACACAAAATGATCTCACATAAACATATACTACACTATTAATACCTGGT
CTCACATGTCATGCTCACACTGTGTCTTGTAGTCTGTGCTGCAGCTGGGC
TACAAATCTGTAGCCCGCTGCTCTTCTCTCTCATCTTTTATCTTTTTAAA
ATATGTTTATAGTTGGATTATAGTCAGCTATTGTACCTACCCTTAGCTAG
AGTAGTCTCCTACTGGCACCTTTTGTGGCATGGTGTGCGGTCATAAATAT
AATGACACGAAATGCATGCAGCGCAGGGCCTAAAGAAGATGAGGCCTACT
CCTAGATGCAGTTGCAGACACGTCACCTGGATGGGATGGCGGCCATACAT
CTACTAGCTCTCCCCAATCCCCATGCCTGCCTGAAGCTGGTTACTGTAGT
AAACTTCGAACCAGATCCGAGTCTTCCTTTACAGCGACGTCCCATCGAAA
AGATAGGAACAAATGGCCAGAAAAGATAGCACAGAGAAGCCGATGGATCG
ATCAGGATATGGAAGCTTAGGTTCCAGCTACCCCTACTAGTGTAGGACAG
CGAAACCCTCCGTTTTCTGCCGCCACATGAGCCATGAACGACCACTCGAA
GTTCTCAGATAACACGCAAGCCAAATTAATTTGAAACCTCTGAGAGCAAA
TATAATAGTAGGCTATAAACTGACTAAATGCTGAAGTGGAAGAAAAAAGA
GATGAGAGAGAGAAGAAGTGGGCTGTAAACTTACAGTCGGCTTAGACACA
AGAACCAAGAAACTGTGTGAGAGAGACAAGTGAGTCATATATTAATTGCA
AAGAGCTAACTAAATTATATGGGTGAGCTGAAAGAAGGCTACAAAGAACC
TTATACCCAACAAGTCGGCTGTATTATTAGTCTTGCTCTTAGGAGCATCC
AGAACACGGAATCGAATGTAATCACTTTATCGCCAGATTAGTAGATCGAC
CATGCATGCATATGATGATGCAGCTTACTGTCCGTTAGCGCATGTCCGAA
CTGAAAAAGGATCATCGCGAACCCTGAATACATTGGTCCAGATGATTCCA
GTGGAAAAACTATAGTCCTCCATTATTATGCACGCATGGATGATATGGAG
TTAGGCCCGGTCAAAAAGAAGCGATGGCGACTCGAACTGCAGCGTGTGAA
AGGAAAACGAAAAAAATTCAGTAGCATATATGCAGCACGCATGCACACTG
TTGCAGATGTAGGTGTTGGAATTACAGCACGCATGGCTTCCACACACGCA
GCTTTCAGCTGATCAGCTCAGGCCACTGGCGTCAACAGAGGGAGAGCTAG
CAAATAAGCTGGATCTCCTGCAGGGGGGAGATGTCTCCGTGTCATCAACA
TCCCAGCAGCTATATATCTAATCTGTTCGATACTCTCTATACAATAGAAT
CGAAGTCCATCTGACCCTCTCCCCACTCGCTTATCTCGATCAGATGTGAT
CGATTCAACAAGTTATATATGCATGTGTATGATTGGTGCTTGTATGGTGG
AGAAGAGAGAAACGCAATCGTTTATAGCCATACATTTTCAGCCATGCATG
AAAATGTCTGGATCACGACTTGTCGTAGAGGCCAATATGTACACACGTAC
AGTTCGGTCGATGGATTTCGTCAGCTACTATATACCGGTATACTTTTGCT
CGTTCAAGTCCAAAAGTTAATAGTATGGTTTCATTGAATTTCTGGTTGTA
GCTAGCAGGTGGGCATATATTTAGACCAAGTACAATAATAGACTATAAGT
CGGCTACAAGTTTATGTGGGGAGATAAGAGAGAAGAGAGAAAAGAAACAG
GCTACAAATTTATAGCCAACAGCAGCACGGACTTTAAAACGTTATATGTG
TATGACAAGTGGAACCAATTATTAATGATGTAGTATATATTTATAGTTAA
CTATTGTACGAATTAGTTATTAGATTGACTATATATAATTTGGAGGTAGT
AGTTGGCTATGCTATTAAACTTGCTCTTACCGTCATCGCGCGCGTTCCTT
GTGTGGAGATGTTTCCTGACCTGAACAGTACTGTATACCGTTCACATCAT
GCAGCTATTTATCTTTTGCTTTTTTGACAACTACACAGGAGATATCAGGA
TGCAAAGAAACGGCCGGCATGCGCATATAGAATCTTCGACGACTATGCAT
GCATGCCTTTAAATTCCATCAAAACTCAATATAATAATTATTCTTTTTTG
GTAATATCTGGTGGTGTCACCAGCACAACTGTTAGACTTAAGCTTTCAAC
AACGTCCTTACAATAAATTTATTCTGAAAAATCTCTGGATCACTCATGCG
AAATGTGTAGTACTCCAGTAGCGACTAGCCAACTATACTACTGTGCCACG
AAAATAAGCAGCCGCGGGCGGGGCACTGTACGCCTGTGGGTACGTATCTC
TCGTACAGTACACCGTACCATACCTGTGCGGACGGAGTTAGGACGTCTGC
AACGATGGCGGCCGACGCGACATTTCACCGGCCAGCTGCATGAGAATTGT
ATTGCGACTTGCGAGAGATATTTGTAGTACTCGGCAGCATGCATGTTACA
TTGTTACCTGATCTCAGGACGACGACGAATCGACAAATCTTTATCTACAC
ATTGCAGATCGGCATCGGCACGGGCGCGCACGCGTCACGGAGATCGGCAC
GGGGCATTATGGCGGGGCACTGTGCTACTGCTAGTCTGCGACACGCTGCA
ACAGTAGCCACAGCAATGCAGTGGTAGTAGTAGCAGCATATGCTAGCTCT
TGGGGAGCCTGGACCAGTACACGCGCTTTTCGTTCTCGCCATATATGCAG
CGCAGCACGCTGCAGGCAGGCAGGGAGTGAGGAGTAGTGGGTGTGGGAGA
TTCCCCTTTTAACTCGTGGCGCATGCATGCTGCTGCTGCTGACGCTGCCG
CCCGACTGGCCGACGAGCCGGCCTGCTGCTGCCGCTGCTTCGATTCTCTG
CGCCTGCCTCTGCCTGCTTGAGTTCCTCTTCGTTCGATGATCTTTTCTTT
GGGAGATGTCTTCTTGCTCTTCATGCGCTGGCGCTGCTCACGAGATCGAT
CTCTGCGTGCGTCGGCTGCTGAAGAGGAAGGGGATTTTTGCAGCCCAGCG
CCACAATCATAGCCCACGTCAGTGTGTAGCCCATGTGACATGCAGGCTCG
GGCTCAACGTAAGCCCAGATTTTGCCACGTTGTTATGGGCCATATAGTAG
AGGCCTTCTCAGGCTGTAACAATCAAAGCCCACAGATGTCGCGCCAAAGG
CCCACACTAACAGAAGAATCCACGAGCGAGCACTATTGGCCCGTGGTTGA
AGCCTCAAGGCCGTATGTATGCCCGTATGTCTCCCTGCGGTTGCCACTTG
CCAGTGGATAGTTAAGGCCTGTTTAGTAGAGCTCAAACTTCTAAATTTAG
CTTCAGGAGTTGGGTCTGTAGTGGAGTTGTGAAGCTGCCTAAACCTAGCT
CCACCTCTCTAGTTCATTTTGTGAGAGAGCTCCACCTATCTCTGCTCCAT
TTTTGGTGGAGCGGAAACTGTTTGGCTAAGCTAAGGTGGAGCTGGAGTTG
GAGCTGTGCCAAACAGACCCTTAAGGTCACAGCTCCAGCTCCAGATCTCC
TAGATAGCCTAACCAAACAGTTTCAACTCCATCTGAAATGAGAATGGAGA
TGAGTAAAGTGCTCTCATAGGATGAATTAGAGAGATGGAGTCGGGTTTAA
CCTGCTCCATAACTCCACTTTAGACCCAACTCATGAAACTAAATTTAAAA
GTTGGAGCTTAAATAGGTTTCTTATTCTGGCTTTCTATTCGCAGCATGTA
CATGCAGAGGTTAAAAGATGGAACAATAAAACTATATTGTCACTATAATG
TCACAGAGAAGTACAGAGTGCAGAGTAAAATAATCTACGGGAAGAGGGGA
GAAGGGACGCACGAGCAAGCTAATTGAGCTAGCTAGCACGTAATACAGAG
AGACCAAATGAATGATCAAACAAATAAGTTTACAACACTCTATCTAGCTA
GCTACGTCGTCGTACGTACAATTTTCAATTTAATCTCATCACAATCCCAA
CTCACACAAGCCTGCCACGAGCTATACATCATGCTTAGGTCGATCGATCA
GCTGGCCACCCTGCAGTTTGTCCTGATGGTGCCGGCGTTGCCGGTGAGCA
CGCCGATGGAGCCCATCTTGACCATGGCGGCGGCGAAGTCGGTCTGGAAC
GAGTCCGGGTTGTTGGTGTAGCCGACGACCTGCGCGGCGGTGGTCTGGTC
GGCGAGGAGCGCCTGGTCGGAGCTGAGCAATCCCCGGTTAGCGACAATGG
CGGCGTAGTAGTTGGTGTCAAAGGCGTTGGGCGTGACGGCGTCCATGGGC
ACCATCCCCGCCGCGGGCTGCCCCTGCTGCTGCGGGCACTGCGTCGTCAG
CGCGGCGACGTAGCTGGGGTCCATGCTGGGGTCCTGCCCGGCGTTGGGGC
CCGACGAGTAGAGGCGGTTGCTGAAGGAGCTGCAGTGCGACACGCCGATG
GTGTGCGCGCCCGACAGTGCCACCATTTCCGCCTGGGTGAGCCCCTTGGC
GCCGAACATCTGGTTCAGCTGCGCCACGTTCGCCGACGGCGGCGGCAGGT
TCCCGTTCGTCTCCTGCGCCACCGACACGTTGCCGTCTCTCCTCCCCCCC
GGCACCTGGTACGCGTTCCCTCCCACCTGCACGTACACACGCACGCCAAT
TGTTACTCTGTTTCTCAAAAACTGTACTAAAAGTATAATTTTAGCTGCTG
TCATCTTGGCTCGTGCATCAGCGGTGTACCTATATCCATGTGATACACGG
AAACATGTAGATTAGGGATGGAAACCGTACAGTGGTTTGTGTTCTCGAGT
TAGTTAGACGCGGCACATGGTTGATTGGGTTGGTGGTGAAGCGGCGGGGG
GACGCATGGGCCGCACAACGGGAGGGAATGGGGACAAACTAAACCGATCG
ATCCATGGCATGTGGTGTTGTGGACCGATGGGCGTGCCGGCCACATGGGC
GTGAGACGAATCCACGTAAACTATCCGTCCCACTTGCTCATCCTGCCCCC
AGAATTAAACCCCTCCTCGTAGCTTTCGGTATTTAATTTCCTCTTTGGTT
ATCCCCTAATGTAATCCTGATTGATACCGGAGAGGGCTGGAGTCGTCACT
ACTCACTAGCGTTGCTTTTTGCAGGTATATGTCTTTTTCATCATGTGATG
ATGTGAAAGGTTATGCACACGCATACGCATCATCTATGTGTTGTTTCCAG
CTCCAGCTGAAGTTTCAGTATAACGGTCTTAACAGAGCACCATTTGGAGT
TCATAAATTGATAAATATGCTAGTGTCTATTTGGAAAATACATGCATTTG
GTCGGTTGTGAATTATTGACGTGGTGGTATATACTGTATACTCCATTGAC
TTACCACTAGTGAGGAATCTTTGACTACTTGTTCAGAATATGTCAACTTG
AACAATATGAAACTGCAACGGTCGTATGATCAGTAATGTTCATTTAAAAA
ACACATGTAACACAAAAAATGGTTCTAAACCTGCTGACCGTATATATCAT
GTCGTAATGCTCCTACTTTACCGTTGTGGCGTCAGTAATAATCAAATTTA
GTCCAACTGAATCAATATAATCATACGAACGTACTAGTACTAGTACTCCA
TAATTTTGCTCCGATCGATGTCTCAACTTCCTTCTACACTGAATTGCATG
GCGATACAGTTTACGATTTGTTTGCATGGAGATCGGAGCAAAGCTAGATT
AGGAATGATTGGAGTTGGCCCATCACACCAGCCTCCTAAAATAACTGTTC
ATCACCCCCAGAGGGTTAAAGTGAACTTTATTAGTGTGCCAAGTGCCATG
ATCCCACGATCAGATTGGATTACTTAATCTCCATTCTTTTGGCGCATCCC
CAAAAGATGATCGATTTTGGAAAGCAAAGGCTCTCTTTTCCTTAACCTGT
GTGAGGGCGACACGGCCATGTGACGCTGATACGGACACCGACCGGTGGGT
CCGTGCAGACAACGGGCTCATTATACGTGAACCAACCAAAACAAAAGAAA
AAGAGCGGCCTCTGCTTCTCCTGCAGTCGCATCGCGGCATCGGCACATAT
CGTGCGTGATGCCGCCGTGGTGCGTTGCTTCCAGAAAAGCATCGGCAATG
AATCACCTCCCATTCTACGCCGGGTCGGGCCGGCAGCATCGATCGGAAAG
GAGAAGAACAGAGTAAGTTCCTACTGCCAGTCGGAGTACAACTACTTTCA
GCGTCAGCTTTTGGAGAAAGATAGAACGAAAGTTGGGGCAATCCGTGTAG
GGCCCGACCGGTTTTATATTCCAGGCTCGATCTATCTATCTATCACTCGC
AAATCACCCAATCCACCGACGAATCAACCGTGCGCCGTGCGCGTTGTGAT
CCCCCCCGACTTGTACCCGCACGGGCAAGTAGCAAGCACTAGCAGTGATG
CGCCGGAGGAAGCAGCTGGTAATTCAATGGAGCAGAAGAAAACGTACGTA
CCAGCGCGAGGGCGTCCCGGGCGGCGAAGGCGAGGACGTCGGCGCAGGAG
ACGACGCCGAAGCAGGCCGTCTCGAGGCGGGACTTGGCGCTGTCGATGAC
CTCGAAGCCGCGGAGGCTCGTGTTCGGGGGCGCGTCCTTCTCCGCCCTGT
TCCCCTGCGTCGAGTCCAGCAGCACCGACGCGTCGCACCCCTGCATCCAC
AAGGAATTCAGGTGTCTCGCTATTACGTGCACCACATGTCAAAACGAATG
CAGTAAATTAGGTAACACAGGTACTACGTGCTTGATTGATTGACTGTAGC
ACTGTACTAATGTTTTGGATGCTAGGATAAAACAGGGGATGCCAGATGGC
AAACATGAACGAGCGATTTCTAGCTGTCATGGTTCCAGAGTATCCCATCG
TTCCGTGCAGGTGCAGACACGGTGCAGCAATCTACCGTGCGTGCATTATT
CCCCTACCTCGATCGGCTTATCATCCTCGCAGTAAAATTAAGTACAGTAC
TACATACGCGAGAAACGGACGAAGCAGAGCAGGGTGCGCGGCAAAAGAGA
TGCAGAGGCTCCATATGCAAGCGAAGCACATCCCCACAGTGACATCACGT
TGCAACCATTGGATCACTCAAAAAAACACTTGTATGTGCAGCCGCCGCAT
ATATGCAGTTGCAACTTTGCAAAGGCATCTATCTCTAGCTTAATTAGCTT
CACATCCCCAACAAGCTAGTATACGTGGTCTCATTAATGGAGGAACCGAA
TTTGGTGGTGTAATAAGTTACTATTAGTTACTGTACTGACCCTGACGAAG
CAGTCGTGGAAGTGGAGACGGACGAGGCCGGCGGCCATGCCGGGGTTCCC
GGACACCGCCTTGCTGACCTCCTCCTGCACGATGATCTCCGCCGCCGGGC
ACAGCGTGTCGTAGTACCCGACCTGCAGCTGCGCCTGCGACCTCGTCGCC
ATCGCCATGGCCATCACCGCCACGGACAGGAGCCACAGCCGCATTCCTCT
GCTTCCTCGCGCCTCCATAATATCGATCGATCGATCGATCTGCTACGCTG
CTAGGCTCTCGTTTGATTCTTCGCTTCTTGCTTCAGGCGCTGATCTTGCA
GGACTGCAGTCTGCAGCAGCAAGAGGGGCAGCTTTTAATCTTGCGTGGAA
GCGAGCTATGCTTCTCGGTTAAGGATGGTGATGAGGTGGTGGGACTCGAG
GTGGTTTTATAGGCGTGAGAGCGAGAGACGACATGTGGGGGGTGAAGTGG
GGGAGCGAGATGCATGGTGCCAATTGGGGTGGTGCCCTTTTGGGGGCGAG
CATGATTGAGTGGAGGCGATAGAAAGGCATTGCAAAGAAACAACTTTGAT
TTTTGGACTGTAAAAAATGCTCCAGGCTTTTGGTCTTCATCTGCATTCTC
CTGTAAATACTAACCCGAGGGTAATTGAGCATTTGAACTGGATATTGATA
GGCAGTGCACTGCAGTAGCAACAAGCAGTCAAGCAGAACACATGTTATGT
TACAGGAAAACCGCGGGCAGGGTGCATGTTGGGCTGAGCTGGCATTTGAG
ATGATGAGAACGACTCTTATTTGTTTTCTTTTCTTCTTCTGTAGCTTGGA
ACTTTCTTCTCTGTTCTCACCTTGTCAGTTGTCCCCATGCAAATCTGGGC
CCTGGAGTAGTAGTACTACATCAGCATGCGATTATTGCTAAAGTAAATGA
TGGGACAATGGATGTTTCAAGACAGAGGTCCCTCGGAATCACGTCTGCTG
TTTTGAGCTTGTGAATTTTGCGACTTTATTACCTGAACATTTAACGATTG
GGATGTGAAACTGACGGTCTGGAAGAAATGGCTGGATGTGCCCTGCTTCC
AGCACACTCCTGATCCAAACTTAAGTACTCCTATAAATTTCGCTATATCA
CACTTCAGAACAAGCCAACCGTGTCCTCCGGAACGCACCGTAGCGTGGTC
GGTTTGTACTAAAAATGTTGGGGTTGCTTCAGTTTGTAGTGTTCTACTAT
TATTGTCATCTCTCCCATTAGTTGCATCCGGTACGCAAAATAGCGTCAGC
TACGCGGAATGCTGCTGCCCAAGCTCTTCGTTGCCAGCTAGTTACACTTC
ACGGAATCCACAGGCATCATCCTAATCGATTGCTTCGTTTGACTCATGCG
TGCTACTCCTACTTACAAACTGGGTCCTCCTTGCTTCCACATGCATGATC
GCTATCAGGTTTTCTGGCAGTGGTTAACAAGAGAAAAAGGACTAACTGTA
CTGGTATAGTGCGGTTCGTTAGGGCAGTGCAGACGACAGACAACTCAAAG
CCAGATTCTTGCACGATGGCTTCCACGTTAAGGAGAAGCTACCTTAGCCT
GAAACCCTTTTCTTCACTCGCACCATTAAAGCTTAATGGTGTGACACTAC
GTTTGGATCTGTTCGGTTAGCTTTACCCAAAGGAATCATAGTACATCATG
AAGTATAAACGCAGGGCCCTGCAGATTTGGGTGAAGTTGCATGCAGTAAT
TAACCAATAATAACTGAAGAAAGTAGGAACATTCCTTAGGCTGTTTCAGG
ACAAAACTTCACTGTCAGAATAATTCGAGTTCAAGCTTCTTTAGCATTCA
GAAACGTGTTTATCTACCTGGAAAAAAAAGGGATAAATCCCCTCTGTTAA
CTGCTACCTACCAGATGGATGAGTAGGGGTGGTACTGCCTGCACATGCAT
GCAGATGCAGCCATGCAGGTAGTCGTGTTTGGTAGAAGCTGGATGCATAA
ATCGCGCAAAGAAACCTGGCAATTTATAGCCTACCAATCAATCCAGCATG
GACTGCTGTCGCTTTGACCTCAATTTGAGAAGCCATGATAAAGTGAGGTT
GCATAAATCAGTACCAGCACTGTAGAAGAAATATCTTTTTCAGCAGTTTG
CTTAATCAGTAACAGTACTAATCGAATTGCTTGCATGATCACTACCATAC
TTCATTAATACCGGTATCAGGATTCAGAAGTATTATTTCCTTAGACTCGT
CTTGTACTCGGGCGAACCACTAAGTCCTCCTTTTGTTTGTTCTTCCATCT
TGATATCAAAGTTGGCTCTGCTTTGGTTGCATTGCATTTGCAGGCCTGTT
GCCTCTTTTCGCCAGCATCAACTTTACGGCCAATAACTAACAATTGTTCG
TAGAAAGTCTCAGCCTTATCAATATTCAGTGTCCGGTTCAACATAAAAAA
TTGCGATTGCTAGATTAGATTGTTAGGTTGGCTTTCAATTTTGCTTGGCA
CATGACTAAAAGTGTGTACGCAGCGTGTGGCGCCGATCCATGCATTCACC
AGCTAAATAAAAAACACTTTTTTCCCCTGTATTTCCAGGCAACGCGCCAT
GGCTTCGCAGGATTTTTTTAGCAGAGCTTCGAGAACCTGTGAGCTTGCAT
GTCTGCTAATCTCTCGTGCCTCACTGTACTGTCCAAATTCCAAAGAGCAA
TGAATATCTCACGCGTAATGGTTGGATAATTTAGTTCAAAACCAATGCGT
AATTCCATTGAATTTTTGCCGTTTGACAAATTAAAGCATAGAGACAAAAG
AAGAACAAAAACTCTGATGATAGGAACAAGTAGAGGCTTCAAAAATGTTG
TTGTTCAGCAAGCGAGGCCTAGCTCAGTTTGCAACCCTGCAGTTTGTGCG
GATCTGGCCGTCGCTGCCGGTGAGCACCTGGATGGCGCCCATCTTGACCA
TGGCCTGGCCGAACTTGGTGGCGAAGAGGTACATGTTGTAGGCGTTCTGC
GCCACGAGCGCGGCGGTGGCGTTGTCGGCGGTGAGCGTCTGGTCGGAGGC
GAGGACGCCGCGGCCGGCGAGGAGGTTCTGGTAGTAGCTGGTGTCGAACG
TGTTCTCGCTGCCGTCGTCCATGGCCACCGTGTTGGCGCTCCCCTGCGGG
CAACTCCGCGACAGCCGCGACGCCATCGCCGCGTTCAGCGCCGGGTCCTG
CCCCGTGCTGGAGTTGTACCCGTACAGCCTCGAGCTGAACGAGCTGCAAT
GCGCCACCCCTATCGTGTGCGCCCCTGATTAAAAAAAAACACAGAGAGAA
AAATATTGTTTGTTAAAAAAAAGAAAAAAATAAATCTTTTCGAGAAGAAG
AGTGGTGGATATGCATGTAGCCTAATATTTATAGTGACTTAAGTACCATT
CTAATATCTTGAGTTCAAACTAACAGCGAATTTTAGATTAGATTATTTGT
GGGGCTAATAAGTTCTTAATTTATTGCCTATTCGCCTGGGCCTTATGAGA
ATTCCAGAAGTTGGGCTGAATTGAATAGTGGGCTGTCATTAACAAGTTGA
CCTATGTGGGCTTTTATATGGACCTGTACCTGAAAGGATGACCATGTCGT
CCTGGGAAAGCCCATGAGTGGCGAAACTTTGTGTGAGTTGGGCCACATCT
GAGGTGGGACGGGGCAGGTTGGCCATCGCGTCGGACGCCACGGAGGTGTT
GCCGTCCCTCCTCCCGGCCGGAACGCGGTACGGGGTGCCGCCGGCCTGCC
GTCCACCACCGACCGTATGCAAGTTAAAAACAAATTCGCAGCCACCGTGA
AAGAGCTAGCTGCGTACCAGCACGACGCTGTCTCTGGCGGCGAAGGCGAG
TATGTCCGCGCAGGAGACCACCCCCTTGCACGCGCTCTCCAGCCGCCGCT
TGGCGCTGTCCACCACCTCGAACCCCCTCAGGCTCTTGTTCGGTATCGCG
TCCTTCTCCGCCGTGCTGTTCGCCGTCGAATCCAGCAAAACCGACGCGTC
ACATCCCTAAAAACAGTTCATCGATCAACCATCTCGATCAGCTGATTGAT
CCCATTTCCCCGGAATGAATTGAACAATATAAAGGAGAGATCGAATTAGA
GATTGGTTTATTGGGATCGACCTTGACGAAGCAGTCATGGAAGTGCATCC
GGACAAGGCCGGCGGCGAGGCCAACGTTGGCGCTCACGGCCTTGCCGACC
TCGTCTCTCACAATCACTTCGGCCTGGGGGCACGATTGGTCGTAGAACCC
TACCTGGAGCTGACCTTGCACACCTCCAATGCACAAGCTCAGTGCCACGA
CTACTGCACCTGCTACCGCCACCACCAACTCCATTGCCCCTCGATCTCAC
CTAGCTAGCTACTACTATAGGCAGCTGAATAATGCGTCAAAGATCTGAAC
AATGTGGACAAATTTATAGCTAGGAGGCTAGCAAATGATCTGAAGAAGAA
CCCCAATAACTAGTAAATGAACATTGGTCACTGCAGTGGACTAACCAGTC
TACATGTTCTTATCAACTGCTTCTACTACTAGTAATATTCACTGACACTG
ACAGGCATGCGCAGACAAGCTTTCAGGCAGCCATGTGAAGGCCTGTAGCT
AGAAACATGGCCAAGATTTTCAGGCAGGCAGGGCTTTGGGATATTTGGTG
CGATGTGTGCAAAAAACTAGCCGGTAAAACAGCTGCTGCGACCAGGGTTG
GAAATTTCGGTCATTTCAGACCCCTCCGATACGATATTATTTCGGCCGAA
ATTTTTTAATTTTTCCATGAATTTTGGTAATATTTATTCAAATTCAACTA
AATTTTGCTCAAAATTTCAGAAATTTCGGTATTTCGGTGAGCACCGATCA
AATCGGCTAAACTGATAGGTTTAACCCTGGCTGCGACTTGCGATTGACCA
TCTGTTGTTTGGTGCCATTGTAGTAGTGACCACTGAACCACTAAACGAGT
GGCGTTGTAAATTAATTTGTCATTGTTACCAAGGGATAGGAGATTACTCG
GATGAGGGATTTTAAACTGGGACAGTGCCTGCGAGGATTAAAAACTGCAG
TTGCTTCAAGATCGGTCAAGGCATCCGGCTAGTTGTCTCATGTGCTAGGG
ACAGAACCGAACGTGCATGGAGTTCTAGAGGCTTGGATATAAAAATGGCA
GCCATCATGTGGTTAAGCGTGCAAATGGTGCTGATCGAGGTAGTTTTGCC
CTTTGCAGGGCATGTCATAGGGCAGGGATCGGTGAAGGGCAGCACAAGTG
TGATAGTTTTTATGCTAGTGGGGCACTGGGGCGTACGTTTCTTTGACCTG
TAAAATAGGAACACAAATGAGATCGTCCTGCAGGGATAGGGCATCCTATA
GGTTTTGTAAAGTACTGCACATGTGGATGTGGCCAAGATTGTAAAATGCA
TGTGAGTGATGGTGACAATAGTCCACCAACTTACAACTTACAAGATCATT
TCACCCCCTTTTCTGAAGAATGCAGACCTGTTTGGTTGGATTCAGACTAG
AGCACTGTTATGTATCTTCTGCGTATTCATAACGCGTTGATGCCTTCTTT
TGATGTCTTTGTGACACTATTACTAGTACATGATGAGAGCCCATAATAGA
GCTACAAGAATTACAACTGCAATAACCGACAGGAGAAGGCATGAGCAGGA
AGCGCTTTTCCTCATGCGTGTTGTTACAGATTTCAACTTTTTCTGCGCAC
GCTGTACATACAAACACGAAACGACATGTTAGCTAGCTTATCTTAGAAAG
ATGAGATAAATATATGCGGGCATCTGTAGAATCAAACAACAGGCACGGTG
GATCACCTGAAGCTGGTTGCTTGTCTCTTCTGTTTTCTCGTCTAAGTCAT
CCTGCAACGTTTGTAAAAGGCATTAGTATAGGAACCAAGTTAATTCAGAA
ACGATGCTTACAAATAGGAGCTACTGAGATACTTACAATCAACCTAGTGT
GCAGATCCAACTCTTCGTTGATCGCCAGCGCAATGTGCTTGGTGCTGACT
ATCGTCTCCTCCAGCTTGTCCAATTCGTCGTCTTGCTCTGCATCATAATT
CAGAGAAGTTCAGTCACTGAACACCTGTACATTACATGGAGCAGCACACG
TACGTGCTGACGCCAGACGAGAAGGGAAGAAAAAAGGTATATCCTCTCTT
ACCTTTAATAACGTTCCTCTGCAACTCAATGATCTCACGGTTGTCCATAT
TGGCAATGCTGCTTACATCGATCTTTGCGTGGTTGTCGTCCGGTCCAAGC
AGGTCGCTCCTAAATAAAGATTCAGAAAGACACAAGTAGGAAGAAGTGTT
TCATCGTAAAGTTCAGAGTTCAGACTTGTTGGAACTCAGCTGAAGCTGCA
AGCGGTTAAACTAGTGGAGTATATAAGCTTGCAAATTCACCTATTGGAGA
AGCGCTTCCGGGTGAACGGAGCGCCAACCTCCTTCACCTTGGAGCTCAGA
GTGGAGTGCTTGGCTGCTAGCTTGTTCAACTCTTTCAGGCTTCTGCCAGG
TTTAAGCAAACAAAATTAACGTTACGTTTAGGCCAATTTGATCAATATAC
TATCGTCCAATTGCAATATCACGTGTGGCTTGCTTAACTACTTACATGCG
TTGCTTGTTTGGGAGTTGAGAAAGGTCTTCCTGCATCATGTCAAGCCTGG
TCTCGAGAATCGCGACTTTCCTCCTGATTTCGGCGGTTCGCCGCTGCAGC
TCCTGCGGCAGCGACGGCGAGACGGACTCCCTCTCCGCGATCCTCTCGAC
GACGTCGGCCACGAGCCTCTCCGCCTCCTCGAACCGCTTCATCCATTGCT
CCAATGGGGAAGACGCCGCTGATGATCGATGATCATCGTCATTAGCACAT
CGTCAGTCGGATGCAAAGGTTAAAAAGAAAAGAAGAAGGTTGAGATGTTG
ATGAAGATACCCGCGTGCTGGTACGTGATCGGAAGAAGTGGACGCGCCAT
GTGCAATCCGCGATGTAAACTCTACGAGTTTTTCGTCTGATCATCCTTCA
GTGAAGAACAGGATGGTTAATAATTGAGGAAGGTTCTCTGATCTTGTGGT
GTTCGTTTCCGGGTCGAACGTAGGGAGGAAACCAGAGCAGCTACGAGTAG
GTTTCTTTCCGGCGACGACCGGCTCCGTTCCGGCCTCAACGCCGTAGCAA
AACGATCGAGATTGTTATGTACAACTAGGTAAGTCTGCACGTAGTGGCGT
AGAGCCGTAGAGGACAAAACGGAGAGGGGCCGTGGGCTGGTTGACTAGTA
CGTTATACGAACATGGGCTGGGCCATCCAGGCCCACTTTGGCGTGGTAAC
CTAACTAGGCCTAGTGACTGTTACGTGGGCCTTTTTAGACCCATATCATA
GTGGAAAAAGTACATCGAAAGTCCCTCAACTTGTCATCGGATTACAAAAT
CATCCCCAACCGCAAAACCAGATATACGTCATCCCTCAACTTACAAAACC
GGATCACTTTAGGTCCTCGGGTGATTTTAACCCCGGTTTTGTCTGACGTG
GCAGCTAAGTCAACGTGGGACCCACGTGGGTCCCACATGTCAGTGAAACA
ACTTAGTCTACCCTTTTCACCCTTTTCCCCCTTCCCCCTTGCTTACGACG
CTGGGTGGCGCATCGACGCGACGCCGCTTGGCTCGCCGGGAGGTCGAGGC
AAGCCTCCAACGCTAGATGCCTCGAGTTCCTACGAGCTCACTGGCGACGA
TGAGGGCCAACGCTGCCCTTCTTGCGGAGTCGGAGGTCGAGAGGAAGCTA
GAGGCCACGCGGGCGAGCTTAGGGTCAGACAGGCTTGGGAGGACGTAGCA
CAACAGCGGCACGACAGAGCTGGCATGAGGCGTGTCGGCGGTGTCAGCTC
GTCCGCTTCCCCCGCCGGCCACAGCCGCGCGTCGCCATCGCCGACGGCTG
ATGGCGGCGTCGTCGAGTCGATCTCGGTGCGGGCCTTTCGTGGCTTCGGC
TTCGACCATCGAGGTCCTGCGTGGCTGTGCCCGGCTCGCCGCCGCCGTGT
CGCCATGCCACCCCGCCGCCCATCGCTAGCCGCCCTACTGCCCCGAGTTG
ACCCACCCTCCCCGGGCCGCCCGCACGAGGGGGGCGGGGAGGTCGGCGAG
CTCGGCCAGCACTGAGCCCACGCGCCGCCACTTGGGAGCCGCCGCCGTAC
CACCCCACCGGCCCTGTCTCCTCCCTCCCTATCACTCGCCGCTGGCCTCC
CCGCTTCCCTCTCCGTCACTTGCCGTCTCCTTGCTAAGCAATACACTGTG
ACGCTACTGCGTCCGCGGTCACGGCGGAGAGAGCTGGCACCGCGGGAGAA
GCTGGTGTGGAGGAGGGGGTCGGCCGCGGGCACGCCACGTCGCCGTCCAC
GGCCTCCGCCCGCGGCATTTTTCCACCACCATCACCCCCACCTCGCCAGC
GACGAATTTCCTCCATCCTTCCCTTCTCCTCCTCCGCCCCCTGTTGACAT
AAAACACGAGGCCTGGGAGATCTGCTTAACTCCAGTGCAGGTCCAAAGCT
CGCCTTCGGGTGTGTTAGCGTGCCAGTTGATTTGATCATGCAATCAACAA
GAAATAGAAACAAAGAAATCGCGGTTAAATCTATAAATGATAGCCGATCG
GCTAAGTGCCGATGACATATCATTTATCTTTGAGCCGATGTCATATGTGA
ATCGATTGGCGACTATAAATAGATAATAAAAAATTAAACCTACTCGATCG
ACTGTAGATATTACCAATATATAGCTCTTATATCGATATATATTTAAATC
AAGTGATTGGGATAGATCGGTCGCCATGCCGAGACAGTATAAACCACTTG
GATCGAAATATATACTAATAACAGAACTATATATGTTTATAGCATAGCCG
ATCATATAGATCTAGCATGTATCGACTAATACTCCGATACTACTCTATAT
CAGGATATTAAAACAAATATAATATATCAAACAAAAACTTAATATACTTA
AATGCAATAAAATCTTGACATAAAGGGCGGATTTAACATGTCACTGAAGC
ATATAGAGCGAATATGGTTAAATCAGATAAGATCGGCTGAAACTCCGATA
CTACCCTAATCGGCAACTAGAAGGCATGCTAGAGATTGGTATTCTAAACA
CGACTTAATAGATCAAACTCAACTAATGCAGCATTAAGTATGAAAAGAAG
AACAATATCTAGACAATCAAGCCGCTGGAAGTTTCATAGAGTAGTGGATA
TCTTATATAATCTAAATCAACATCAAGATCTGTCACGCCCCGAACTAGCC
CCGAGCGGAGCTAGCCCGTGACGCTCCAAATTAACCTGTTAATCGATACC
AGTCCCAGGAAACAGTGCTGGTATCACAGGAAGACAGAATATCACAGCAA
CGGCGGTCTCTTTATTATAGAGTAGGAGTACAGTCATGTTGGGCTGCGGA
CAGATCCCGAGCTCACAACTGCATTACAAAAGGGAAAGCGGAAGCCAAGA
CTTGGACCAAACATCACAGGCGCGACTTGGGAACTAGGCCGAAACCCTAA
AACTCATTGTAGCCGACTTGCTCCTGGAAGAACTCCTCGTCAGCGGGATC
CGCTTCATCTTCTTCAGCAACTGGGGGGGGAATATTTATATAGAGCAAGG
GTGAGTACTCAGCAAGCCATGGGAATTAAGTGTTTAATGCAGGCTTCAAG
GAAAGGTTGTTGTTTTTGCAATTGATTTTATTTAAACTCTTTTCTGAAAC
AACTAAGTGAGTGCTTCTCAAACGACACGGATGGGACAGTGTGTCTCGTC
TGGCCGGAGTATGTACAAGGTATCAGTCTTTTGAATTGATCAAGGTTGGC
ATCCGGCCAACAGCTTTCAAACGGCCACCCGGGCCTGGCTGATCCCAGCA
GCCGCAGATTTTCCAAACATCGAACCCAAACCACATCAGCAAATTCCACA
AAGCAGTAGTCAAACAAAACTACGCTAGGAATCACCTCACATCCACCCAT
GACTGTGGGCACGGCTGTTCGAACAGTTTGATAACCTCTGCAGAGAGGGT
ACACTTTACCCACACGACATTACTAACCCGAATCACCCAGCCCGTGTAGA
ACGGCCACGTCTGGTGACCTAAGGGCTTTCATGACAAGGCATTTCGAAAG
CCGACACAGGTTCACCATATGCCAACGAGAGGGGTCCCAGACCAACACCA
GATTAGGTCCCAGACCATACTGTGCCAGGAAACCCGGGGGTTCTCCCCAA
CACCACCCCGTTGAATCCACATGTCTCTTGGCATCATGGCTCCCCCGATT
AGCTAGTTACTCAGCCAGGGGTGTCCCATTCCACCCATGTGGTCGTACTT
GTCTTATGTTCGGATGAAATTCCAAGGAAACGGTCCTTAAGTGCAAGAGC
GGGAGACTGTATACCCGGTACGTTCCCCAGTCCGCGATTTTGGAAATTCA
TTTAGTTCGCAAGCACCGACCCAGGTGTCGGGTTTTCCAAGTCTTTTGTA
ATACCCAAGTTTTACCCATGGTTGGATATTTTATATTTTGAGGGGGGGTG
TTCTGATGCGCGTACCCGAAGGCCCGTGCATCGAAGCACAACAGTTAACA
AGGAGGTTTAAGTGTTCAATAATTCAAGGAGGGTAATTGCAGCAATTAGG
ATTGGGGCCGGCAGGCCGTTTCGCAAGCCGCGGCCGAATTACTTGTGTAA
ATCCTATTCATGCAATATTTGCGGAAAAGAAATACTTAGATTTAAATTAT
AGGTGCAAGATGATCAAAGGTGACTTGCTTTGCTCGAGATCTTGAGCTTG
ATCCTCGAAATCCTCGCACTGCGGATCTTCGGGCTCCGAAACTACACGCG
AAACGGGACAACACAGCAAACGGCGAAAATAAGGCCCTATTATTGACCTC
TAAGCATGCCATTAGGTAGATCTTAGGATTTGAGGAATTTTGGAAGTTGA
ACGGAGTAAAACGTACTTACGGTTGGGAAGATATTAAATTTCTAAGATTA
TTGGATTTTTGGTCTAAAGGAAAAAGGATTTATTTAAATCCTTTTCGAAA
AGAAAAGAAAAGAAAAGAAAAGAAGGAGGGAGGGGAATTAGACTTCCCTC
GGGCGGCTAGGGCGCGGCCCGAGAGAAAGGGGGCGGCTCGGCCGAACTTA
ACGGGCCGGCCGGCCCGAGAAGGCGGCCCAAGGCATGCGCGCGGGCGGGG
AGGAGTGAGGAAGCCGGTGGGCCGGGTCCATCCCGCGTGGTCCAGGGTAG
GACCCGCTTGTCGGCGGCTTGGCTCACCGTGAGCGAGGTGCACGCGGGGC
GTGCTAGGGTCTGGGGAGGGGAGGCACGGCGCATGCGCGCGGTTCGCGGA
GGACGCGGTGCGGCGGGCCCACGCGCAGCCTCACGGCTCGCGGTGGACCG
CATGTGCAGGCAGGGCTGGAGGGAGTGGCGGACCGGGGTCAGCTTGACCC
GGTCGCGGCCGAGGTGGCGCCGACGTGGCGCCTACGTAGCCGCCACGCGG
GCCGGCGGGAGGTAGACGACGACGTCGGTCGGAACGGACGGCGGACGGCG
GCGGCGAGCGGCGGAGCGAACCACGGCGATACAGGCGAAAGCGAGCACAC
CGGGAGGTTGCACGGGACGAGGGGAGACGAGCCAACGGCTCGGATTCGCC
GGGGGATGCTCGACGGCGGCGGATTGCGGCGGTGGCAACCGGCGGCGAGA
GAAGGGGGAAACGGCGACGGCGCGACGGGAGACTGATTCGGGCAAGCTAA
AGCATCTACGCGACTCCGGGAATCCGTTGCTAGCGTCGGATTGGGCGGAG
CTACGCCGAGCGAGGCCGGCGACGAGCGGGCGCTACGGAGCACGGGCGGC
GACGGCGGCGAGCACACAGCGAGCAGCGGCAACGGTCGGGGCGGCGCTAG
CTAGCTATGGGAGGCTACTCGTGCTACTACCCGAGTCTAAGGGGAGGAGA
TGGAACGAGAAGGGGGAACGGAGAGAAGCACTACCGTGCGGGGTGATGGG
GCGCAGTGACGAGGGGCCGACGGCACGGGAGTGATCTCTTCGCCTCAGGC
CGGGGAAGAGGAAGAAGACGAGCGCCCGGAGTCCCCTTCCGTGTCCTTGC
GCGCACCGGCTCCTCCGGCACACGCGACGGCGGCGGTCGGCGAGAGGGAC
GGCAATGGCGCGGGCGAAAAACGGGGAAGATTGGGAGGGGAAAAAGGAAG
GGAGGGCGCCTGGGTTTATAGGGCGGCAATGTCGGTTTGGAAACCGACCT
TGGGCAGTCAAGGCGCGAGCTAGCGCTCGGTGCTCGCGGCCAAAACGGCG
ACAGAGGCGGATGACGCCGGCGGGGAAGAGAAAAGGAAAAAGGAAGGGAG
AAAGGGGGGCTTGCCCCTTGCCTCTTTGGGAAACGAACGAGGGAGAGAGG
GCGATGAGGAAGAGCCCTGCCTCCTTTCCTTGGAAACACGCGCGGGGAGA
GGCGGGGCCGAGTCGATGACGACGGCGATGACAGCGGGGGCGGTTTGGAA
CGGAGCGGCGACACGGACGGCAGGCGCGGACAGGTGCGGCAGAGGCTGAC
GGCGGCGGCAACCAGGCGGTCGGCCACCACGGCGTGCGCGCGCGGGAAGC
AACGGGCGGCACGGCGATTTGGGCGGCGCGGCTCGGGCACGCGGCAGGGC
AGCGGGGCCGGGCAGCGCAGACGGCGCAGGCGCGGCACGGGTGGCGACCA
CGCGGGCGCGTGCGCGAAGCAACGGCGCGCGGGGCCGATTTCGCGGGCGG
GGAGCTCGCGGGGATGGAGGCGGGGAGAGGGAGAGCGAGGGGGAGGCGCT
CGGCGTGGCTCGGGCAGAGCGGGGAGAGAGGGAGAGTGAGAGCGAGAGAG
AGAGAGAGAGAGAGAGAGAGAGAGAGAGATGGGGAGGGAGGGAGAGATGG
GCCGAGAGGAATTCGGCCCATCGAACCTGAGGGAGGCAAAATAGACTTTT
GCGGAGGAATTTGATTTGGGACGGATTTTGGATTCGGGATTAAGCTTGAC
GATAGATCGGGGATTTGAGATCTGAGATGGCACGGACACTAGACAACAAG
CAAAGAAACAGATTTCGCAATTAAGGTTTTTAAGAGATAGTTTTCCCGCT
AGGCGCCACGACGGAACGGGCGCTACAAGATCTAACCTAATCGGCTGCCC
TCTACTAACAGATGTTAGCCGATTGTAGGTTAGGTAGCGATATTGTTAGA
GATTATGTATGATATATGATAACACGACGAATTACGTAAACAAGATTAGA
GTATCATAAAAATGGAAGCACTAATCCCGAGAACACAAGCCGTCATAACA
AGTTTTACCTCTTGTTGAAGATCGAAACCGATGCAGCTCAACTCGAAAGC
AGGAACTCGTTGAAATAAAACTAAAGCAAAAAGGTGGCGATGCGCCGAAA
TTGTATTGAACGTGTGTTGTTGTTTTTTACATAGGGCTCGGGGTCTATTT
ATACCCAAGAATTACAAGATATGTCCATACCGGACACGACCATTATCTCT
AACAAACTCTAATATACCATAAGTCTTTGCGGCAGACTTTTGCCCAAACA
TATCTCTAAGGAAATTACATAAAACATCCTAATTAATAGATACAATTGCC
TTCTCAGGACTCTATCCATGTGCGGCAATCATCTTGAAGCACCTCAATTC
AACCCGATGTCATACACCAAGTCGTACTGTCGTAATCGGCTGCATCGGCT
TACCTAGTCCGACTTAGACCCAGCCGATCCTAATCGTAACCGATCTGGAC
TCCAGCCGATTCTTGCTCTGTTCTCGGATAGATCTCTGCCTCCGACTCCA
CTTCGATCTAATCTCCTTTTCCGATGCCGATGTTACCAAATTTGGTTGTT
AACACCCCCCCCCCACCTTGCCGGCAACGACGACAACCACATCGACGCGA
GCACAAGGTATGTGAGCACCTGCTTCCCCTCCGCCCTGGGCGCCGCCGCC
ATCGCCACCACAGCCGCCTCCGCCGTCGCCCACAGCTTCCCCTCGGCCTC
CTCCTGTCGCCCACAATCCTGCTCCACAAGCTTGCTGTGTGCCGCCTCCA
GCGCACGCGCCGCGCCGATGACGGTGTGCACCTGCTGCCACAGCCCCTTC
CTCTCCCGCAGCGCGAGCTCTCAACGCCGCCTCCCGTCGCTGTCGGTAGC
GCTCGTGCACGGGAAAAGGATAAGGGAAGAGAGGGGAAAGGGGGGAAAAG
TTGTGTTTCACTGACATGTGGGGTCCACGCTGACTCAACTGCCACATTGG
ACAAAACCGCGGTCAACCAGAGTCAATACTGCCTAGGGACCTAGAGTGGC
CCGGTTTTGTAAGTTGAGGGATGACATGTATCTGGTTTTGTGGTTGGAGG
ACGATTTTGTAATTCGATAACAAGTTGAGGGACCTTCGATGTACTTTTTC
CTATCAAAGTAGGAAACTTCATCACACACTTCTTTTTTTTTAAGGCCGTC
ACACATAATGATAGAGCAGACCACTAAGGGTGTGTTTGAGGAGAAGGAGA
TTGGGGAGATTGGAAAGACACGTAAAACGAGGTGAGCCATTAGCGCATGA
TTAGTTGAGTATTAACTATTTTAAATTTCAAAATGGATTAATATGACTTT
TTAAAGCAACTTTACTATAGAAAATTTTACAAAAAACGCACCGTTTAGTA
GTTTGGGAAGCGTGTGCGCGGAAAACGAGGTGTTTTCTCACCCTATATCA
CACAAACGAACGCAGCCTAAGGCTTCGTTCGTTCCGGGCGATCTGGGGGA
TTGAGAGAGAAAAGCATCTCGTTTTCCGCGCGCACGCTTCCCAAACTACT
AAACGGTGCGTTTTTTATAAAAAAATTTCTATAGGAAAATTGCTTTAAAA
AATCATATTAATCCATTTTTGAAGTTTGAAATAGTTAATACTCAATTAAT
CATGTGCTAATGGCTCACCTCGTTTTGCGTATCTTCCCAATCTCCCCAAT
CTCCCCAATCCCCTTATTCTCAAACACACCTTAAAGCAAAGTGGCATAGC
AGAGATAGGAGCTTGCTAGCTCGTTCGCAACAAATTATTTCTACTTCCAC
ACAAGCAAGAGCAAGACAGCAAACTGAGATGAGCAGACGATGAATCTTTC
AGTTGACGGCGCTGCACTTGGTCCTGATCTCGCCGCTGCCGCCGGTGAGC
ACCTCGATCTGCCCCATCTTCACCATGGCGGCGGCGAACTTGAGCTTCCA
CGGGTACCCGCCGTACGCGGTCTGCCTGACCTGCGCGGCGGTGGGCGGGC
TGGACAGCAGCGCCTGGTCGGAGGTGAAGAGGGCGCGGTTGCGTAGCACG
GCCCAGTAGTAGAGCGCGTCGAAGCCGTTGGGCGTGCGGGGCTCCATGGG
CACGACGAGGCCGGCGTCCACGGCGCCGTCGGGTCCCGCGGCCGGGCACG
CGCGGCGGAGCTGCGGCAGCAACGCCGGGTCGACGCTGGGGTCGGCGGCG
CCCGTCGCGCTGAAGTTGTAGAGGCGGTCGCTGAACGACGTGCAGTGCGC
GCGGCCGACGGTGTGCGCGCCGGACAGGGTGACCATCTCCTCCTGTGTGA
GGCCCTTGGCGGCGAAGCTCTGGGTGAGCTGGTCCAGCGTGAACGTCGGA
GCCGGGATGTTGTCCGCCACCTCCGGCTCGAGCGACGCCGTGCCGTCCCT
CCGGCCGCCCGGGACGTCGTAGCGGGGGCCCCCGGTGAGCGCGACGCCGT
CCCTGGCGGCGTAGGCGAGGACGTCGGCGCAGGAGACGACGCCTGGGCAG
GCGGCCTCCAGCCGAGCCTTGGCGGCGTCGATGACCTCGAAGCCGCGTAG
GCTCGGGTTGTTGATCGGCGAGTCCCTCTCCGCGACGTTGTCCGACGTCG
ACTCCAGCAGCACCGACCCGTCGCACCCCTGCATGCATGGATGGATAATC
CATTTTGCATGATGCATTGCATGGTGAATTAATTCGCGTGCGTGCGTACC
CTGACGAAGCAGTCGTGGAAGTGCATGCGGACGAGGCCGGCAGCGAAGCC
GATGTTGGTGTAGAGGGCCCGGGTGACCTCCTGGCGAACGATGGTCTCCG
CCTGCGGGCACGTCGCCGCGTAGAAGTTGGGGTGCAGTGACCCATCGTTG
GCAGGGAAACCGGCACACACGATTGCCATGGTGCATAACCACAAGACCGA
CACTGCTGCTGATTCCGCCGTCATGATCAACCGCATCATTAGTACACAAT
TAGCCACCCGTTCGAGCTAGTACAGTGGTCACTTAATTGGTGAGCTGACA
CAAGCTAGCTTAATTAACTGGCAATTAAGTCGTCGAGGTTAACACACATA
TATAGCCCGCGGCCAGGCATTGCACATTGTTAGGTGAAGTGCCACGTACT
CGCGTGATTTGCAATGTGGGATACTGGGATTGTGGCCAACCTGCAGATCG
ACCATGGAAAGTGTATTTGGGTGGGTGGGGGCGTGTGTGATTGGATAGCG
CCGGGTAATTGGGTTATTGGGGCACACTGAAGCATAAATTAGCTCCAGGT
TGAGTAGGATTTGGCCACGAATTACATGTGTGTCCGGCATCAACTTGAGA
GAGAGGCCATTACTGAGTTCATGGGTCACTACATCATGCACGTTCCCATT
GAACTCGGGTTGGTGGTAAGCAGATTTGGTGGACTGTGTTCCAATGGGCG
TCACGACCGGATGGCCATATTTTAGATTTCTTCAAATATGTACGTGCCAC
GGCGGCACGGCCGTAGTGACTGGTGATCCTTGAATCCATGAGCAACGAAT
GTGCCACTACCGAGTTGTGACTGTGAGGGTATATATGTAATATTTAAAAA
AGAATTGACGGCAACAACAATAGGATCCTCCCCCGGCCCCCTCCATTGTG
TTTTTTCTTTTACTTTTGAACCTTTTTATTTTAAAAATAAACTTTTCAAA
ACCTTATTTTCGGATCTAAACCTTTAGCCATGCCAGCCAGTTGGCTGGCA
AAACAATACTATGACGGCGGTCTCGCTGGTGTGATAGCGTTATTTGGTCA
TGCCAGTCTCGCTAGCGTGGCAACGTTATTTAGTCACGCCGCTCTTACTG
ATGTGGCTGGATAAAACTGTCACGTCCATTGCATATGGCATGTTAGTGTT
GTTTTATCACGTCAGGCGGGATAGTGTGACCAAAAGGTTCAAATTTTGAG
AATAAGTTTTTAGAAGCATTTATTTTAAAACTAAAAATTAAAAAGGTTCA
AAAAGTTTAAAAACTTTCCTCCAGTTCCACCTATCTCCTTATCTATTGGT
GTGGAGAAGCTCCATCTCTACGCCACCCATGCCATTGGCGGTAATGGAAC
GTGCTCTTGACACAACACCACAACGATGCCGCCTACACACTATGTCGAGC
AGATCCAATGTAGAGACGTGGTGCCACTTAGTTGGAGGGAGACATCGGCC
ACCGTGGTGTTAAGAGCTAATGACGCGATCAAGGCAACTCTGCTGATAGC
AGGGAGTAGGGGGATCATATGTTAGTGTCAACCCATCTTCGTGCTCGATG
GTGCCAGTGTCGTTCTCCACCACCATCACCTCCCTCCGTCCAATCCGCTC
TAGGACACGGGCACCTAGTAAAAAAACGAGATTTGGAGAAAGAGATGTGC
CTCCAAATATTTCTTGATAAGAAATTATGAGCGCATTGAAAATTGAACAC
GAGACCTCGACATTGAAACCACACATCCCTTGTCACTGCACTATCAAGTG
CATCTCCTCGTGGGCAGCCAGTAATAAGAGCTCGATAGGCGAGAAGTGCC
CTATAGTAGGACATTAACTTGTTTGGAGATTTTTGATGATTTCTTTTCAA
TTCATTATGCATATTGTCGCACATTGTTGTTTTAGTCTATTCGATCAGAT
ATGCTACACATGATGCACACTCCTTCGCCATCTTAATGCGCCCGGCAACA
ATGTAGTATTTTTTTTTATGTTGCAGTGCAGTCGGTATGCACTTTGCGTG
GACTTAAACATGCGTCAACACGTGTGTATATACAGCATAGTTGTGTACAT
GTTGGCTGTAGCTACAGAAAAATAGTGGTTCTATAACTTTTGGTAGCGGC
CTTAATTAGTTCCAGATCTCCCAAGTGCTCCACTACATATTCGTGCATGA
GTTTGGGCGACACGCAAGCATGTATGTGTGGATATCACCCTTCAGCCACC
GTGTTGCAAAATATTACTAAGAGACACTCCATACGCAGGTACTCCTCCTA
CTAATTAGTAGTGCTGTGCATAAGCTCAGACTCAGGGAGAAGCCTAGGAA
GGCAAAGAGAGGAAAAAATTTCGGCACGTACACTGTCCCGGTCGAGATTG
GCGCATGAATCCTCGTGATGCAGGTCTCCGGTACCCGACTGCGGTGCGCC
CGTTCGCACACCATCATGCTCTGTTGCACGGTTGAACCTGTCGTCGACCA
CGCTGAGCCGCGTGCCGTATGCCTCGCTTGCCGGCCGCGCGGCGCGGGCC
ACGACTCCATCCGCACGAGACGGGCTACCCACCCATGGGCCGCGTGCTCT
CCTGCGTTGGCGTCCGGCACCCAAGACACCAGCACCCCGCGCGGCCCAGC
AAGTTAAGGGATAAGTCGCCGCCGCGCGAGGACGCGGGCGCGGACTCGGC
TCTGGTCCCTCCCCTTATCCTGAGGCGACCCTCCTGGTGCGCGCGCCACC
ACCGCAAGTCGTTGTTGCAACCGCGAGCCTCGCTCGTCTCCTCTTCCTCC
TCCTCCTCCTCGACATGGTCAGCGAGCAAACGGCGCCGGTGGCGACCGCC
GAGGCGGAGCTGGAGAGCAGCGCCGCGCCGCCCGTCAAGCCCGACGAGGC
CGCGGCCAAGGCGCAGCCGGAGGACGACGCCCCCGTTGTGGAGGATGCCA
AGGATGATGACGACGACGAAGAAGACGACGATGACGACGAGGATGAGGAT
GAAGACGGTTAACTCTCTTCCTCCTCTTCTCCTTCTTCTTCTCGTTTCGT
CTTCGTTAATACTGCAATCTTTCCATGTGAAATGCAGCGTGTGTGGTAGT
TGGGTTTTACTACTGTTTAGAAACGTATTAGTGCGTCGGGGTGCTTGGAT
TTCGTTAATGGTGTCTCTTTCGGTTCTTGTAGCAATTACTAATGTACTAC
TCTAGATAGCAAGATTTATAGCCTGACTTGCAGTTTTAAATGACCTTGAA
TTGAAGGTGAACAAGGTGCAATCGGAAACGAGGGCTCCAAGCAGAGCAGG
AGCGAGAAGAAGAGCCGCAAGGCCATGATGAAGCTCGGAATGAAACCCGT
CACGGGAGTCAGCAGGATTACCATCAAGAGAGCCAAGAATGTAAGAAACT
GTGCAGCTGCTGCAAACAATCTATTCATTCGAATGGAAGACAGAATTAAT
GTTTTCTCTGAATCCCGTGTGTTTCAGATACTGTTCGTGGTGTCCAAGCC
TGACGTCTTCAAGAGCCCGACGTCGGAGACGTACGTCATATTCGGGGAGG
CCAAGATCGAGGACCTGAGCTCCCAGCTGCAGGCGCAGGCCGCGCAGCAG
TTCAGGATGCAAGACCTGAGCAAGGTGATGTCCAAGCCGGACGCGGCGGC
GGCGGCGCCGGCCGACGAGGAGGAAGAGGTGGACGAGACAGGGATAGAGC
CCCGCGACATCGACCTCGTCATGACGCAGGCCAGCGTGTCGCGGGCCAAG
GCCGTCAAGGCGCTCAAGGCGCACGACGGCGACATTGTGAGCGCCATCAT
GGAGCTCACGGCCTGAAGCCCCCTCCTGCTGCTGCATTGGCACCACCTCT
CTTCCCCCATTTCAGTATCGTGTTTTTTTTTATGGCGTTTCGTCGTGGGT
TTGCATAAGATGCCCTGTTTGTTCAGCTGCTGGACTTTGCATCAAACTTT
TCATAGCATGTTCCCATATTAGTGTCATCTTAAATGGAGTTTTCAGACTT
GTTTGAACGGCAACACCAATAGAGTTCGATATTTTGAGTCAATTAAGAGG
AGAAATAAGATGTTCACCAAATCCATAGCATGCCAGCGCAATGGTAATAT
AAATTTATTGGATTAATGCATTGTTTTGTTTACACATTGCACGACAGAAT
TATGAGGCCCCGCGCCTATCCTATGCTATCAAGCTATCCTTTTTCTATCG
CGGCTCCTATTTATCACATCTCACCACTATAATCGCCAGCGCAGGTAAAA
ATAATCCTCTACTCTCACTCACCAGCTCTGGTTATGTCCTTATTAGCCAA
AGCTGAGGAGCACTGAATGGGTAATTAATTTTGTGTTTGTGTAAGAATGC
TGAATGCCTAACACCACAAATGCCCACAATGCCACCACCAATAACAACCA
CAGTGCCTACGGCTGCTTACCGTCAGGCTTGTCAGGGAAATCTCTATTCA
GAAGCTCGAGGAGAAGAACTGCAGCAGAGTCTTTAGCCTTCTTCACACTA
GGCATTGGCTCTCCAATGCATTCATCCGTCCATCCACGATCAGAAGTGTT
CACCCTCACCGAATAGACGAATCTTTTAGCATGGGCAGGGCCACCCTCGT
TTACGCACCTGTACTGAGGCATTGGCCACTGCCTTCTCAAGCAGATGTCG
TTCAGGGTCTGCCTGGTGAACATCTGAGCACCATTTTTCTTCTCGCCATC
CCTTTCATCTTCTTTCTTTGTTGCGGTTTCCTTCTCCTTCAGGACCACAA
GTGCATTCCTCGCTGCCAACTTCTGTGCCATCTTCTTCTGAGGGTTCTGA
GCTACACCGATCTGAACACCATCAACAAATACTTCAACAGTAGCTATGTT
GCCTGCTCGGGATGCTTTGTATTCCAGGCCTTCAGCCTGCTGTTGGCAGC
GTTCTTGGAGCTCCCTAACTGGATGCATCGGAAGGGTCTCTGGCGTCACC
ATTGGATGAAGGAGTGGCTGAAAAACCTGGTGCAGAATAGTTTTATTTAG
AGAACTTATATCGAATGAGCACTTCAACAAAGATCCCTTTCAAACAGTCC
AGAAATGATTACCTTCCAGACAACTGAGGTATCATATCCACTATCCAGGA
ATATCGCGCCAGCAATCGACTCAACAATGTCACCAAGAACTTTAGGAGCC
TTACAATCCCCAAGCCCAAAAGAATTGAAACCTGGTTTCAAAAGCTCCTC
TTGGACATCTTTCACAAACTCTCGAATCTACGGAAGATTGAATTAAGAGT
CAGCATTGCTTTCAGAAAAGAAGAGGAAAAAGGTTCTTCCTAATCAAACA
AGACCTACCAACAATGTCTAGTTTGTCACCACAAAGAAAAATACCTACCT
GTGTTTCTAATGCAGATGATCCATGGCGAAGATGTACATGCAGCTTATGC
TTAACTGCAACCCTTGCAAAATTCTCATTATTAACAGCTGCAGCTCTCAA
ATCAGTCAAGCGGCCAGGAGGTAGGTCAGTATATGTAAAAAACAAATGCC
TGGTTATGAGATGATCCAACACAGCATCACCAACAAATTCCAAACGCTGG
TAACAGGAAACACCAGAAGATGGTCTCGATGCATGTGTTATGGCCTCAAC
AAGTAAACCTTTATTCTGGAATTCGATACCCAAGACACCTTTCAACGTGT
CAAAGTTGATGCTTCTCATTATGCTCTCAGGAATGTCATATGGCTTTGGA
GGTGGGATCTCTTCAGGATCCAACTCTGCATGAATTCCAATCCATTTCAT
CAGGTGGTTTGCAGCGATTTTCCCTCCTGCTACATAATACACCCCAATAA
GTGCCTCAACAACATCCGCTAAAGTTTTGCTCGACAGAACCCGATAGCAG
CTAGAGTCTCCTTCAATTTCACCATCTTCTTGCATGTTATCTGCATAGTC
ATCATAGGATTCCTTCTGTAACTCGCAACCAGTTGATTCCTCGTCAAAGA
TGGAAGGTTCATACTCTCTAGACTCTTCATCGAATACAGGTAGCACTCCT
GGAGCTGCCCATCTTGATGGAGCAAACCGGTCTGCTTGAATATATGATTG
GAGGGTTTTATTCAGAGCATATTGGTACAGGACCATGTTACTAACCATCT
GCTGCCGCATCCTTGTAAGCTGTCCCTCATGCTTTTGAGGATATTTTAGG
AAGAGGAATCTACTCACGACCCATTTCAGGTATGCATCACCCAGCAGCTC
TGCTCTTTCATAGCATAATGTCTCCTGGCATGATGCAGCAGTCAAGGCTT
CTAGTATCTGCCATGAACCCCAACAAGCACTTGTGAATTTATGAATCAAC
AAGCATATATAAGCATTTTTTTCAAAAATAAAATTATATTTTTGGCCCAC
ATGCAACGAGTCAAAAAGAGTAGAGGAAAATATTAGGTGAGCACTCCAGG
GAGGCACTGAAATGCAAAATAGGGAGCAGATAGAAAATTAAAAATACCAT
GTACCCCCTATATGATACATGGCATACAGTTAATCAGCAACCTCCCAAAA
TTAATCATTCTTTTGGAAATATAGTCCTTACAAGCACCCTTTAGTTTAGG
ATGATTACCTGTTATTTCAAAACTAACATAAATTATGGATGCTGAGTGAA
TCCTTGTTTATCACTTGCCTACCAACACTAATCAAAATTCAAGATTTCAA
GATAATTGTGGGCCTCCTGTGGTAATATGCCACATTTGACATTCGGTGTG
AAGTCATGTCACATGTGCTACTGTCTTCTAGCTAACAAGCAGAACCCACT
AAAGCTAGATGCCCTATTTAACACATAGTCACTAGATGAGAATGGTGTGT
TATAAAAAGGTAAGAAAATGCAAGGGACTACCAGGGGGGACATAAGATGC
TTTTCCTAAAAATGACCATTTGGGTAGTCAAGGATGCTGAGATTACCTTA
GTTGCAGGAACAGGGTAATCAATTATGTCCTTCAATTGAACTGCAAGAAG
CATGCTCTCCACCCTTCTCATTATTGAGGGCAACCTCTGAGCTCCACGAA
CTAGTGATCCAGGAAGTGGGTGCACAAGGCACAACTCAGGTGGCAAATAC
ACGTAGTATGTTTTGTCAAGGTTCTCAGAGAAGTCACCTTCTCTAGCTGT
TGAACAAATGGTAGCATAATAATCACATAAGACTTTAGTTTATTTTCCTT
CAAAATATTGTCATATACCACTGCTCAGAATGAAATATTAAATAATAAAA
CAAAATGACTGCATAACTTTACCGTCAGAATGCTCAAATCTAGGAGAAAG
AAGATTCTTGCAATATGAAACACCACGGGCCCGTATAAGAGGCTGTTTCC
TATAGATTAACTCCACACCGTACCTGAGAACAAGACAGTGAATCATGCTG
TATTTCTCTAAAGTTGTAAAGCCATAAAAGGGAAGGAAAATGGGGAACTC
AAGAGTAAAAAAAACTAAAGCGCCACTCTCCTTGATTTCAGAATTAAATA
AAAGGTCATCTTACTTCTGCTTGTAGTAATCAGCATATGAACTATACTCC
AATGGCCCCAGGTAGCCTTCTTTCCTAGGGAATGAATTTTCTGCATTCAT
GTTATAGCAAATGCAGTCCACATAAAACCTCTTCCCTGAGTGGGCAGCAG
TGACAACCATTCCAGCAAGATCTTTAGCATTCCAACATGAATCTGCCATG
AACAACTTGCCTTGGTTCTGATAATCACTAAAATGTCCTCTATCACGAGC
AGGAACTAATCCAGATGCTTTCACAATGTCAAATTCAGCAATAGCTCCCC
TAATACCATAAGTAGGATGGGCCTTTTGTCCAAAAGCAGTCCCATGGCGC
AATTTCCCAAACCCGTATTCCCTCCTATCCCCACCAAGTGTTCGTTCATT
GGTGCCTAGATAGACATCTGGGCGTGCCCTCTGAAGTGGATTGTTCCAGG
CATCAGTGTTAACAATGTTGTTAACCAAAGTCCAATCAATCTCTCTTAAA
GGATCTGTACACTTCTCAGCTCCTACAGGGACAAAGAGGTATGCTTTTGC
GGGATCCCAAGGTGTAGTTGAGGGATCAACATCAACATCAAGTACTATGC
TCATGAGCCTAACATGAAAGCTCTTCAGCAACACCAGCTGGAATCACAAT
ATTAGGTATTAGCTACATTAATGTAAAACCATGAAAATGGAAGTTCTTCA
TTTGCCAAGAAGGTCAACCTGACTTTCTGTAATTTCAATTCGTCCACGGA
ATACGAGAGATGCCTTTGTTATCATTGTCCTTGCAACAAAGAGATCCATC
GTCGTCGATAAAACCTGAAAAGAAAAGAACAAGTGCTTATGTTACAGTTT
TAGACTATTTTATTCAAGTTTCAGGACATGCATTATGCATATGATGGAAC
ATACCTCTGCATCCAGCTCATTGCCAAAAATAATTGCAAAATTTGAAAGT
TGTGTAACGAAAGGGTCCTTAGAAGTCCCAACGTTTACACAGTTCACAGA
ATACATATATAACTTAATAAATTGAGAGTTTTGGTAGCCATCTCTGCCAG
ATAAAATCCATTCTCCCTGTTGGAATCCATTGAAAAAAATTCAAGATAAT
GGTTAGTTGCACTGGAAAGTGCACAGAAATAAATGAGTGAGAATGAAATT
TCTCACCCGTAGAATATCAGCAACACCTTCAGGATAAAACTCTCTATGGC
GAGCTGTTCCAGGAAGTGGTTCACCTTCATCATTCTGCTCAGTTTTTTCC
CCTTCCCCGCTTCCTCTGTCAGGTAAGAGCGTATCTGTGAAGGCACCCAT
CTCATGCAGCTTCTTACAAGCAGCCAAACAAACAGCCTGCACAAAGAGAA
CAAGTGTGGTTTCATGTTAGTGATGGCCAAAAGGGCTACAGGACTGGTAT
TATTATGGTTTTTTTAACTCAAACAAAAGCATCATATTACCTGCTGTGCC
AGTCGTATTGAACTGCATATAGGACCCTCAAGTTTTTCGAACGGGGCATT
ACAAGGGAGCTGAAGCTTGCAAGAATATTCCACTGAACCACCTGGCTTCT
CATACTTTTGCATAATGAATTCCGGATGAAGAATTGAGTATCTGAGAATT
GGAAAATCAGGCTGAATCTGACACCATGATATTCTAAATAAGCTTTGTAC
ACTAAAAATACATTAAATAATTTACCTGTCACTTGGCAACTGTGAACAGT
AAAAATGTATGAGTCCAACTGCTGAGTTCAAGCTGACAACAGCACCTGTT
GATTCAACCTGATACATTGAACCAGGTGATGTATCAACAGGACTCAACAC
AGAAGTACCATCCAAATGACTAAGATCGGTTCTTTCCATAGCTTCCTTTC
TCAACGTCTCCTCACTATTCCGAGCATTCCTCAAAAAAGTTTCATGTGAT
ATATTGCCCCTGTGCATTTACAAATTTACAAGCCAATTGAGTAAAAATAA
CCACTATATCAAATCCAAAGGCTTAATCGTTCAATTTTGTGTCTATATTT
GCTAATCGAGTAAAATTAACCTTTCAAGCATTAATATATAATCAGATCCA
GGCTTTCTTGCACGACCACGTGACTGTATGTAGGCTAAGACGGTCTTTGC
AAGGTCAAATCGAATGACAACATTGCACTGTCGAATATCAAGCCCTTCCT
CTGCAACGCTTGTTGCGACTAAAAGTGTAACCTGCAAGGCATGTCAAAAA
CATTTATGAGAAATCATCTGGCATTGAGTAATAAATGAGCTGCAACTGAC
AGGTGGTTATCACTTATCGTTGACAAATGAAATAAATTAACATTGTCAAG
AAACATACACGGCCATCACGAAATTTTGAAATTGTATCCTGCATCTGGCA
CGCGCGCATCTCTTGATTATTGTTATGGCCTATCAAGCTTGCACATCGAA
TAAAACTTAGAGATGGAAGTTCTGCCAATACCTATCAGGTTAAAAAAAGA
AAAAGAAAAACAAAGAGCATTAACAAAAGGATATAAAGGGAATACATGTA
CAGAAATAAAACTTCAACAGCACTTCACCTTAGGAAGAACTAATGCTGTC
ACAACTCTCTCCACAAAGATTATGGCACGAAAATCCTCAGTATGCTGATA
TTTGAGAAGTATTTTGATCAAAGCCTGCACCCTAGGAGTAACTTTACCAT
CTGCTACGGCAGCACCGATAACTTCATCTACATGCTCACCTACAGAAACA
GCTGGTGGGAAAAATGATATCATTAGAAAGAGACTGAGCTAGACTCACAA
GTCAAATAATCAAATATTAAAAGCAAAGTAGGCATCAAAATGGCATGGAG
AAGTTAAGTCACATAATGATAAAGATTAACGAAAAAGGGGCATCAAAATG
ATGGAAGGTTAAAAGGAAAATCTAAAGGAACAACAACTACATAACACACT
TAAAATTAAGACAAAATAATACCATGACTGTCAGGCAGCTCCCCCTCCTC
AAGGTCATTTGTGTTGTGTTTTTCAGTATTTTGCATTTCAACATCACTGG
TCTCACTTTTCATTGCAGCCCCTTCAGTCAACTGGCAGTGTAACAGATCA
ACAACCTTTTTTAAATAAGACTCTTGAAACTTGACATCAACCTGATAGTT
TGCCCTTTCATCATTTTGTAATGCAGTCAAAAAGGACTGTGCAACCTGAA
ATTAGGAGAAGAACAATTAAAAATGCACAATGATTAATGAGACGCTAATG
TTCAACATGAAAGAAATACCTTATATGCACACCATTGTCCAAGTTCACCT
AAAGCATAATTTATAGCTCTCAACTTCTGGATTAAATTAGCCGCACCATC
ACTCTCTGTACGCTCTGAAACACCATAGACAAGACGCAGCTCATCTCTAG
ACCCAGCATCCCTAGCCCCCATGAACTGCCATTTAGTTCTCTTAGAGCTA
GAGAGTGCAGCTTCTTCAACCGTGCTTTCCATTTGTTTGATTTGCTCATG
CAAGGACCAAAGAGTGGCTGCTTTGTCATATTGGACAACAACTTCCAAAG
GCATGGGGACATGCTTCTCAAGCTCTTTACGATCTTTGATGGTACAAACT
ACTGAATCTAGTTTGCTCTCAAGATTTCTTATCTTGATGGCACAGTCCTC
TTGACTCGTCACTCCTATCCACATAATAGTATTAACAAACATATGAAAAC
CAACGGCGAATCTACGTATGAAACAGCGATTGATCATGAAAGATGGAAAC
GGTGGCAGGAAACAGGGCAGGGAAATACCTTTTAGATTGACAGGAGAAGC
CGTCATACCGAAAACTGCTGGCCTCTTCTCCTTCGGAGTCGTGTGATAAA
ATTCTGACATCACTAGAGAATATGGATGTTTTTTCACTGCATGATGGCAC
TCATCTAAAATCAAAAGATGTATCGCATCCATTTTAATAATACTGTGCCT
GAGGATGTTTAACAAAATTTGGGCTGTCATAACTAGTACCTGCGTGAAAA
GGAATGCATCTAATGTGAGCAAATCACAAAAGATATTTAATTCAATGCAA
ATACGCCTTTCCTTTTGTAATAGAAAAACATAAATAATTTCCACAGATGG
ATGCGCATCCAGCCATCGATATACAGGCATACAGCACGTGATAAATTGAG
ATATTTTCAACTTCCACACGAGCAAAACGTGCCAAGTATGGGACGTGCAA
GAAAACGAAAGGCTGTGGTTAATTAGAATATAAAGATGGTTATCAATATA
TCCCAAAATTACGAGAATATATATCAGGTAGCCGATCCCTTTTACCATCC
CAATTTTTCTTTCATGCATGGCAAGTCGGCTACACTATGTCTTGATTGAT
ACCAAAAGCCATGATCACGAATGAAGGATGCACAGGTCACGTTCACAAAA
TGATGTACTATATATGAAGGATTTTTTTAGAAATCTGCTATCTAGGTCTT
GAGTATTATCATTGATAATATATAGCAATGCCATTCACGCAATTGCTCCA
TTATAATACAATTTAATATCCGAGGGAATTGCACAAACAAGTGTTGGTCA
AATAAGAGCGATTTTAGGAAAAGGTACAGCTCAGAGTTAGGCCATGAAAC
ATCCTCAATAATAATGGTGTAAAATTAGAAATGCAAAAGCAAATTGAAGA
AATAAATTTGCCTGTTTCGACTCGAATTCGCGCTGCCACTTTCTAGCATC
CCAGAAATCCTGTCCCATCTCTCCACAATAATGCCCAACACGATAGCCGG
TTCTGTCACGAATCACCTCAGCTTGCTGCAATTTCAGTAACACAGTTATT
CCTCCCAAAACTTCCAACCTTTACAGATTGAAAGCACACTCGTTTATCTG
TACCTGATACACAAGAGGCACCTTGGGAACCAAGAAGACAGCAAGCATCT
TCTTGTTCTCCTTGAGCATTTTATCGCACACACTTTTGATGAGAAGCACG
GCGATGAGAGTCTTCCCTGCGCCAGTCTCCAGGAAGGCTATTGTGTTCCT
GCTCTTAGCTTGCTCAAGCACCTCTAGCTGGTATTGCCTTGCACGCTCCT
CCGCGACAGGCTTCTCCCGCTGCGCAGCCCCCATCCTATCTGCCTCTGCC
TTCTTCTCCATGGAGCCTCCATCTTGCGTCCTGGCACGCTTTGCCTCGCG
GTCAGACTCCTGCTCCCAGGTGCCTGAGCGGAACACCATCTTGCCGCCGC
GGTCACGCTCCCAGAAACCCCGGGCCTCGCGCCGATGGTGCTCGTGCTTG
CGGACCCTGTCGAAATCGCGCCTTCCACGCCTGTCATCCCACCCACGCGA
GGGCGGTGGTGGCAGCATCGGCCTCCGCCGCCACTCCTGACGCGGTCCCC
CGACACCACCGGAGGCGAGGCGCGGGCGCTTCCCGTCCCTCCACTCCCCA
CCGCCGCCGCCATTTGCAGCACAGCCATGCGACTCCCTCCTCGGCTCCTT
CCTCGCCACCACGCCTTTACTTCTCTGCACAACGCCCACCACCGCCACGG
CATTGTTGGCCACGGGCGCAGAGGCCACCTGTAATTGCTTTTCCTGAATC
GGTAGCTCCGGCGGAGCCACAGGCACGGGCTCAGGTAGCGGCGGCGGCGG
CGGGGGTGGGGGCGCAGGGGAGCTCTCCGCGTTGATGCTCTCGAGTATCC
TGTCGATCTCGGCGACGAAGCCGTCGTCGGCGCCGGTGTCCATCGCGGGT
ATGAGGCCGGGGTCGAAGTCCGCGGACGCGGCGAAGTCGATGCCGCACAG
CAGCGACGCGCCGTCCTCGCACGCGTCGTACCAGTACGCCGCCGCCGCGT
GCTCGCCAGCGCCTCCTCCAACTCCTCCTCCTCCCGCCATCGCTCCCGCC
GTCAACAGCAGCTGCAAGCAAGCAGTCACACAGCACCACACCAACACCCG
ACCACTTCACTCCTCCATTAATCAGAAGCAGCAGAATACAAAAGACGAGA
GATGAGGAGGGGAAAACGAATGTTGGTACTACTACTGCTGCTGCTGCTGC
TACTACTTCCGGTGGGCGTGGGCGTTGCGGCGCGCGCGGCGGTGACGACG
ATGCGACGGGGAGAGTGGAAGAGAAAGAGGCGGTGATAAACCGTACGAAT
CACGCAAACGCAAGAGGGAAAGGAAAGGGAAGGGATGCGATGCTCCCCAT
TCCGATTCCGATATGGGGAGAGGGGAGGCGATGGTGGGGGTCCGGCACGA
TTCGATTCGATTCGACGGTGTATCAACGCTACTCTTTCTCTTCACTCTCT
CTCTCTTCTCTCTCTCTCTCTCTTCCTCTTTCCTCTGATCTCTTCTCCCT
CCTCCGCTTCCCTCTCTCTCTCTCTCGTGTGCTCGCTCTCTCGATTGAGA
TGGCGGACGAGGAGGAGGAAGGAGAGGAGGGGGAAGGGACGCAGCGGCGC
GTGGAGTTCCCGATTAATGGACGCCCACCTGAGGGGCAGTGCGGGGGCTC
TCCCACTGGCGTGTGGGGACACGGGCGCAACGCGGTGGACCGGGCCTACG
CCCGATCTCGAGGCGCGAACGCACGGCGGGGATGGGCTCCGGTCTATGGG
CGGGTTGCAGGCGGCGGCGGCGCGGCGGTACGGGCCCAACTGCTCCTGGA
CTGGGGCGTTTGTTACTTGTCGTGTGGGTATGACCTGATGGGCCCACCTC
TCAGTGAGAGCCCCCGCGTGGGGAGGACGGTGTCGAGTGCGATGCGATGG
CGTGAGCCGTGAGGACCGGGTCGTACCGCGCGAGTGACTCGTGTGTCAGG
GGCGGTTGTTCGCCCCCACGAGCCGCGGAGCGGAATGGCCGGCTTCGTAC
GGCGGACCCCGTGTCAGTCTCATCAGCGGTGGCCCATGCTTGGGCCCGTT
CGGTAACAGAGAAGATCAAGGGCATATTCAGATTAAAAATTTTACTTGGC
AAGATAATAATATTGTTAAAATTTTGGCAAGATTTTTTATATATTTATCA
AATTTGACAACCAACTAAACACAGATATTTTTTTGGCAACTTTACCAAAA
AATGGTACGATTGAAAATAGCATCAAATTGAATAGGCCCTAATTTATAAG
AAAGTCATGTAGGATTGTTTATATTATAGCTAAAATAAACCTTATCAAAT
TTTGGCATTGTCAACATTTTAGCACGTTGATAATATTACCAAAATTTTTT
GGAAGGATATCTTATGCCAAAATTTGATAAAAAAAACTAAATATATGCAC
ATCTTTAGCAATTTCACCAAAAAAATGGTATGGTTAAAAATATCATCAAT
CTGAACCGCCTCATAATTCATTTTTTTATGAAAGGAAAATAATGATTTGT
TTAAGAAATAGATATATTGCAGTTCCAAACGATAATTTTGTAATGGCCCC
AAATTTGCCCTAAACTTAACCTTCACAGGCAATCCCATCAAACCATACGC
TAATCAAGGAATAACGCTCCATTTTGACTTGCCCTCTCTCCCGACATACT
TGCGTATTCATCAGCTAATTGATGAGGATTTATAGGGACTCGTTCACTAT
TGTGTTCAGTTAGAAGAATTTGAGGTACATCATTTCATGGCGGTCTCGTT
TTTAATTCATATGTTTTGTTTGGGAATTGAGCGTAGCCGACTAGATAGGT
CCTTTGTGGTGGAACAAGGCCATCCATGTTTAATTCCTAAACTTGACACG
GGTGTTGCATTTAGTGATGTATCCATCGACCGCGAAATAATCATGGTGAC
CTCGTCAATCTCAAGATATAATGGTCCACTCTTCCAGAGGTGCTCATAGG
GGTATGGCGTGTGCATGTATGTTCATATGGGTGAGTGCGCATGCGTTGTG
AGAGTCTACATTTATGTTGTGTTTCTCAGTAAAGAAAAAATCATGTGTTT
CATTTGTACATTTTATCCTCTTTTTAGTTGTTTTCTTTCACCTTTTCTTT
TGAGAAAAAGACCAACTTGAATAAACCAAAATTATTGAAGGTTATATAAG
TTATCCAATCGTCGATAGTATTATTTGCGAAAATTTCATATTTCAACTTT
CTATTTTCTAAAATTCAAATGCATAACCCATGGATGAAATTACATTTGAT
TTTAAAAATTAATAATTTACCTAAAAATATTTTAAAAAATCAGCATTTGG
GTATATTAAACCCAAATAAATCATGCTTATTCCAAAATAAATATTATTGC
AAGCATAAAAGGTGATTTTAACCATATTATGGAACTACCTTACACAACCT
ACTAAAAATGATATATTAAACATTTTTTTCATGTACTAGTTTTAAAATTT
CAAAAGTCTTTTCAACCTTAAATCATAAGGACATGTCATACAAAACTATT
TTAAATTGGCCAAAGGATGAAATGTGAATGGTTTGTAAAGCTTAGGACGG
TTGATGTCCAGTTTTAGAATTTAAGGATGCTAAAAGATAGGAAAAGTCCA
CTGTTTTCCGTGCATGCTTCCCAATTTGCTAAAATATGTTTTTTTTAAAA
AAATATGTCTAATAGTTTCTTGAAAATTGTAATAATCTACTTCTAAGTTT
GAAATAATTAATATTTGCACTAATAGTTTATCTCGTTTTACATATCTTTT
CAAAAAAAATTTACATTTCTCTTCTATCCAGCACACCCTAGAGAGAGTAT
TGTAGACTTCTGTATAAGTTCAAGGAAGTAAAGAGAGGTTTTGTCCGATT
ATATTTTGGGACCTTTTTTTTTTGCCTTGAGAAAATGATTGGCCACGACA
GTAGCTTATGATCGGCCAGTGTGATTGCTGCTCCTCCTAATTAGAGGTGA
AAACGGAGCGAGTATTTCCCAACTGCCTGCCCGACCAAGAACCGCAGAAA
GAATATGGGGGAGAAAATGGGATGCCAGTTCGAATCCGAATCCGTACAAA
AAAAAAGGGTTGGTTACGGGAAGAGTTGTAGCTGCTTGTATGTCCTATAT
AATACGAAATATATATGAAAATCTATTATAAGTCCACCTACAAAGTAGAA
ATATTGATTAATCACTATTTTACAAGCTCACATGTAATATTCTATATTTT
TCCCCCTTGTTGTATCTCTTTTAGCACTTTAATTGCATCCTTATATTTTA
TATCTATGAATTAGAGACACAAATAAATATGCATTCCTAAGTCCGATTCA
AAGGAAATAACATGGATTAGGATACATATAGATAATATATTACCCGGTAT
CCAGTTTCAGTTTTTTAAAAAAATAGAAAAAATATCCGTGCGTTGCAATG
GGTGAATACTATTTTAATCTTATTATTATTATACTGTTTAGCTAGGATGA
AATTTAACGCGAGAATTCTTTTGCATATTTTTTTTTAGAAAATCATGAAC
TGCAATTAGGAGTTGGACTTTCATCTCAAGTTAACATGCAAGCTTTTTTA
TAGAGATTTCTTATATGACTTCTTTTGTATTTCTAAAAGCAAACGAACTT
AAAATCGGACTCAAACATGGATCTCTATTTTCAAAAGTGAACGAACTTAA
AAAATGCCCAAATACGGATAACGTACCAAAATACCGACAAAAACATTTTA
ATTTTTCGGGAAGGCTAAATGGTTGTCGAATGATTTTTGATAACTAAATC
ATTCATGTTTTAATATATTCAGAACTGTTGTTTAATACGTTATAGCAAAA
TGTTTTATGAGATGATTTGGTTGTGTTTCGATTTTTTAAAAGATTGAAAC
CTTCTCAATTTACTTGGTGAAACATTTTCAATATGGGTTAGTATATGAAA
CGCCGTGATTCGTCTGAACCCGTCCATTTTACCCCTACCCCTGATCCACC
GCTCCGGCGAGTCCACTAGAGAGGACGAAAAGGCATTAATCCTGAAAAAG
CAGCATCGTTCTCCGACACACACTTGAACCTAGCCGATTCCTATTGACCT
CTGGTGAAAAGGAAGAGAAAACACGTCCAAGTTCGTTTTGACAATACGCT
CCTTTCAGAAAATCGAACAAAATCCATCCCCTGAAGCAGATATGCTACAC
GAATACTACACGATGGACGAGCACACGGGACAAGGACAGTGAGCCCCAAA
ATGGGCGAGAAAAGCTGTCACTTCTCCTGGAGAAGAATCTCTGCCTTTCC
ACCCCCCAAATTTACGACGTTCGTCAGCGGCTCGCAGTACAGTGGAGTGA
TGGCTAGCCTTGCTCCTCGACCTTCTCCTCTGACAAAAGTGGCTCAAGTG
AGCAATAGTGTGTGTGTGTGTGAGTACTGATAGAGATATTTATGGGCGCC
CCGACAGGGGATCCTCTGCCCGGGAATCCTGTATGATTGTTGCTCTGCCT
TTAAGGCGTTACCAGCTCGGATCCAGTGTCGTGTGCCTAACACAGGACAT
TGCTCTTGACATTTCCAATCGACCATTCAGAGCAAGTAGAGCAGGCATAT
TATAAACCAGTATAAACATATTTTAAAGAGATAAAAGAATATAGATAAGA
GTAGCGGGCTACAGATCTATAGCCAGCTGTAGCACGGACTTCAAGACGTA
ATATGTGTATGATAGATGTGACCAAGTATTAATAGTATAGTAAATAACTA
TTGTATGAATTGACTATTACATTGACTATAGATGATTTGAAGTTAGTAGT
GGGCTATACTATTAAACTTGATCGTATAGTAGTAAGCTAGCCAGCTAAAT
ACTGAGGTTGAGAGAGAGGAGAAGCGGGCTGTAAACTTACAGCCGGCTTG
AGCACAAGAATCAAGAAACTATGTGAGAGAAACAGGTGGGCCCTGTATTA
AATTGTAAAGAGCAAACTATTACTACCTCCGCCCCAAAATATAGCAATTT
TTAGTTATGAATCTGAACACAGTTATCCAGATTCATAGCTAAAAATACTT
ATATTTTAGGACGGAGGGAGTATATGGGTAGGCTAAAAGAAGACTAAAAA
AACCTTATAGTCAACAGGTCAGCTGTATTATTAGGCTTGCTCTCAAGCCA
AAAGAAAAGCCTTTCTTCAACTTTTTGAGCATTCATGTTTGTCTGACAAC
TCTATTCATGTTTTCCAACAGTCAGAAGATTTGCTTTTCGCAAATATTAT
GCGCCATTCATATGTGTCCGACAACTCCATTGGTTTTTTCCAACAACCAC
AAGCATACTCAGTTATGTAAAAAAAAAAATTTCATCCAGTTTCATAGTAC
TAGAAATTATCATAATATATACTATATATATTTACTTTAGTGTGAATGAA
GTATGCGGCAGTGTGAAGCAACTAAATGGAACTCGTTTCAATAATTTAGC
ATGACATTAGGTACAGGCGTCCAACATAGCGAATATGCCAGGAACAGTGT
TTAGTTAATGCAATGATTGGTTCAGCATAGATCGACATTAGTCACTACAA
CAGCTTCAATCCATCTGAAAATGTTTTTGAATGAAAAACCCAACTCCACG
ACATCCCTCACTTGTAGAAAACGAGGAGCACCGAGCTACACCGATCGCAT
AGTCCGCGAGAACATCGATCGACAAGTGGAGGAGACAAAGGAACAATGAG
CATCCAGTGCAGGGAACATCTGATCCAGCACAATCGTAGTCAATGTTAGA
GCTTGATCATTTTGATGCCATTTTCAACCTTACCAAATTTTAATAAAATT
GATAAAAAATGGCTGCATTTAGTTTGCTGCCAAATTTTAGTAACTATATA
AGAAATTCTGTCAAAATTTTGATAACTATACCAAAATTTTAGCAATGCCA
AAATTTAGTAAGGTTTTTTTTTAACATCAGAGTGAACAGGTCGTTAGTAT
CAGAGTGAACAGGTCGTTAGCACCAACAAAGGTTCATCGCGAGCTGATAC
TGAGAACCTGATACCGCGAACGTCCTGGCTGCAGAAAGATGAGAAAATTC
GGCGGCCCAGTAGTCAACGACAAAAAAGATAAACCTGGCCCACTCGAAAA
GCCCACCTTTTCTCACAGCCCAAGCAAAGTGCAAGGCCTTTTTTCTCCAC
GGACGGCCTCTGTTGGACCACGTGCGCGCGAGCCCGATTCCCCGCGGTAG
CAGCATCCCACACGACACCTGTCGCGTCAACGCGGCAGTAGTGGTTCCTT
TCCCGGGAACAACACCTTCTACCACACGAAACACATCCGCAGAAGAATTC
GCAATAGTTGGATGGGGAAGTTCTTAGGCACTGTCACATAGTATGTTTAT
ACTAATTAGAATTATTAAACGTAGACTAATTAGAATTATTAAACGTAGAC
TAATGATAAAACCCATTTTAAAACTCTTGACTAATTCACGAGATGAATAT
ATTGAGCCTAATTAATTCATGATTAGCCTACATAATACTACAGTAAGCAT
TCTCTAATAATAGATTAATTAGACTTAAAAAATTTGTCTCGCGAATTACC
TATCATTTATATGTAACTAGTTTTGTAAATAGTCTAAGTTTAATACTTTA
TACTAGTTCAACATTCGATTTGACATGGCTTAATCCCTGTATCCAAACCC
CACCTATAAACGACCCCATTGCGGGCCCGGCCCATATAACCTGAAACGTA
CTTGTGCCGTATAAAAAGGGAGAAGATACAGCCCATAGTCTCACTGACAC
TAGGGGCTCCACGGAGAGTGGGCCCATCGTGTCAGTGTCGTACAAGCGTA
TCTCCCTTTGACCGGGGGATATTCGAAACGTATTCCGTTTCGAGTGACTG
ACGTGTGGGCTCGGTGGTAGATAAACTCGGAGACGAATTCACCGCCACAA
ATATCCCCAACCCACCACCGGGGGCCCCCCTAATCCAAACTGTTTCTCGG
CTTCCGCTACACGCCTCGCCGACCACCATGACGATGGCTGCGGCGCCGGC
GAGGTCGGCGGGGGCGGCGGCGGAGAAGAGGATGGTGGATCCGCCGCGGG
TGGTCGGGGAGTACAAGCTGCTGGAGGAGATTGGGGTGGGCTCGTTCGCG
AAGGTGTACCTCGCGACGCACCTCCGCACCGGCGATGTCGTGGCGGTGAA
GGAGATCGACCCCAGGAGGATCGACGAGCGCGTCCGCGGCGGAATCCTCG
AGGAGAAGGCCATCCTCTCCACCCTTTCCCACCCCAACATCCTTCGCCTC
ATCGACACCATCCAGGTAGTAACCCCTAAACCTTCCAACCCAGGCACCCA
ACCGCCATCGCAATCGCAACTGAACTCCGAGCGAGTAGTAAGGTTAACGA
TGTGAAATTAGTAAAATGACTTGTGGTTTTCAAAGGAGGAGAATCTGTAC
CTGATTCTGGAGTACTGCAATGGAGGCGACCTCGAGGGGTACAGGACGAA
GGGCGGCGAGGACGCCCGGTTGCCGGACGCCACCGCGAGGGACTTCATGC
GGCAGCTCGGTATGGCCTCAATCGAGATTTGAATGGAGTTCCTTGTCCTT
TAGTTGTTGTCTTAGTTACATTTTCTAGGTTTTTGGAACGGTGTAGTTAT
GCGTCTTTTGCCCCTCTTTTTTATTTGTAGCGGAAGGGCTCAAGATGCTG
AGGGGAAGATCAATCGTGCACCGCGACCTCAAGCCTCAGGTTAGATCTTA
CATGCGGAGCTATTAAATTTTTGCTGTTTGAGTCGGTTTGCAATTTTTAG
ATGTTTTGTTTGGATACCATATGCAAACTAACTGTAATGATTATGTCTGA
AGTTAAGACGTTTTGTAATTTCTTGTACTGTTGTGCAAATGGGCTCCATA
TTTAGCATCTAAAGTGATCAATACCTAACAACTAATATTGACTTGATTGG
GCTGACCCCAGTCATTATTAGTTCACCACCAAATGTCAAAAAGTTGCATG
TACGATTTCTCTATACGTTCATGCTATTATCCACTCAGTAACTCAATATA
TGTTTGAGGAAAAAAAACCCAAAAAGGTGTACATTGTAATAGTGTCCATG
TGTTTATTTTTGGCTATTGATTTGTTTTATCCTTTGAGATAATATATTTT
TACCCATACCGACCAATATGTGAAACTTGCAGAATCTTCTGCTATCAACT
AATGGTGATGCCATCACACTGAAAATTGGAGATTTTGGGTTTGCTAGGTG
TGGGCTCTATTTCCCTTCTGTTGTATATATATTTGTAGGCTTATATATTT
TTTCTCCTTTACTTGAATTACCGGGGGCCAATCCCCAAATATCTACAGCT
GTTACCCATTTTCCAATTTCTACAGTTTCTTCCCTTTTTCCGAAGGTTAC
TATGAACTTTTTGTTAGTAAACAATGTGTGAATGATATTTTGGAATTGTT
CCCAGGTCTCTTGTGCAAGAAAATTTAGCTGCTACAATGTGTGGATCTCC
ATCCTATATGGCGCCAGAAATTATGCGATGTGAGGATTACGATGCAAAGG
TTTGTTCATTCACCTATGCTTTTGGGTGTTTTAATATAGCTAGACAATAA
TCCCAACCATATGTTCTTTCAGGCAGACTTGTGGAGTGTTGGTGTTATTC
TTTTTCAGCTAGTCACAGGGAAATTGCCTTTTTATGGGGCTAATCTATTC
AAGGTTTGCTCTTATGCATAATTAGATGTATGTGGACCATAAAAATACAT
ATATCCTGTAATATTGTTCTTGATTGTTGTTCTTTGAATATAGCTGAGGC
AAAACATCCATGAATCTAACGGCGTTAAGTTCCCTAAAGAAATCAAGGAT
GATTTACATCCTGATTTCATTGACCTGTGCCGAGGGCTCCTACGTCTTGA
TCCAAGTAAGTTTGTATTTCTCTTCATTTTTGTTTGTGCAAAGCAGTGTG
TATTAACTACTCCCTCCGTCCCATAATATAAGGGATTTTGAGTTTTTGTT
TGCACTGTTTGACCACTCGTCTTATTCAAAAAAAATAAACTTGAATAGTT
ATGCACTGTAGTAGATTTTTTAGGCATATTCACTCTGAATTAAAAAAGTC
TTCAACATTAAACTTTGACAATCAATTTCTCATAAATATAAGTATTTTTT
TCCATAGCTTATGAAATTAAGATAATGCGGAAGCAACTCTGGGATATGAA
TTTATTGGTATTATTCTTGTACTGCATTGCTTAGACCACTTGTTCTAAGC
TACGTAGTATTTGTTAAGTTTATTTCTCAAAATGTTTAATTTATCCTTAT
AATGAAGTATATAATCTGCGGTCAATAATCTATCTCAATTCTCAAATGGA
GCCTACACTTGTAATTGGACTAACTGTTTGTCAAAACGAACACAGTTTGA
TTTTTTTAAAATAAAAATATGCCTTATAAAAATTAATGGAAGGAACAATT
TCTTTCAAGTTTCAACTGTCATCTGTGTAATTTCGTTAATCATTGGTCTT
GATCTTATTATTCCTTACTAATTACTAATTGGTGAATCATATTAAAACAC
AATTTCTATTTTGCAGAGAAGAGAATTTCTTTTGAGGAATTCTTCAATCA
CAAGTTTTTGTCAACAACTGGGTCGACCCTTTACTCTGGTGGAAGCATTC
AAAGGTCTATCTGGCTATGTTGCAAAATGTGCATTGTTATCATAATCCAT
GTCCATACCTAATCTTCAATTTAACTTAACCAAATACTACTCTGCTGCTG
CCAATACGGCATTCATCCTCACTTGTAGGCAGCCCAAAAAATGTACATAA
AGAGACATACATGCATTGCCTTCAACATAATATAAACCTCTAAAATTTCA
AGATGAATTGAACATATGATATTTGGAATGGTACATTGTACATTTCTCAA
GTTCTCATGAATGGTGAATTACTCAATATACAGCATACTTGCAGTCTTTT
CCCATACTCTCCATGTATTTGTGGAATAGTTGCCATAATAATGTGGACAT
GGGTTTGATTGTGTCATATTTGTCTCCTGTGTTGAAGTTTTCTGATTCTT
TTTCCAGGAAAAGAGAGATTAGCAGTGAGCCCAATCATCCTGCTGATTTA
TTAAGGGATACATGCCAGATCATTTCTTCGGATGTCCTGAAAGATAAGTC
TGAAAGCGTGGATTCTAGAAATTTGCAAGGTAAATTAGACTCCCAACTAG
TATTCAGATTTCATACGTCCCTGCTCTGGCATTAACTCTGTATATTTTTG
CAGCATTTGATTCATGGGAATGGATTGAACGAGAATATGTACTTGTTCAG
GCGAACTCTACTTCCACGGAAATTTTGTCTTCACTTGAAAAGTCAATGAA
GGATGGTACAGGTGCAAAACCTGCCAGCTATGATAGGTCCACTGTTAAAC
GGTCTGCTTGGAACCAAAACAGAAATTCAGTCAGTAGAGGGGTTGCTATA
AAAAGCAATGGATGCACCCCATTGTCTACTTCCCATGAATCAACAGCTGC
AGAAAATCTGCTAAATCCACCTTATTGTTACACAAGGCTTCAACTCCTTA
ACCAGTATATTGTTGTTCTTACAGAACTTGCAGAGGAGAAGGTATTACTA
CTGCTTTTACTGGGATATAACACTATGTCCATTGAATGCCATCTGTGTTT
TGTAGTTGTGTGCAGTCTGTAGCTCCTTATGTTTGTTATGATGAAACAGT
GGTTTTTTGTTGCTAAGCTTCATCTGCTCATATACTTACTATGTTCCTTG
CTAGAATGCTTGTTGAGTTCTTTGACCAGATGAATGTTTGTAGAGTTATC
CCTAGTAATTTAAATCATGCAGGTGATGTCTAGGTTTAAATGATTTTCAT
CAGATGTAGAGGTCACAGCCTTCCACATGCCATTTTTCATTGATATACCC
GTGTATCAACACATTAAGCAATACTCTTAGTCTCCAAGTCATGATATTTC
TGGCATATCTCTTCTTCTCAGTTTTTTTTAACATAAAGCTTTGTCCATAT
ATATATTGTATAGCATCAAATAGATGAATCTTTTGTGCACTTCTCTTCAG
AATGTCGATGCCAGACAAAATTCTCCTTTTGTATTGATGCTCATAGCATA
GCTATGATATTTTGAGAATTGAGAACCTATTAGTCCAGTTTGATCTAAGA
ATTATGTTTTGTTGTTTTTCATATTGGCATTTCTGTGTGGATGCAGCTTT
TTAAAGGGCTGGACTTGGAGGCACTATCTGTTGAACTTATAATATTAGCT
ATTTGGAACGAGGCCCTTAATGCATGTAGTTTATCCACGGATGCTACACA
TGATGGATTTTTTTTGACCCAAGCTCATGTCAATTTCCTGCCTAAGAATG
ACCATCGTCCATCTCGAAATGTAGTACAAGGATTGGATTTCACCAGGCTC
GTTTCTGTCTGTTCCTGGGCTGAAAGTGGCTTTATCAAGGCATATGACCG
TGCAGAGAAGATATCACATAGGTTGCGGGACAACAATGGTTAGAACATTG
GTATCTTCATGTCCTAGTATAGTTTTGTTTTTGTTTTTTGCTATAACCCT
TGTTTGTTTCCAGATAACACCGAGATGCCAGATGCAGTGGAGATCATATT
CCAGACAGCTTTAATATATGGAACAACTGGTGCTGTAAGTATCAGTATTC
TAGGTTCTTGTATGGTTTCTTTACAGCTTTCGTTTTTCCTTGCACTTCAT
GGATTTGGGGGGAAAGTGGGGGAGTGGTGTATGCATTTCACGATTTTGGG
TAACAAGCAATGATGCTACAACGGAAAGGAAACCTGTAGACTTGTAGTTA
ATGTGTACCAGCCCAGGATCCACCGCTGTGCACTGGTTGTCCAGGCGGTT
GGTTAGTTATTATCACTCCATATTCTGTTAGACCACGAACAAGGGGCAGA
AATGAATACTATTGTTTTAGGCTGTGTTTGAGGGAGAGGGAATTGAGAAG
ATTGGGAAGATACGCAAAACGAGGTGAGCCATTAGCACATGATTAATTGA
GTATTAACTATTTTAAACTTCAAAAATGGACTAATATGATTTTTTAAAGC
AACTTTTCTATAGAAAATTTTTGCAAAAAATACACCGTTTAGTAGTTTGA
AAAGCGTGCGCGCGAAAAACGAGATACAATCTCCCCTTTCTCATGTGAAC
AAACGCAGCCTTAGACTGCAGTGGGAAAGAAAAACAACTTTCTTTTACAA
ATGAGCAAAAATGTTTATAGCCAGCCAGTCTCTGCTCTCTACTTCTATTA
AAGCGCTATTCATGGGGGAAAGCGGTATTCATGGGGAAAAAACTTTTATG
AAAGCACTCCAATCATGAGTTCAAGACCCTTGCTACTCTTTTTCCTCCAT
CTGTTTTATTTTCTGGCCAATACTTAATCCTGCCCTTGTAAACAGTTTGT
AACATTTTGATGATAGTAATATATTCATATGGGCTGGCCTTAGGCCTTAG
CCCTCTGTGAATCCTTCAAAAAATAGCCCCCGTCATTCCCTAGCTGGGGA
ACTCTTACCATCTTTCATAAACCCTACTTCTAAAAGTTCTCCAACATGTT
TCTTCACTTAGAGCTGATGTTTATAATTCGTTTGTGTATACCTTTTCAGG
CAAAGGAAGTTTTGGGATACCAAAATAGATCGGTGGCGCTATACTCAAAA
GCAATCATCTTGCTCACATTTGTATTGCAAGAAGCAACTAATTTGCCACT
GAATCCGCCGTTTTCCCTTTCATCATCTGATCAGCAACGTATCCATAGGT
ACATAGCTAATTTGAGGAGCCATCTATGCAGTGCCCAGCTGACCGGACAA
CAGGAGAGATATGTCCAGAACTAACTTTTACATGGGAAATATTGGTGCAC
AAAGAAGTGAAAGTTAAATTGATTCCGTGGTAAACTTCAAGCAAGCTTTG
TTTTGTTCCCCACGAGTATTAGTCTTTGCCTCCAACTTTTTTTTGTCTAG
GAGATGCTTACTTGGGGGAACTTTTGTAATGTTTTGTTTGCATGATCATA
GTCCATGTGTTCTTTTTGTATATAATATATAATAACACTTCTAAGTTGTA
CAGTTATTTGCCATAGAACTGAAATGACCTCTTGGCTCTGTATATAAGTA
GCATGTAAAAAGAGCAAATAGTTTTTTATTTTTCCAAGTCTTAAAACTGC
TTTGCCTACTTATTATGGACTGTCCAAATTCTGAAGTGAGCATTATTTTG
AGCTATGGTGTTTGGTGTATGGAAGCTGACATGTACAAGAATAGCAGGTA
ATATTATCTTTACCATTTTACAATATATTGCTGAGACATGGATTATAGTT
TCAGTTTTTTCTAGGTAAATTTCCTGCTTCTGCTTCTGCTTCTCACAATT
GGTTGCAGCTTCATCTTTCTAACTTCGTACAAGTAGGTCTGATGCTTTTT
TTGCCAACCATATGTCCATATCCCAGACAAGATGAAATGGATTGCATTTC
CATCGCTACATCTGAAGGTATGCGGTCATAAAACTCTTGTCCTTTTCCAA
GAATTCTCGTGAGTTATGATAGAAAGAGATACAACTATGACAAAAGTGAT
GGTTCCACCTGATGTCATAATACTAGCTTTCAGTATTAAAAAAAAAACCT
CACTATAAAATAACTCAGATTTACTGAAGAAAATTTGATCAAATCATTTC
CGACTAATGCTTCCACTATATAGCATTTCATTTGTGCACATATTCTCCAT
GTAAGGTTGGAGTATTTCTAATATACTCCCTCATTCCCAAAATATAAGGA
TTTTTAGAGTTGGACACTGTTATTAAAAAAGTATGTAGAATTAAATAGGT
GGAATGATTGTGATTGAATGAGAAGTGGAGGTAGGTGGAAAAATTGAATG
GTGGAGAGTTGTGATTGGTTGGGAAGAGAATGTTGGTGGAGAAGTTGTTA
TATTTTGGGACAAATTTTGAAAGCTAAAAGTTATTATATTTTGGGAATTG
GGACGAAGGGAGTATATGCTTATGGGGGAAGAATTCTTTTTTGGCTGAAT
TCCTCCACTTAAGGGTCTGCATTCTTCTGGATATTGTTGAGTAATATCTA
AATTACTGAAGGTTTAAATCATATAGTTGATCCCATCAGTTTCGTTTGTA
GTAAGTGGGAATGAGCTGCCCTAGTGTTCTGAAATCACCATACTTCTTAC
GAACGCAAGAACCAGGGCAGCTCATTCCCACTATATCCTTACTGAGTACC
CGACAGTAGCTTGTGGGCTGGTAGCAAATTAAGAACGCGTGTTTGTCACA
TCATTTTTTTCCCAAAACCTTGCAAACTTTGCATAACATATCAAACGGCT
AACTGGTTTATGATATAAGAGGCCTTACTATATGTAAGGATATGCTTTAT
TTAAATGGTACCTTGGTTGCAGTACAGAAAAATATACTTTTCTAAATTTG
TCAAACTCCAATTCTTCACAGGTATGCATGGGCGCATGGCATCAGTTGGC
CATTGACATTGCAAGGTAAACGTCCATATTGGATCTAGTATTATTATTTT
TTTTTGAACGAATCATATTTGATCTATTATGAAATTTAACAATGTGGCTC
CTAATCAGAATTTGATATCTTGTAATGCTACAGTAACTGTACAGTCAAAC
AACTATTGCCTTGGAATATCCATCTTTCTCAGCTTAGCAAAGATTCTAAT
CTGTTCCATATTTTTCAAAGATGTGTTAGAAGATCTAAACTTGTGGCCGC
TAACTTGTAGTTTGTAAACTTTTTACCACTCATCACTTGTCCGTTGTGAC
AGATGAGACCAGTCTGCAATAAGACAGTGGATTGAACAATGGAATATGGA
GGCCCTTACTCATCTGAGGCCTGTGACAGATGAGACCCGAAATCTCCATG
TACAGTGGATGCCGGAATATCAGGTACTAACAAAATAATCCCTCTTCTGA
AACCACTGAACCATCATTTAATATCATGGTATTGCTGTGACACAAGAGCA
GTCACTGCTGTAGTCCTGTGCCCCCTCACTAAACCGCTCTTCACTTTGAC
GTGCAAATTCTGGTGCAGTCGTGGATAGATAATGAGAACCTTATACTACT
CTTATCTTGCACACAAGAATTATGCTCAAATACCTACAACTGAGTTCTTT
TGTGTAGAACTTTTCCAAACTGGATTGGGCATTTAGGCAAATTATGTGCT
GCTGACCTTCTCTCTAGCCATGTCCTTAGTAGATGGAATACTGCAGCTAC
AAAAAAATATGAGTTCCATTATATGTACGACCCAGTTGTATAACTCATGT
ACAATTAGAGACGTGCAACTATATATCAATTAAACAAGAGCATGTCCATA
TGCACTGCAGCCGTTTACCGTCGGTTGATCAAATTCAGTCGTACATGAGT
TGGACAGTCGGAACGTATGCTACCAAAAATATATTGTGGGAGGCTGGGAG
CCTAGGAAATGAAGTCTAGGACGATATCACATTTGCATGAAGTCTCCACC
TGGTTTTGCACTACGGTTCATTGTATCAGAAATGCTAGACGACTTTGATA
TCTGGATACTCAAGGGCCTCATCTTTTCGCTTATGTTTATGTTTATCAGC
CAAAATTTGAATTTTTAACCTTAAATTTGAAGCTGATTTTGAGTCTTTTT
TATTGAAGTTTATTTTTCAGCCTTTGGTTTTAGATCGCTAAGAACACATA
TATAAATGTTTTATTCCTAAATTACTTTTTGTTTACAAATATGTCGTTTT
GTTTATTCCGCTAATAAGCGAAACGATGGCTCCAATAGAAGAGAAACCGT
AAAAACGTCCACAGAAATCCTCACTGTGGCAGTGCTTGTGGCTCAGTTGC
TGCAATGGAGCGGCCATAGCGCCCTGTCAGTCCACAGAAATCCTCACTGT
GGCAGTGCTTGTGGCTCAGTTGCTGCAATGGAGCGGCCATAGCGCCGTCA
GTGCCAATGTATCTTTGACGGTGAGCTCAGAGAAGGAGGACGGTTCACGG
TCGTGTTTTTGGCGCGAAAAAATAAGTGGGAGGGATGGATAAGGCTGGTA
TTGGTACCACCTACTGTTAAAATGGGGCAGGTTTTTTTGTTTGTGCAGGT
ATGCAGTTGGAGGCTTTCATGCGTTAATTGTTTTTAGCTCTTGTGTTTAT
CCCATGGTCCTGCCGGCACAGGATTTGGTTAAAAATTATTGAACTCAGCT
GATGCTTGCTAGTACTGGTTGCATGCGCCAGGAGATTTCACCGGAGCAAG
CATACCCCAGCTCAATTAAAACCGGTGCCAGTACCTTTGGTACCGTCCAT
GGTTGCATGGGTCATCAAATCCTGGGATCCGAAACAAATCTCTACAATAA
TTTCCCGGCCGTTGCATCTCATGCTTTGCTGCCCGATGCATCCAAAGCCA
GCCCACCCTCTTGCCTAGTAGCTCCTGCAACTCTGTCGCTCCCAGCCTTT
TTTGACTCCATGTCTGCCTGGCTGAGCCTGAGGTCAAAGAATTTTCCATT
GGTACTACTAGCTCGATACACATAAAATGAGTAATAAACTGTGGAACAAA
AATGGTATAGTACGAGTAGGCAGAGAGGAGGGTCCGAATACGATTTTGTG
TACAGGTGTATACTATGCTGTGCGGCTACTTCTTTCGATGTCTCTTTTCC
CGTGCGTGTCGAAGCATGGCGAACTGGCACAGTGCAGGAGCAGCGGCTGC
AATCCCTTTTACCCTTGCTTCCCCTGCGGCTCGGTTCAGATCTTTCTGGC
ACATGGCCCATGTTGCCTCTGCCGCTCTGCCACTTCATTGGAAATGCTAC
CCCGAAAATACGCTCGTCCAGTCGTCGTCTCTACGTGTATGTATGTCTTT
TTTTCTTTTTGCATGCCCTTCTCTACTCCACTTTGATTAATTACCTGCAC
TTGTCAGCTGAACCTAAGGTCCTTAGACTCCTACTGTACCCAGTGGCGAA
CCCAGAACAAAAGTTACCGGGGGTCCAATACATACTAATTATCTAATTAT
TGACTAATATATTAATTAATATAGTGTAATTTATATAGGATTTGAATAAT
CTACCCGGTGTCCTGTGACACCGGGTAGTATAACCTAGGCACGCCCCTGA
CTGTACCCGTTGGCTGGTTGCACTAGCTGAACCAGTCTTGCATCAAAGAT
CAAACTAGACAAGTCACATGATTACCGACATGATTAGGATTGTGTACCTA
CATTTATGTGATGGTTAAGGTTGGCCAAGGAACGAATGGGGGCGGCCTTG
TACCACCGAAGTGCCGAGTCCGTAGAAGAAAGTAGGGAAGCTATCCCGAT
AAAGTTTGTTTGGAAAACATGCACATACCTCGGGCAGAACGCGACCAATG
GTAAAGCTAGACCTGCATTGCAATAGAAACACCGGGTAAAAACCACAGCA
GTTAATCGCAGTCACCGAAATGACAGCGGTGGAAAGAGGTTACGACAAGA
GGCTGAGGTAGGGGGAGAGTAAAGGAAACAAGGGGAAAAGGTTAAAAGTT
GGCGAGAGAGAAAAGGGTTTGGTTGTCTCGAAGAAGTTCCAGAAACGGCC
CAAACTTGGCTCATCTCGTAATCACCAATAATGCAATCGCTTCGCTGAGC
CCACTGCCAAGACATCTTGTCCTGTCCACAACGACGCCAATCGAGGAGGA
GAGATTGCATCACATCGCTCGCTGCCTTGGCGTCCCCCTTGTACCGCCAT
CTGTGTGGGCGTGGCTGCGTCCCCGTCTCCCTCCTGTCCGGCCCTACCCA
CCACCTCCGGCGTTCTCTGCCTTGTTACTGTTACCGTGTCTCCTGTGTCA
TGCATTGCAATTTGCAATGCAACACGCCCGTATCACCTGCATCGTTTGGT
GGAGGGGCAAGAGCAGCATGGGCATTGCTGCGCCTTCTGCCGTTCTGCAC
CACAGGTTTCTCGCGCTCCAGGTACTATCTGAAGCTCACGGTAAAAATTT
GAATCCCCTTCCTCACACTTCTAAGGACTTGTTTAGTTTCCATGGAAAAA
ATTTCCGCCATGTCATATTGAACGTTTAGACACATATATGGAGTATTAAA
TATAGATAAAAAAAATTACACAGATTGTGTGTAAATTGCGAGATGAATAC
TTTAAATCTAATTGCTCCATGATTTGACAATGTGATGCTACAGTAAACAT
TTGCTAATGAAGAATTAATTAGGCTTAATAAATTCATCTCGCAGTTTACA
GGCGGAATCTATAATTTGTTTTGTTATTAGTCTATGTTTAATACTTCAAA
TGTGTATCCGTATATCTGATGTGATATGCCAAAACTTTCACTCTTGGATC
TAAACACAGCCTAACTTTGTCTCAAGATAAGTGCATCTGTTTAGTTCAAA
AATACATTCATTTTAGGGCGGAGGGAGTGCCGGTAGAATGCATTTGTAGA
CTGTACTAATATTACCCAAAAAAAAAAGTAGTTGTATGTTTTTTTTCATG
GTGATCGATCGAAGCACAGTGTAGCTAACCAACTATCTCCAAATCTGTCG
TAGCGCAATTTGTTCGTATGTACAATCGTCGTCGATACGTACGTAGCTTT
CATGGAATCAGCTAGCATCCGCCCGTCTCCAGGCCTACATGCATACTTGC
AGCTTTGATGATATGAGCACCACACTGACACTGCAAGAGACGAGGCGAGC
TATGATGCATGGAGGATTGGAGGCAAGTTGCGGGAGCGTGACGACACGTA
CTCGCCTCTCCTCGCTGGCTAACTGACTAGCTCAGCCCCAGCTCGATCGT
TCGTTGTATCCACCAAAAAGTCTTGGGCTTTCCACTCTCATGCATGCCAC
CACTCCGTACTACACCGTCCGCTTAAATCATGTGTTTCTTGCATTTCTTG
TATGCACGATTGCATTGCACGCACGCCCAATCGATTCCGCTGAAAACGGT
GGGACCTGCTGCTACGCCCGCGCATTCACGGCCGCGGCCACCATCGAGAC
GATCGATCATCGAATGCCCCATGCTTACGCCACTATAGATCACTTCATCC
CCGGCAATGTCGCCGGCCGGTTGCCATGATAGCGCTTATTTGTGTGTCTA
TGGTGGCGCATCGCGTGCTGCCTTTTGGTCTCGCCGGTTTTGTGCTTCAA
TTCCATCCCTTTCGATCGCGTGCTATCTTTTAGCTAAGCTACATGGATCC
GCCTTTGACGCCGTCCCTCGTCGATCCTGACAAGGGCTTGTACCGTGTGT
ACGGTTTGGATGCACGTACTGTCCAAATTAACGATGCAATATGGGAAGGT
GTATTCCGATACGGTGCATGATGGTGTACGTCCAGTATTATAGCCTTCTT
AGTTTTTTTTTCCCAGAAAACGTCACATCGAAATTTTGGATACATGCATG
TAGCAATATAGATAAAATTAAAAACTAATTGCACAGTTTGTATGAAAATC
ACGAGACAAATCTTTTGAGCCTAATTAGCCCATGATTAGCCATAAGTGCT
ACAGTAACTTACATGTGCTAATGATGATTTAATTAGGCTTAATAAATTCG
TCTCGCGGTTTCCATGCGAGTTACTACCTCCGTCCCAAAATAAGTGCAGT
CGTGGGGAACCGTGTCCGACGTTTGACCATTCGTCTTATTTGAAAAATTT
ATGAAAAATTTGAAAAAAAAATTAGTCACACATAATGTACTATTCATGTT
TTATCATCTAATAACAATAAAAATACTAATCATAAAAAATTTCAAATAAG
ACGAACGGTCAAAAGTTGAACATAAACAGTGTAAAATTGCACTTATTTTG
GGACGGAGAGAGTATGAAATTAGTTTTTTCATTCGTGTCCAAAAACCCCT
TCTAACATCCGGTCAAACATTCGATGTGATACCTAAAAATTTTCTTTTCA
CGAACAAAACAAATCCTATATATATATTCGGTTGCGATGATATATAGAGG
GAGCAAATCTGCACAGTAGCTAGCACGAGGATGGAGTCCAATAACCGGGC
GGGCGCGGCATACGGGTACAATGTGTGAAGAAGACAGCGGTGGGCAGTGG
CCATCGGATGCCTCCGACGAAAAATACGAAACCCCGCATGCAGGATGTGG
TCCGGTAGCCGATCGATGTGGATCGTTAGTTGTGTGTGTGTGTGTGTCCG
TGGTACGCATGCACGTCCATGTGCTGACATGCATGCGTAGAGACCGTTCA
GTCCATGGACCGACCACCTAGCTACGATCTACATACTGTACGGTACTTCG
ATTCGATCGGCGCCATGCATCATGCATAATGCAGCCACAATACACATGCA
CATTTCTTATGATATTTTAGTTTCTGATTACATGATTACATCGAACCTGC
CAGTATACTACAGTGCACAACTGTGAATACACCTCCTTAACATGAACTTA
ATCGGTATAGTAGTTCTAAATCTCCCAAAGATATCCGTACTACAGCTCAC
AAAATTACGTATGCAAAGCGTTCATGGTCCAATACGTCAAGAAAATTACA
TGGGCCGGGTAGGGGTGAAAATGCGCCCAGCCACATTATTTCGGGACAAA
TTCGGGATCCGGGATATTTCACGGATATTGGGTCCGAATACGGGTATTTT
ATGGCAGATATGGGATCGGATTCGAAAATGTAGTATCCTAAGGATATGGT
TATCCGGTAAAAAAATCGGGTATATATTACCCGGATAAATATACAGATAT
TATCTATATTATGTTTTTGTGAGGCACTTTTTAGTATTATGTATTGGTTC
TACTATGATGTATTGTACCCTATTTATTTCCTATGTTCCTAATGCCTAAT
ATAATCGTATTATGTATATATGGAATTGTTAAATGGTTATTGTCTATGTG
ATATATAAGATTGTTCCTTCGACTTGATATCCGAATAAATATTCGTAATC
GATAGTGTACGTATCTATTTTGGTACGTATTCATTCCGTATTTTTACCCG
ACATTATCCGAGTTTATATCCGTATTCGGCATTATCCGTGTCCGACCCGA
TTCGTCACGCAATTTACACGCAATCTGTGTAATTATTATTTTTATATATT
TAATACTTGACGCATATGTTCAAATATTCGATGTGATATGGTGAAAATTT
TTTGCGTGAGAACTAAACAGAGCCTAAGATAATCAACAGTACGGGTAAAG
ACATTAATGTAACTGAACTGACCTTAATTAATGCAGCAGATGCGCTGACA
GCACTGTTACTTATCTGTTCCCGGACTACTGCTAAAGGGTTGACACAGCA
GTGATGATACGGGATTAGTAATTAAATAATCAATCATGTGTCAACAGGTA
TATATAAAACGGGAATAATCAATCATGTGTCAACAGCACTGTTACTCTAC
TACTTGCTCGCTAACACCGTCGCTAATCAGTTGCAAGGAGTCGAGCTCGC
AAGGCGGCCGGGAGGAGGAGGAGGTCCAGGCCCCACGGTGGCTGCCGCTG
TCGCCGTGCCGGACAAATCTGCAAATCTGCCGCGCGCGCGCCACCACCCT
CCTCTACGGCTTCAATAATTCACTCTCACTTGCTCAAATCTTCATCCTCG
TTACCTGGCCTACCAAACCTTACAAGAGACAGCCATTTCTTCTCCATCCA
ATCGTCTCCTCTCCCTCATTCTACCTCAACCTCTCTGCTAGCTCCTCACC
TCTACAACAACACATTAATTGACATAGACAGCAGCAGCTCGTCGTCTGCT
TCAATTGGGAGCAGGAGGAGGAGAGGAGAGGAGCGAGGGGGTTGCTGTTG
CAGCTGCTGCCCCAGGGGCTCATTACTCGCCAGCGCAGTTATTGCTACCA
CTGTAGTATACCTTGCCACTACCACCACCACCTTCCTCTTGTAATGGAGA
GGATGCAGCTGCAAGGGCCCATCGGCTCGCTGGTAAGCTTCCCTGGCCGG
GGACGGGGACGGCCACTGCACTGCTGCTACTAGTAGCTAGTAGTAATTGA
GCAACCATGTAGCTTCCATTCCTAGTCTCTGCACTGCAGCACATGTAATG
CGATGCGATGCAATTCGGCTGTATTAATTGCATTCTGCTGCTTCTTCTTC
TTCTTCTTGCAGCTGCTAGGTTGCAACATCTAGCCCTGTCCGCGCTCGCA
CGCACCATTCAATGCATTCTCGCATGCAACCTGCTGCAGCTGCTTGCATT
GTGCTGTCTTCTTCTTCTTGCATTTGCATCCATCTCTTTTATGGCGTTGC
CGCTGTTTCTGTTTCTTGCTAACGTGCTCAACTCTGCCGGTTCATGGCGA
TGGCGCGGCGGTGCGGGTGCTAATGGAACAGTGGGCGGCGGCGGCGGCGG
CGGACCAGGCGGCCGCCAGCGCCGGCGCTGGTCAGATGCCGTTTCTCGCG
CTGCTCCACGGCGCCATGGAAGCAGACGGCGGCGGCGGCGGCGACGGGAG
GAAGAGGCACGCCGCCGCCGCCGCCTTCGCGTCGTGCTGCCCCTGTCCAC
CGGTCGCCGACCTCGACCTGCTCGAGAGCTGCGTCACGCAGGCGGCGGCG
CCCCCCGTCACGGCTCCGGCGACCAGGGCGGAGCGGAGGAGGAAGAGGCC
GAGGCCGCGCCCGCGCGCCGCGCCGCCGCCGGAGAAGCGCAAGAAGCCCG
AGGAGGCCGAGAACCAGCGGATGACGCACATCGCCGTGGAGCGCAACCGC
CGCCGCCTCATGAACGACCACCTCGCCTCCCTCCGATCGCTCATCCCCTC
CAACTACATCCCTCGAGTAAATTCCTTCCCGCCATGACGCCGCAATAATA
TCTCAATTCTCAAGCAAAAAGAAACATCAAAATCTCTCGCAAGTTCTTAG
CGATTACTACAATGCAATTGCGGATATAGGGTGACCAGGCGACGGTGGTG
GGCGGGGCGATCGACTACGTGAAGCAGCTGGAGCAGCAGCTGGTGGCGCT
GCAGGCGGCGGCGGCGGAGCGGAGCGGCGTCGGCGTGGTGGCGGCGGCGG
CCACCGCGGCGTCGGACGGCGTGTTCGTGTCCCCGCAGTACACGAGCTAC
TCCGAAGCGCGCGGCGGCAGCGGCGTCGACGTGGAGGCGACGGCCGCGGT
GGGGGGGCACGTGCGGGTGCGCGTTGCCGGCAGGCGGTGGACCGGGCGGC
TCGTGCGCGCCGTCGCCGCCATGGAGGACCTCCGCCTCACCGTGCTGCAC
CTCGCCGTCACCTCCGTCGGACATGACGCCGTCGTCTACTGCTTCAACCT
CAAGGTCAAAACAACGACAACTCTTCATCACCTTTTACTGCATGTTCCCT
CGTTTTTTTAAACCTACATTTGATTTGCCACAAAAGGTAGCCATTTTCTA
ACTATATTTGATTGCGGTTTCCATCACAAGGAAAAAGGAATATTTCGTTG
CTGATTTCAATATTGAAAGGTCACTATTACTAAAAGGCAATTTTCAGCTT
AATTCACCTGTAAGCTACTCCCTCCGTTTTACCATGTAAGTCATTTAGCA
TATCCCACATTCATATTGATGCTAATGAATCTAGAAACGGAGGAAGTATT
TAAAGCAGATTACTCTAGTTTCTAATGGTTTTCTCTTATAACACGTTTCA
ATTAGACATTTTTTTTAAAAAAAAACGTAGATGGCAATAAAGTATAATGA
AAATATTTTATAGTATTTTTTTCATTATAGATTGCGTGCAATCTTAAATA
TAAACTTTGAAATCAGTCTTTGTCCTTCTTGCCTATGCAAATAGTGATCG
ATGTTTTTCTCTTTTTTTTTTTAAGAAAAAGAGGATTGAGAACAGTTATA
TCCAACAAATTAAAATACATTTGTACAAAGAGGGAAAAAAAGGTGAGCTA
TTTTTAAATATATTTTTTAACCTACTAGACGCATGTGCTCTTTTTTACTT
GCATCCGATTGAGCATTTAGGCTGTGGGCCACACGCTAAACCAGATAGCT
TATTAGCTATTGTAAACAGAAAAAATGACTGTTTATTTTTCTTTAAAAAA
ATTCTATGTTGAAAGCATTTGAAAAAAATACGCCATTTAAATAGTTTGGT
AGCTCAAGAAAAGCGATGGAGTGGTTAAACCAACTAGGTAAATCAAACGG
TGTCGTCTAATTAGGATTGTTACAACTCATGGATATAAACAGTACCACAT
ACCAATAAAATAAACAAAATAGATCTCAGAATCAAAATATGAGGAATGCA
AAATATGTGCCATTACTTTGCTAGTGCCGTCTATTTTTCTTGCGAGAACC
ATTTAATGATTTTTAGTTTGGATATATATATACTACTAGTAGAAAGAAGT
GATTATGTAATAGTAGTATTTGTAGAGAGATGTGTAATGTAGCATGTCGT
GCTCGGCGCACCAGTGAGAAAGTGATGGGTAAGCGAATCGATTAATTGTC
CCCAGCTCGTTGCAGAGTGTTGCGTGGGATTTCCAACAGATGAGGACCGT
GGCTTTCGTACGTTTCTGTTAAAGGATTTTTGGAGTATGCAGATGGAGTG
TTCGAATACGATGAGCATCCCAGTACTTGGGTACAGACAGACTGTGCTTA
ATTTCCAGACAATTACTAATTACAAGCTCCTGCTTTCTTACGTGTCCTTT
TCTCTCTTGTCCATGGGGAAAACACAGGATCGGAACAAACGGATACAACC
ACAAGCCAGTCTTACGTATCCCGAACCATGCATTTCAGAGATAGTATAAC
AGCTTTTCAGTACTCCTCCGTACTGTCTAATCAAACAAGTAGTTTACTGT
GCAATGTGAATATTTTACCTCCGTTTCCTAATATATGACGGTATATCAAA
CAAAAAGAAAGAAATGAAGAGAGTATATATATATGATGGGTTTATTATTA
TGTAGGAGTAGCTGAGTATAATGGTGTGTGACATGTTTGAGTGCAGATGG
AGGAAGGATGCGAGATGGCGACGGCGGACGAGGTGGCGACGGTGGTGCAC
CAGATCTTCGCGTACGCCGGAGCATGCTGCTGACGCCGATGTACGGGCCG
GAACCAAGAGAAGAAGCAAACGGTGGAGGAGGGAGGCAAATGCAAGCAAA
ACACATGCAACACAGCCAGGGATAAGTCAAATTCGCCGAGGTGGGCAGCA
GGACGGACGTACGGCGATGAGCTAGAGAGGGTGAGAGAGATGAGAGAGAT
TGCTTGCTTGCTATGGTAGCTAGAAGCCGGGAAGGGACCATACATGGCAG
GTGGGCCCAAGACCACGGCAGCAGTGGTCACTCCTGGCAGTCTCAGGCTC
ATGCCGGCCTACTGCTCGAGGAAGACCTCTACTGTAGCAAGAGGGAGAGT
GTAAAAGTGCAGAGTAGTGTGTAGCTCGGGGTAATCAAAAGCAAGCTAAG
CTAAGCAAAAGCAACCACACGGACCGACCTGTTGTTCATTTGCACCTTTC
TCGCCTTGAGCTTGCTTGCATTGCATGAGCGACGCGACGAGATGTTCTCG
ACAGGCGATCCTATCCTTGTACGCTCTGTAAATACTCCTACACATACAGT
AGGAAGTAGAGTACTCTACTGTTGTAATCCTGGATTCCTTGCATGCAAAA
CTTTCTGCCTGGCTGGTGCCCTGGCTGTAGTTGTGTTTCTCTTTAGGAGT
GGCAGGCTTTGCCTCATCTGGTGCTGTAGTCACTAGGAGTACTAGCTAGG
TGGAGTACTGTACGTGGCAGCGCAGGGCCAGGGCCTGGGTGGTGGTCAAC
GGCGATGCCATCATTGCGGAAGCTTTTGCCCCGATTCGGTTTCTGCTGCT
CGCGCCCAGTGGTAAAAATGCTCGCACCGGACTACCGGAGGATATTCTGC
CATGGCCGTCTCGTCTAGCTAGCTCCCCTCCCCTCCCGAAATCATCATCA
TTCTTCGGCGTGCCGCCTTGGTGGCGCACGCGCGCGCGGTACAATCACCC
AAACCCAACCGAAGTCTCCACGCCGAACCTACGGACACGGCCCGAGAGAG
ACGCATGCAGTGGCAATCGTAGTTCAGGCGGGCCGTGTGCGCAAGACGAG
GGAGCAAAGTACAGGAGAGCATCAGAGAGAGACAGGGCGTACGCAATAGC
AGTAGTATCCCATGGCATCGCGTCGGCTATTAGTGCCAACCAGGGCCGGT
GCAACAGTCGATCCGTCACTCGCTCGCCGACGCCGGCCGGCCACCAACTT
CTTCACCAATATGCCCGCCTCCCCTCCGCCTTCGTCCTTGCTCTCCTTCT
CTCTCGCATGCAGTCGCAGACCATGTCGATCGCAGCGCATCTCGCTGCCA
CCGCTGGGCACGCTCCAGTCGCTCGACCATGCATGCATCGACTCCCCGCT
GCAAGCTGCTGCTGCGGCATTATACTGGACCAGTATCGCCGATTTTGTGC
CGGCTGCTGAAAAGCGAAAAGGTGATCGATACATCGCCCGCGCTCGTCAG
GCTCTCGCTTATAGCCAATCTAATAGCTCATTCATACAATAGTTATATAC
TACACTATTAATATATGGTCCCACCTGTCATACGCACACTGTGTCTTAGA
GTCCGTGCTATAGCTGGCTACAAATCTATAGTCCGTTGCTCTTCTCTCTC
CTTATTTATCTCCTTAAAATATGTTTATAGCTGGCTTAAAGCCTGCTATT
GTACCTGCCCTTAGCTGGCTGGCTGGCGCGATTAGAGCAAGTCTAATAGT
ATAGCCAACTACTGGCTCCAATTCATCTATAGCTAATCTAATAGCTCATT
CATACAATAGCTACATACTACAATATTAATACATGGTCCCACCTGTCATA
CACACTCTGTGTCACCTAGTCTCACCTGTCATACACACTATGCGTCTTGG
AGTCCGTGCTTTAGCTGGCTACAAATCTGTAGCCTACTGCTCTCCTCTCT
TCCTATTTATTTTTTTAAAATATGTTTGTAGCTAGCTTATAGCCTGCTAT
TGTACTTGCTCTTACCATGCAGCCACCAACACACCAATGCTGCGACCAAG
CATCATGTGAGTAATTTGTGCAGTTTTGCCTGCGTTGGCCGCTCGAATCA
GCGGCAATCAGGGAGCGTCTGCGACTGCGACGACGACGCAAGACGCATGC
AGCATCATGTGAGTAATTTGTGCGCAGTACGCTGTCTGCTCTCATTGCTA
TTGCCGTGGTACGGAATTGTCCACACGTTGTTGCATCCTCTTGTTTTTTT
GCTTGCAATCTTGCATGGACATGCACCGCTCCTACCTCCTACGAAGCAGC
AGCACAACTCTAATCCAGTTACTACAGTGGTATCAAGATTTTAGAACAAG
CAACTGGGCTGGGCCAGGAGCCCATCTTGTCACTCCGTCTCTGCATATCT
GCCTCTTCATGTACTGGTGAACTGAGCCTTTTCAGTTTCAGAACCTCCCT
GTTCTTTTATGCTTAAATGGAATGATGGTGAACGCGTATACTTCTTGATC
TTCTTTTTTTTTTAAAAAAAATACAATATATGAATTCCAAATGATTTAAA
TTCATTTTTCAACTTTATAATAGTTAATTAATTCATTTGTACCAATGAAT
AATTATCACAATTCAGCTATTCAGGCATTTAGCGCATCCACTACACTGCG
TACAAGATACACATGAAGTTCACAGTTACAATTTAGAAATGTTTTCCAAT
GATATGTATATCAAAACTTAAAAAGTCTAGCAGTGAATAGTTAACGCAGA
ATGTTCAGAAATGGTTTGCATCTGAAACAAACAACAGGCATGCAATTGGG
CAACAGGAACAGTAAGATCTTACTCAGGTTTGACAAGCTGAGCTATGTGC
ACATGTGGTGTATCATAGGGACTTCACAAGAAAAAATGTGGAAACTCCAC
CAAATAGGTGCAGCATGAAAACCATCTACAGTTTGGATGTAAATGATTAC
AGCTTGTGAAAAGTAGATGGTCTGTTTGCTCTCAAACTGACCACGGAGGG
AAAAAGATTCAAGCACTAGGAACAACATATTGACGAACAAAAAGGAAGTA
AAATCTACAGGTGGCCATCAGTAAGGTGATTCATGGGTGCCAGAGAAACA
GACTACAAGAGCACCTTTTCCTTCTTCTCAAGTATTGGAGGGTCAACCTC
GATTCCCATATTAGCAGCAGTGCCCGCTATAATTCTCATGGCCGAGTCAA
TGCTCTTGCAGTTCAAATCTGGCAACTTCTCTTGAGCTATTGTACGTACT
TGATCTGCTGTTACTTTTCCAACCTTCTCTCGCTGCGGTTCTTTTGAACC
TTTCTCGATACCTAAGAATAAGGATTGGAGGTGAGAAATCATTTGCTTAA
GTATCCAAAGCTCACAAAAGAGCTACATGAACAATAGAAAGGATAATCAT
AGATGTAACAAGGTCGGTTGTTTGTAAGCGATTGTACGCAGTCGTGTGCA
ATGCGTTCATCCTTGCTTTTAGTCTGCAGACATGCTTGAACTCGCAAACA
GCACAGATATTTTGTGACTAACGAGTCCATACAACTTATTCATCTCTCTG
ATGTATTCATATTACAAACTTCCTCACCATATTCATGAAACAAGGGAAAT
GACAAACCAGAGTAAAAATACATATAATCGTAAGCAGAGCAAGTTGCATA
AATATGTGTGCTTAATAACATCTAAAAACTTATTGGTTAACTTATTTTAA
TTGATCAACAATCCAATAGATACCATCTAGCGCTACTGATCATATACCAA
ACACAAACTAGAAATATGCAAGAGTGAAAAGCAGTAGTCATTTGCTATTT
TTTTACCTTGTTCTCGCTGTCCTATGGAAATGAAGAACTAAAATATGGAA
AATGCACATCAGAATCAAAATGGGCGAAGCCCACATGTTGCATTATCTTT
CAATTGGCTGAACAAGGAAGTAAAGTGAATAAATAATGTACTAGTGATTA
GCTTTTCAGAGAAAACTTTTTTACGTCTCATATGCACTTCATTTCACATA
AGTGCAACATTGGTACTAATGTTATAGCAAACATCTAAGTCTAATGTATA
TGTCATGGCAAACTGGCAACCTGTGCAGTTCACCCTATAGATTAGTCAAA
CTTTTCGGATAACCATATCTAACTTGTGACATGGAACTTTCAATCCATTC
TTCTGCATAATACTCCAGAAGAACATAATATTCTTATAGCATTGGGCCAC
ATGGAATACAAAAGCAAAAACATTGACCTAGCAGAAGTGTTTTCATTTTA
TTTTGTCCAACCGTATAAACATATCGCAAATTCAATACATGGACGAAACA
AAATTATAGATTCATGCTAGCTAAAAGGGTGCACACCTGCTGCCTTGAGG
AGAAGGACTGAGGCAGGAGGGGTCTTCAAGATAAAGGTGAAACTTTTATC
CTGCAAAAAACCAGGCAAACACACATATAATTAGGAGTACCCACATTAGA
GATGCATGTTCACACACATTCAGTGGAATTGACGATTTTAAGCTCACATC
GAACACGGTGATCTCGACAGGGATGATGTAGCCGGCCTTCTCGGCCGTCT
TGGCATTGTACTCCTTGCAGAAGGACATGATGTTCACACCCTTGGCACCA
AGCGCGGGGCCGACCGGCGGCGCCGGCGTGGCCTTCCCGGCCTCCAGCGC
CAGCTTTATGAGGCCCACCACTGCACAACAAACAAAGAACGCACGCCGCG
ATTCAGCCAACGCGAGCGCAAGCAAATCCATGGATGCTGCAGAGCGAGAC
ACGAACCTTTCTTGGGCTTGCCCCCGGGCTTGGGTGGCGCCATGGCCCTG
ACGGCGAGCGCCCTCCGCGAGGGGGCAGCGAGCGGCGGCGGCGTCGGCCG
GAGGAAGGAGGCGGGGGCGCCGAGAAAGGAGGAGGAGAGCTTGGTGGCGG
TGGGGGATGGGACGCCATGCAGGGACAAGGAGGTGGTGGCCATGGCGGCG
CGCTTGGAGCGGGGCGAGACGAGGAGATGAACGGCGGGAGCTTTGCTCTC
TCTGCTCTTCCTTCCCTATCTACTAATCCTTTCCTCCCTTGAGCTGGTAA
CAGAAAACCTTAATACGTTTTCCTTTGACAGTAGCGTAAATTACGAAAAT
ACGCTTTCCTCGTCCGGGTGTGCCTGTTTTTCGGGCCGGACACGTGAAAG
TCTTCCTGGGCCTACGTTCAAAACGGCCTATTCATATGGCCCATGCGGCC
CGGCTGCCGTGCGTCTCCGTTCAAACATTCAACTGCCGGCCGCTCAACTC
TCCACCACGTCGGAGGCGTCGACTCATGTCAATTTGTTTACGTGTATTTG
TCCCCTTTTCCTTATCCTCCCGGTTTTATATTGTTACTTAAAAAAATACC
CGTGCGTTACAACGGGTGAAAGCTATTTTAATTTTATTATTGTTGTATGG
TTTAGTTAAGGTGAAATTCACTTTGAGAATAAAATCATGATCTGCAATTG
TGATTCCGATCATCTCAAGTTAATATGTAAGTTTTTTTTAAAAAAATATT
TCTTATACAACTCCTCCTGTATTTCCAAAAGCGAACGAATTTAAAACCGA
TTGAAATACATTTATGTATTTTCAAAACCGAACAAACTTAATAACCGACT
CATACACGGATGACGTACCAAAATATCGATAAAAACATCTTCAATTTTTA
TAATAATAGAGACAAGTCGATTGAGTGGTTATATACGAACTTATATATGT
AAACACTGGATGGCTCCATCTTTTTTTTTATGCTTATCTTTATCAACTAA
AATTTGAATTTTTAACTTTAAATTTAAAGTTGATTTTGAGGTTTTTTTTC
ATCGAAGTTTATTTTCTAGTCTTTGTTTTTAGATTGTTAAGAACATGTAT
ATCAAAACTTTATTCATAAATTGTTTTTGTTTGAAAATATGTCATTTGGT
TTATATCCCGAATATATGAAAATTTATTCATAAATTATTTTTCATTTAAA
AATATACCGTTTGGTTTATTTTCCGAATAAGCAAAACGACGGAACTCCAG
TAGTACAATTGCGTTGCACCGATTGATTTGATTGATTACTCATTCCAACG
GCTCGTTCCAGTACACCTACAACCGAGTACTACAAACAACTTCAACCGAG
AAACTACGGGGGTGTTTGGGAGATCCTCTCACAAAACAATAAGTCGGGCT
CTCTCCCAAACACCACCCCCTCTCCCAAACACCACCTACACCTACAACCG
AGTACTACAAACCAGTTCTCGACTAGATCAAGAATTCAAGATGTGTCTGT
AGGTGTTGTTCTGAAGAGCTCCAAGCAGTGTTCTTGGTCGAGGTTTCTGC
TCCAGAACTTCTTGTAGTACTCGTCGTAGGTGTAGTTCCGGTAGACGGCC
GGGGAGCCATCGGTGATGAGCTTCTGAGCTGGGCCGATGAGCACGTCGTT
GCAGGGGCACAGGAACGATGCGACGGACATCCTCGCTTTGTCAGAGTTGA
CGACAGCACGGTGCCACACGCTCTTGTATCTTCCGTTGCTTAGCGCCTGC
AATATATGGAAGTTACAGAGGTTACAAATTCTGCTGCAGAGCAGAACCAA
CACTTGGAAAATATTTACTGAATAAAAAAAATACAGTTCAGTGCTTTGCA
GTTCAGATTTCCTGCAAATATTTAACTACTCTTTGCAAAGTATAAACCAT
GGCAATTGGCATCCGATAGAAGAATCTTCATTTATCTACTCCTAGAGAAA
AATCTCTGTGTGCGACGTATCACGGTATCGATATCTTTTAGTACTATACT
CAATCCATTATATCTGGCTGTTTAGGGCCTCTTCGATTCATAAAAATGAT
AGAATCTGGCCAAGTATTTTCATATAATTTAAATTCCTATGAATTTTTTC
CTACATGTCCCTTTGATTATAGAAAAGAAAGGAAACTTTCTATAAGATTG
TATTACTTGTTTCATATTTCTTAGGAAAAATAGCAATGAAGTAATTTTCT
TTTGTTTTTCCCATAACACTATCAAAAGACTCATATTGTTTTTCCTGTGT
TTTTTATATTCATGTAAGATTTGAGAAGTGTTACTACCCTAATTCTTGCG
GTTTTTCTATTCTTGTGTTTTTCCTGTCCTGCAAATCAAAAAGGGGTCCT
TATTGGTCTTTTTCTATTATCACAGTTATTATAATGTTGGTCAACAGCTC
GTCTTTTTTTTTTCTGCAACAAGAAGTGTTTGTCCTAGGTGACCCAACTA
TATTCTGCCGCACTAGCATTGTCTGCCACCTAGCCTGATCGTTTACCAAC
AAGCTATACCTGAACACACAACAGCTTCAATTGCCATGGTTAAGGCTGTG
TTTAGTTCCACGCTAAAATTAGAAATTTGACTAAAATTGGAAGTTTGAAG
AAAAAAAGTTAAAAGTTTATGTGTGTATGAAAGTTTTGATGTGATGGAAA
AGTTGGAAGTTTGAAGAAAAAGTTGAGAACTAAACAAGCACTAAGATTTT
CAGCAATGTTATCTGAACACCTAACCTAGTCCATTATATACTCTGATAAA
AGAAACTGATATATGCATCACCTGTAGCTGATCACCAATGTTGATCACCA
GCGCGTTGGGCTGTGGATTCACGGCGATCCACCTGCCTTCCTTGAGAACT
TGCAGGCCGGCCACCTGCTGGTCCATGAGGAGGATGGTGAGGGCGTTCGG
GTCGGTGTGCGCCGGCAGTCCGAACGTCAGCTCTGGCTCCGGGCACTTGG
GGTAGAAGTTCACCGCCATATGCTGCTCCTGCTCACCAAGAACCTTCTTG
ATGTAGTCCTGTTCCAAGCCCAGGCTCTCGGATATCGCTCCGTACAGTCT
GAATCCGAGCTCCCGAACTTCTTTGCAGTATGTGCTTATGATCTCCCTGC
ACCATCGTCAAAGTAAATTCATCTTATGGTTAATAATATAAGGATTAACT
TAGGAGATAATGCGTGATTAATTCCCTTGATCTTTTGTCCTACTGGTCCT
AAGTTCGACCTTGTTTTTGGATAAACAAAGGATAACTTTCGGCCTGAGCG
AAGAATGCGCACAAGTGCACAACCATATTTATGTATATCAGGATTTGAAA
TAAAGTCATCCACCATCACACCAACGAGCTCCAATGAGCTCCCATTGAAA
TCCCCATCCAAGCACTGATGAGAAGGGAGGTCCTACGAAACCGACACTAG
TGGATTCTTAGCAGGTGAAATGATCCCAGCACTAGGCATGGATGCACGTG
ACCACTTCATCGTTTCTGATGTTGGGATCTTCATGTGATTGTGTACATGA
CTGATGCGATGCGACTTTTTCAGTAGGGGAAAAATGTGGTTCTCATTGCA
TTGTCTTACTAGTAGCTCCAACCTTCTTTCTGTTTCCTCGATCGATGTCT
GTGCTAAAATTGCCTCTTACAGTATATGAGTGCAGAGACATAAAAGGCAT
TGCTAGCATGACAGGTCAACCTCACTAGTTCATGTTGTTACAATATATAA
AAATGATTTGTAATACTACTTATCCCATCAATAATTTATTTTAAATCTCA
TCTTACCTCTAAGAGGCTCTAACTACCTCCTGCCTCAAGTTGTTTCTTGT
TACACAAGGGGCACCAAAGTGTTTCCTCCTCAACTTTAATCTTTGCTATA
CAATCTAGAAATCCTTATATTTTAAAATGGAGAGAACAATTGTCTACTGT
CTCCAATATCAAACAACAAGTGTAATAATATAGCCAATTATTAGTTTCAA
AAAGTGGCACATCATCTACAGCTAATCTAATACTCTATCCATACAATACT
TACACACAAATATATACTACACACACCGTCTTATAGCCCGTGCTACTGTT
AGCTACACATATGTAACACACTTTTCTTCTCTATCTCCTCTCTTCTCATC
TCTGCTTAACCTACCCATAAATCTTATTTGCCATGAAAATCACTTTCATA
TAATTATATTTTTAATGCCAGAGTCTCTTCTTCTCAACTTTAATCTCCAC
TAAGAAACCTAGAGATGCTCATAATTTAAAACTGAGAAAGTAGTTGTTTA
CTACCTCCGATCTCAAATAGCAAGTATAATAGTATAGCCATCTATTATTA
GCTTCAAAAATTGGCACATCATCTACAGCTAATCTAATAGTCTATCTATA
TAATAGTTACACATAAATATTTACTACACACGATGTCTTATAACTCATGC
TATAGCTGGCTACAAATCTATAACACCGCTATTATTCTCATCTTCTATCA
TCTCTCCACCTAATCACAAATTTGATGTGGCAATTTTTGAAGCCCGCTAC
TTCAATTATTGCACTAACTCAAATAAATAGCATTATAGAATGCGTGCAGT
CAAACCTTGAATCTTAAATGATTAATTCATGCAAAAATACTAAAATTTAA
CATGAGAAAATGGTGTTGGTAGATTTGGCATGGAAATCTCTTTTATATAA
TTATATTTTTAATCCTTTTTACCGATAGTAGAACCAATCTAAATCGTATA
TCTTATTCTAATCCAATAGATCATATCTATTTCTACTACCAACCAACTAC
TAGTAGTTGTAGCGCCCGTTCCGTCGTGGCGCCTAGCGGGAAAACTATCT
CTTAAAAACTCTATTTGCGAAATCTGTTTCTTTGCTTGTTGCCTAGTGTC
CGTGCCATCTCAGATCTCAAATCCCCGATCTATCGTCGAGTTCAATCCCG
AATCCAAACCTTCCCAAATCGATCCCTCCGCAAAAGTTTATTTTTCCTCC
CTCGGGTTCGATGGGCCGAATCTCTCTCGGCCCATCTTCCCCTCCCTCCC
CGGCTATCTCTCTCTCTCGCTCTCTCTCTCTCCCTCCCTCTTCTCCGCTC
TGCCCGCGCGCCGCGCGCGCGTGCGCATGAGCCGCGCCGAGCCGAGCCCT
CCCTCTCCGCTCCCTCGCTGCTGCTTCCCGCGCGCCGTTGTTCGCATGCA
CGCGCCCGTGCGGTCGCCGCCCGTGCCGCGCCTGCGCCGTCTGCGCCGCG
AGTCAGCACGCGTGCCCGAGCCGCGCCGCTCAAATCGCCGCGCCGCCCGT
TGCTTCCCGCGCGCGCGTGCCGTGGTGGCCGACCGCCTGGTCGCCGCTGC
CGTCAGCCTCTGCCGCGCCTGTCCGCGCCTGCCGTCCGTGTCGCCGCTCC
GCTCCAAACCGCCCCGCCGTCATCGCCGTCGTCATCAACCCGACCCCGCC
ACTCCGCGCGCTAGCTTCCAAGGGACGGAGGCAGAGCCCCTCCTCCCTCT
GCCGCGTCGCCCCCGCTCCCTCCTCCTTTTCCCAAAGAGGCAAGGGGCAA
GCCCCCTTTCTCTCCCTCCTTTTCCCTTTTTTCCTCCCGCCGGCGTCATC
CTCCCTCCGCCCTGTCGCCGATTTGGCCGCTAGCCGGAGCGCCAGCTCGC
TGGCTTGACCGTCCAAAGTCGGTTCCCCTCTCCCAAACCGTCATTGCCAT
CCTATAAAGCCCAGGCGCCCTCCCTCTCTTCTCCTCTCGTTGTCCCATCG
CCTCCACTCCATTGTCGCCGCCTCCCGTGCTCTGTTCGCCGTCGCCGTTT
GTCGTCGCGCGTGTCGGAGGAGCCGGCACGAGCGAGGACGCGGAAGGGGA
CTCCGGGCGCGCCCTCTTCTTCCTCTTCCCCGGCCCGAGGCCGGAGAGAT
CACTCCCGTGCCGTCGGCCCATCGTCACTGCGCCCCGTCCCGCACGGTAG
CGCATCTCCCTATTCTCCCTCCTCGTTCCATCCCCTTCCCTTAGACTCGG
GTAGTAGCACGAGTAGCCTCCCCGTAGCTAGCTGGCGCCGCCCCGACTGC
TGCCGTCGCTCGCCGTGTGCTCGCCGCCGTCGCCGCCCGAGCTCGGAAGC
GCCTCTCGTCGCCGGCCTCCCTCGATGCGTTCCTCCTAATCCGGCGCAAG
GGACGGATTCCCGTAGCCGCGTAGATGCTCTCGCCGCCGGGAATCGGCCC
CTCGTGACCTCGTCGCCGTTTCCCTCTTCCCTCCCCGCCGGTTGCCGCCG
CCGCAATCCGCCGCCGACGCACTCCCTCCGGCGAATCCAAGCCGTTGGCT
CGTCTCCCCTCGTCTCGTGCAACCACCCGGTGTGCTCGCTTTCGCCTGTA
TCGCCGTGGTTCGCTCCGCCGCCCGCCGCTGTCGTCCGCCGTCCGTTCCG
GCCGGCGTCGTCGTCTACCTCCCGCCGGCCCGCGTGGCTGCCACTTAGGC
GCCATGTCGGCGCCACCTCGGCCGCGACCGGATCGGCTGACCCGGCCAGC
CGCTCCCTCCGTTCCCCCCCCGTGCGCATGGTCCGCGGTGAGCCGTGAGG
CTGCGCGTGGGCCCGCCGCACCGCATCTTCCGCGAACCGCGCGCGTGCAC
CGCGTCCCTCCCCCAAACCCTAGCGCGCGCCGCGTGCGCGTTCCGCACGG
TGAACCGTGTCACCGACAAGCGGGTCCCACCCGGGACCACGCGGGATGGA
CCCGGCCCACCGGCTCTCTCTCCCCTCCCCGCCCGCGCGCGCGCTTTGGG
CCGCCTTCTTGGGCCGGCCGGCCCATTTAGCTCGGCCGAGCCGCCCCTTT
TCTCTCGGGCCGCGCCCTAGCCGCCCGAGGGAAGTCTACTTCCCCTCCCT
CTTCCTTTTCTTTTTCAAAAAGGATTTAAATAAATCCTTTTTCCTTTAGA
CCAAAAATCCAATAATCTTAGAAATTCAATATCTTCCCAACCGTAAATCC
GTTTGACTCCGTTCAACTTCCAAAATTCCTCAAATCTCGAGATCTATCTA
ATGGCACGCTTAGAGGTCATTAATAGGGCTTTATTTTCGCCGTTTGTTGA
GTTGTCCCGTTTTGCGTGTAGTTTCGGAGCCCGAAGACCCGCAGTGCGAG
GATTTCGAGGATCAAGCTCAAGATCTCGAGCAAGGCAAGCCACCTTTGAA
CATCTTGAGCCTATATCTGAACTTAATTATGTTGCTTGAAAAAAATATTA
TGCATTGATAGGATCGCACTTAATTTGCTTGTCCCGTCTGCAAGGCAGAT
TGGCGAACCTACCTAATTTGTTGCATCTGATCCTTCCTTTGTTAATTGTT
ATACCATGTTCCCTTGTAACCATCTAGTTGCGCCTCGATATTCGTGCACT
CTATGCGAGTATCGACGGTCGCCTTCAAACTTAAAATCTGAGTAACTTCT
TGGGTAAAACTTGGGTTTTACAAAAGACTTGGAAAACCCGACACCTGGGT
CGGTGCTTGCGAACTAAATGAATTTCCAAAACCACGGACCGGGGAACGTA
CCGGGTGTACGGTTTCCCGCTCTTGCACTTAAGGACCGTTTCCTTGGAAT
TTCATCCGAACATAAGACAAGTACGACCACATGGGTGGAATGGGACACCC
CTGGCTGAGTAACTAGTTTATCAGGGGAGCCTTGATGCCGAGAGACATGT
GGATTCGCCGGGGTGGTGTCGGGGAGGACCCCTGGGCTTCCTGGCACAGT
ATGGTCTGGGACCTAACCTGTTGTTGGTCTGGGACCCCTCTCGTCGGCAT
ATGGTAAACCTGTGTCGGCTTTGGAAATGCCTTGTCATGAAAGCTTGGAG
ATCTCCCGACGTGGCTGATCCCCACGGGTTGGGTGATCCGGGTTAGTAAT
GTCGTGTGGGTAAAGTGTACCCCCTCTGCAGAGGTTAACAAACTGTTCGA
ACAGCCGTGCCCATGGTCATGGGCGGATGTGAGGTGATTCCTAGCGTAGT
TTTGTTTGACTACTGCCTTGTGAAATTGCTGTTGTGAAAAGGGGAATCGA
TGTTTGGAAAATCTGCAGCTGATGGGATCAGCTAGGCCCGGGTGGCCGTT
TGAAAGTTGTTGGCCCGGGTGGCCGTTTGAAAGTTGATGGCCAGGTGCCA
ATCTTGAACAATTCTAAAGACTGATACATTGCACATACTCCGACCGGACG
AGACGCACTGTCTCATCCGTGTCGTTTGAGAAGCACTCACTTAGTTGTTT
TCAGAAAAGAGTTCAAATAAAATCAATTGCAAAAACAACAGCCTTTCCTT
GAAGCCTGCATTAAACACTTATTTCCCATGGCTTGCTGAGTACTCCCGTA
CTCACCCTTGCTCTATATAAATAATCCCCCCCAGTTGCTGAAGAAGATGA
AGCGGATCCCGCTGACGAGGAGTTCTTCCAGGAGCAAACCGGCTACGATG
AGTTTTAGGGTTTCGGCCTAATTCCCAAGTCGCGCCTGTGTTGTTTGGTC
CAAGTCTTGGCTTCCGTTTCCCTTTTTGCAATGCAGTTGTGAGCTTGGGA
TCTGTCCGCAGCCCAACATGACTGTACCTCTACTCTATAATAAAGAGACC
TTTGTTGCTGTGATATTCTGTCTTCCTGTGATACCAGCACTGTTTCCTGG
GACTGGTATCGATTAACAGGTTAATTTGGAGCGTCACGGGCTAGTTCCGG
TCGGGACTAGTTCGGGGCGTGACAGTAGTATAATAATTGTTTCTACTCAT
AATAGAACTCATAAATCAATGGTTAAAATCAATTCTAAGGCTGTGTTCTA
TAATACACCTTTTCAACTTCCATTCCCTCATTTTTCATGTGCAAGCTTTC
TAAACTGCTAAACCATACGTTTTTTTAAAAAAATCTAATATAGAAAAGTT
CTTTTAAAAATCATATTAATCCACTTATCAAGTTTTTAGCTAATGCTTTA
TTAATTATGTGCTAATCCGTTCCTCCATTTTACGTGCCAGGAGAAAGGTT
CCCAACCCCCAAACAAACACAGCCTATGGTGATAATGCCAATATTAGAAT
ACTAATTAGTAAGGATCACCGTCATGGTACTTATTTTTAATAGTTTTTAT
GAAAATAAAATTAGAAAAGGTAGTGATAAAATATGTACATTAAAGATTAT
CGATGTCTAACAATAAGTAAAAGAAAACGGAGACAATATTTTGTTCATTC
TACTGCAAGCTAATGAGTAATGAAACATGATAAACGTGGAGCCGTGGTTT
GTTGGAGTATTGGATAGGAGTACTTCCTCCATCAAAAAAAACTAAACATT
GAAGAGGAGGGTACAATGAATCTGTGATAACTCTTTGTTATCTTTCATGA
AAGCAAAAGGTCTGTTTGTCCCGGAATTTGTTTAGAATGGAGCCCTGTCT
CTCTGGCACATGGTAGCCACAGCCCACAGCTAGAGTCGTTCAGGTTCAGA
GTGGTTTTTTTTCCCCAAGAACTGTTCAGAGTGGTTAGCCTGGCATTTTC
AAACCACCTCGAAACACATCGTTCAGTATCACGCAAGGAGCGAAAAAGAT
TGGTCAAGTACTATAGTTCTTTTCTGTCCGTGGGGTATGGACCAAACTTG
AAAATGGCAACGTTTTACTTTGGTTTCCAAGGATTAAACATTTTATTTTA
AGAAACTCCGTTTCCCTAAGGAAAAAAAAAGCAACGCTGAAACATGTGGG
GACTTGGAATTAACATCTGTGTGCATGAGTTGTGAGTTGTGAATGGGAAA
GGTAACCACTTGTAATTGTGGGCGTGTTTAGATCTCTAATTTTTCTTTTG
CCAAAAATATCACATCAAATGTCTGGACACATGTATAGAGCATTAAATGT
GGACGAAAAAAACAATTGCACAGTTTGCATGTAAATTACGAGATGAATCT
TTTGAGCCTAATTGCGTTATGATTTGACGATGTGATGCTACATTAAATAT
TTATTAATGACAGATTAATTAGGCTTAATAAATTTATCTAACAGTTTACA
GGCGGAATTTGTAATTTGTTTTGTATACTTAAAAAAAATTGTGTAAAGAA
CTAGACACGGCCTGCATGGAGTAATTTCACCAGCCGTCCAAGCTAGCTAT
TCGTCTGTCCTGTTGTTTCTTTCAATACCAAAGCGAAGATGGAGCAGTGA
TGACTGACTTGCAGAGTCTTTTGAGATGAGCAAGAAATGGTCTTTGGAGT
ACTTGGAATAGGAGTAGTAGAGAAGGCAGGAAAAGTGGAGTAACCTGAAG
GAAGGGGGGTTGGATGGCCAATCAGGGAGGTAGCGGTGAAGCGGGTAGCA
GTGGAGGCGGAGGTAGTCGCGCCAGTTGTGCACGGTCTCCTTGCGGACGT
TGAAGCTGGTGGAGAGGCGGATCTTCTTGGCCGGGTCGTCGGAGTAGAGC
TTGGCCTTCTCCTCCGCCGGCAGCCGGAAGAAGTCGTGCGCCACCGCCAG
CACCGACAGTGTCAGCTCCACTGGCACCCCATGGTTGAGCACCTGATCAA
CTCCATCGATCGATTGCATGCAACAGCAACATCCAACATGTGTGAGACCT
GCTTATACGAGATGGACGATGTAGTAACGTAGGTAGTAGTGCTAGTGATT
TATTATACCTGGAAGAAGCCGTGGGAGCGGCAGGCGGCGCCGACCTGGGA
GACGAGCTTGGCGCGGTCGGGGTTGGCGAGGTCGACGACGGGGATGGAGG
CGTCGGAGAGCACGTCGGCGAGGCGCGGGCGCTGCGCCTCGGGGCGCACG
TAGTTGCCCGGCAGCGTGTCGTGGTCTGCCGTGGAGATGAGCTGGTCCGC
CATGCCGCGGTACACACACACAACTTGGCACGCACCACACCACGGGGGGA
TTACTACTATAAATAGGCGCGACGCGGCGCCAGCGGAGAAGCGTAGTCAG
GCGGGGAGAGGAAGTCGAGTCAGGTGGCGGGGGGAGAGGGGCCGGATGGG
TCGTCAGCGATGGGGCTGGGCGTAACGTCATCGCGGTGGTGTAGTATAAG
GCCCTGTTTAGATGAGACTAAAACTTTTAAGTCCCTATCACATCGGATGT
TTGAAAATTAATTATAAATATTAAACGTAGACTATTAATAAAACCCATCC
ATAATCTTGGACTAATTTGCGAGATGAATCTAATGAGCCTAATTAATCCA
TGATTAGCCTATGTGATGCTACAGTAAGCATTCTCTAATTATAGATTAAT
TAGGCTTAAAAAATTTGTCTCGTGAATTAGCTTTTATTTATGTAATTAGT
TTTGTAAGTAGTCTATATTTAATACTCTAAATTAGTGTCTAAAGACAGTT
AAGTCCCTGATCTAAACACCACCTTACTCCAACGCTACGGCGACAGCCAA
TGCTAGCACGAGTTGTGTACTCGTGTTGCGGTGTTTGTTTTTTATTTTCT
TTTTGCCGCGTGCGAGAGTGGGAGCGACGCAGTGTGTGGTTCGGAATCCG
TGTGGTTCGATCTCTGTCACCCACTCACATCAGTCTCCCTCCACATCGAG
CCTGCAAAAGATAAAAAATAAAAGTATAACCTGAGCTTTGGTAGGCACCG
TCAGCCTCTTATTGTCTCCTTGTTGTTCTATTAACCACGATTGAAATTTA
AAATTTAGATCCAGTTTGAATGGAGAAATATTGTTAATTCTATCAGCAAC
GTAAAATCGGATTAGACACATCTTATTAACGATTACGAATTTGAATAACC
AATCTATTCCTAGATTATTATATAGGGGTTGTTTAGATCAAATGGTGTAA
AGTTTTGGCGTGTCACATCAGATATTATATACTATATAGGATGTCGCATA
GAGTGTTCGGGTACTAATTAAAAAACTAATTACAGAATCCGTCGGTAAAC
CGCGAGACGAATTTATTAAGTCTAATTAATATGTCATTAGCAAATGTTTA
CTGGAGCACCACATTGTCAAATTATAGAGCAATTAGGCTTAAAAGATTCG
TCTCGCAAATTAGTCACAATCTGTTAGTTGGAGTATTTTTTTAGCCTATA
TTTAATACTTTATGTAGGAGTTCAAACGTTCGATGTGACATAGTGTAAAA
TTTTAGGGTGGAAACTAAACATGCCTATAATAGACTCCATAAGAAAGCAT
TTCACTTCTCTCTCTCTTCTTTTGTTCTAGAGGAGCCAGCTAGTCTCTCG
AGGCGGCGTCAATGCATCCAGTTGAGGCCCTGTTTAGTTCCCACGTAAAA
ACTTTTTACACTGTCACATTAAATGTTTGGACACATACATGTAGTGTTAA
ATGTAGAAAAAAACAATTACACAAATTGTGTGCGAGACGAATCTTTTAAG
CCTAATTGCGTCATGATTTGACAATGTAATGCTACAGTAAACATTTGCTA
GTGACAAATTAATTAGGTTTAATAAATTCGTCTCGCAGTTTTCAAACGAA
ATTTATAATTTGTTTTGTTATTAAATAATGTTTAATATTTTAAGTGTGTG
TCCGTATATTCGACGTGACACGTAAGACTAATTTTTTTTCCAACTAAACA
GGGCCTGAGCTCGCTTGGGGCATTGTACGTTGTCTACTGATATTAATGGC
TGAGCAATGAACCAAGTCAAACATATAAGTAGAGTAGCACTGATACTGAT
TACTGAAACAAGTCAAATACGAGTACTATACAGTACGTATTGAACGACTA
ATCTTATCTTCGCTGGATATTGGGCGTACTGGGCGGCGCATTAGAAGTGA
GTTATAAGCCTACTTTAAGATTATATGGAGGAGAGAGGTAAACAAAAGAG
AAGGGTATTGGCTCTCATGCAAGAGCTAGTTTAACACAAGCTCCAAGACA
AATACATTAAATGCATAAGTGAGAGATAGAGATAGAAGAAGAAAATTATA
GCTAATCTATTATAGCACCCGCAATGGTAAAGTAAGGTGCTATCTATAAA
ACATGTACATCTCAGCAATAGACTCGATTAATAGTAAACCACCTTAATAG
TATGTCTACATTGGTATCTATAGCTCTCTCATGCATTGTCTCGTTTTTCT
CTATAGACTATCTCTAAGTTAGTAGATAGCTTTGCTCTCTCTCTTCATTT
AATACATTCCAAGTAGGAAAATATGCTGACATGGATCTCTTGTAGAGAGC
CTATAGATAATCATTGTGGGTGCCCTTATATGTATTGATTTTAGGATGGG
CTAATAGGAGGAAGTGGGCTATATTATTATCTTTGCTCTTATTTGTTTGT
TTTGTTTGGCCCCTTCTTTTTTCTGTGGGCGCAGCATTCAAGCGTTTCTC
GCGCAGAAAACAGAGCGCGGTTCATGGTTCGGTTGCATTTCCCGGTGAGA
TTGTGACTGAATACAAGCCGTAGGTTCAGCTTAAAGTCAGGCGGCAGTGC
CGTGACTGCCGTCACGTAGCGGCGTGTGCAGATGAAATTAATCCCTGCTC
AGCGTGTACCAGTTCCTCCTCTTGACGCCGTCGGGAGCGTTTTTTTCTTC
TGTACGTCAAAGCGGCGGCGTTCAAATTTATAGTCGACTCACCTTCGTCA
TCTATTTTTTGAACAGTCGTCGATCGGACTAAAACGAATTAATTATAGTG
GCTGTGCTTAGAACTTGGATCAAAGGCCACATATATCTTATCCGCATAGT
CATTTTTGTGAATTTAGTTGCACTTTAACACTACTAATTAATTATAGCGT
TTACCAGAATAGTCTGGTTCAATTCAACTTAAGAAGGTTGTTTTTTTTGA
ACACACAACAGACCCGCGCATCGATATATTAAACGAAAACAAACAAGTTA
CAACTGACCATCTACTAGAAGCAGGGCCAAAAGTTCTACTCCAGCTTAAA
AGATTACGGTAAAGCTTAAAAGACGCTACTAAGCAAACGGGCTCCAGCTC
AAAGGGTCGGGAAGAGAGGCTGAATCACGAAGAGACGAGGGTGACCAACA
GGAAGCCGAGCTGCTGCTGTCCCCTTGCTGCACCCCTACATCTATCTAGA
GGCGGCCTTCTTTGCAAGACAGACTGCAGTAATGTCAGCACGGAGGTCAA
GACTTCGTCGAACACTCTAGTGTTCCAGCACCCGTAATAGTAAAGTAATG
TGCTTTTTATAAAACATGTACATCTCAGCAATAGATTAGATTAATAGTAA
ACCACCTCAATAGTATGTCTATATGAGTATCTATAGCTCTCTAATGCATT
GCCTCGTTTTTCTCTATAGATTATCTCCAGGTTAGTAAATAGCTTTGCTC
TCTCTCTTCATTTAATCTTTTCTAAGTAGAAAAATATGCTGACATGGATC
TCTTGTATAGAGGCTATAGATAACCATTGTGGGTGCCCTTATAGAGATGC
CACGCCACCAGGATGATGAGCAAGTCAAAGACACGTCTCCGCACCTTGGG
TAGAATGTTCTTAGACCATCCGCAATGGGTGTCCCTGGGGCGTAGCCCTG
GGAACGACCGTTCCCCTCCCGTTAGCTTTTTCAGCCGGACCGTCTTCTCT
GCCAGACGCGCGCCTCCTCGCTGGGGTCGCGTTCCTCACAAGCTTTTTTT
CTGAGACACCGAGCCGGAAGACGCATTGCAGAGGGCGTGGCTAGGTGAGT
GTCCCATGAACACCGCTCCCGCCCCACATTTTGTCGTTCCACCCCTCACC
CTCGTCATTGGGAGTAGGCAACGACCGGCGACGACCCCGCGACAGCGACG
GCAGAGGAAGAGGGGTGGAGGCGTGGCACGCGACCTCCGGCGGCGACGAT
GGGTCCGCGACGGCGACTACTAGATCTGCGCGCCGTGCCCACCACCGCCG
GCGCGCAGAGACGGGCGGTAGCCGAAGGGCAGCGGAGGGAGCAGCGACGA
GAGAGATGGAGGGAGGCGGCCCTTCTCATTGCCTCGTGGCCGCTGGCGAT
GAGAGAGAGAGGCGAGCGGCAACGGGGAGAGAGGAGGGAGGTGGCGGCGG
CAGGCTGGGAGTCGGCAGCGACAAGATGGGCGATGAGGAGGGCGAAAAGA
AGAAGCGAGAAGAGAGGCGGAAGAAAAGAGGGGTATTTGGGGATTTTTCA
TCTGGGGCTACTTTAGGCTAAAACACCTATTGTGGGCTGTAGTACCCTCA
CCGGATTGCTTTAGATTTTGAGGAACCTATCAAAGGTTTGATGGTATCTT
TCATTGCGAACTGAGTTTCTCTACTAGTGTTCTCAGTTAATAAGAACACT
TTAGTAGTGGCTCACATCATAGATGCCCTTATATTTGGCCACTACTCTAC
GAGACTTACTGGCTAGTTGGGACTGCAACCTGAAGACTGGTGGCAAGCAG
CAATTTCCGCCGCTAGAGATGCCACAAATATGCACAGGAAAGCAAGATGT
GGTTTGTCATCTCCGACTCCCGAGTCACACAACGGACACGTTGAGTGGCA
TCCATGTCTCTGTCAGTAAGCTGGTCCGCTGTCCAGCATCGGCCGCGCGT
GGAAGGCAAATCAGATGAAAAACTTGCATTTTCACCGACGTTCAAGGTCA
CCAAAGCTGCTTTCAACATGAGAAGGTTTGACTGCAAGAAAGTTGATTTA
ATTGCTTGCTTATGACTCAAATCTATTGGCTGTGCTTATGTCGGCTCCAT
CTAGATAAATGGACAGTTTTATTCACTTACATATTAACACAGGGATTTTC
TTGTAGTGTGTCGTGTACATTCTAGTACATATTTACAAATACTACCTCCG
TTATATAATATAATTTTTTTTATATAATTATGTGACAGATGTAGTAAATA
GATAGGTATGGATCAAGGTTGATCGTGATGTCTTTTTCATGCATGGCTGG
CAAGCCAATTTGACTCCGAGATATATAACCTTATCCCGGAACAAGTGATG
TGCATCTACTCGTTTGGGATTTCGTGAAGACAACGCATCACAGCTAGCCG
TGACAACTTGATAAACTCCCTCCATCCATATTCCTTTTACGTAAAATTAT
TTTTGAGCTTTTGTAGATTCGACCTACGTATTTGACTCCCAAGCAAAGCC
TCTCTATTCGATTCTTATGTTTTATATACGTGTTCAATGAGAGAATTGGA
TGATCATTTGCATGAACATGCACGCAAACCCGATCGAGGTCCTGCACTGC
ATGCGAAAGTTTGCAAGTTCTCATGCCCGATAGGACGGTGGCGGATGGTG
GTGGGAACGGCTGAGATTTTTGCCGGCCGGATGCGGGGACAACGACAGCA
ACTCCTCCTCATCCACCTGCGATGGGATAGCAGCAAACGCTGCTGTGTGC
TGTGTGGGGACGAGAAGGAAATGGCTGCAGCGCGGTGACCAGGTGCGGTG
GTGTTCGTAGCTGCCCCTTTCTCGATCTCCTCATGCTTAGCCAGGGGGGG
GGGGGGGGGGGGGGGAGTGTACGACGGATTGGCCGAGTGATGACGGCCGT
CGTTGCGGAGAAGCGCGGACGCGGCTCGTGGAGGTTAACGACAGCAAGAC
CATGCCAAGGGAGCGCGGGTGTCGACGCTATCTCCTCTGACATTTTCGAG
TGACACTCCAGGTAGGAACTGTGTCTAGTTTCCCTGAACGGGTGAACGAC
GGTGTTAACGTTATGTTCTATAAGGTCTTGTTTCTATATGTCTCACCTAG
CTTTAAACGGTTAAGCCGTCGCTTTTTTGAGTGAAGTTGTTGAGCAATCT
AAACCCAGCTCCACCTTTCTAATTCATTTTATAAGACTGTTTCATTCAGC
TCCGCTTCTATTTTAGGTGGAGTTGAAACTATTTGGCTGGGCTCTAGCTT
CATGAGAGGTGGAGCTAAAGCTAGAGCTGTGTCAAACAGAACCTTAGTGG
ACAGACACAACTGGTTTAAACTTATAATACTTTAATTAGGTGAAACCCCA
CGCGTTACTACTGGAGTTTATAGTATGATTACAATAAATAAAAATAATGT
GTAAAATAGCTAGAAAACAAAAACTTATGTACGTCGATGTGGTTTATGAT
AATTTAAATTTAAGTAATATATAGAATGATGATTCAAATGTAAAAGTAAG
GTGATGTGGTTTATGAGAGAATAAAAAGAAGGAAATAGTTTGGACCATCG
ATTAATCATCTAGGGTTAAAAATAATTAAGGTGAGCATATGGTTTAATGA
GAGAAGAAAATTAGGGAGATAATTTGAACCATAGATAATCATTTATGGAC
TAGAAACAATTGGTGTAGTATTGAACTAATCACAATAACTAGTAGGATAT
TATAAAAAATGTGAAAAGTATATTGAAATATTATGTGAATTATGTGGGAT
GATGATTTAACATGCTTGCATTTTAAAAACTCTAAAATTTAATAAATTAT
AAAATTATAGATAATATAATATTATATATGCTTGTTTGTATTTAAGTGTA
ATAATTGTTAGTGAATGATGATGTAATATCTTGTTAGTGGATGATGATAT
GGTTCCTTCGCATGTTAAGTTTTAGAATTTAGTGAGTTGTAACTTGATCA
TAAAATATATGATTAGATAAATGTGTTAATGATAAGATTTCTTCTCGACC
ACTTTTGCTTTATATACCGATGGCATAGAAGAGTGGCAAAACTGGCCCAT
TTTAGCTAAATTGTGGTTAGAAACTTAGAATTCCGCTCACCAAGTCTTAG
ACAAATCAACTAAAAAAATTATGACGAGCTTAGTTGAATTGAAGTACTCA
ATCAAATAACCCCTTTTGGTTCTCTTTTATTGGCTATTGTTTCATGAGCA
GTGAAGTTAAGTTCTGCTAATTGTTTTGGTGTTATATGTGAGCTTTTTGG
TAGATATGGTTTTAATTAGGTGGTCCTGTCCTTAAAACTCTCATGTAAGC
TAGAGTCCCATCAGAATTTGTTGTGAAATCTTTTCAGCTTCCATATTTCT
AGCAATATTGGTGGATACTATGGTTGAGATGAAATTACTTTGATACCATC
AGAGTTTACTTGACTGGAAAATATCACACTCAACGTATGATTAGAAGATA
CTTTCCCCATTTTATAATATAAGACTTTCTAGCAAGAAAGTCTTATAACC
TAAAGGAGGGAGTAGTACTTTAGAAATGGACATATTTTAAACACTAAAAA
TAGATTTTAATCACTAGACTGCCTACCTGATGAGTCTTTATCGTTCTTTG
ATGCCACTCGATGCGAAGTACTCCTACTGATCCGTGTCTGGTACAATTAC
TGTACAAACAACGGCTATATAATGCCAATGTAAAAGAAGCACAGGCGGAA
AACGTGCGATAACAATTAAGTAGCGATCATTACTTTCTTCAAGTCTGTAT
CAATCTGCTGCATTGCTATAGATTATAGTTGAGGCGGCACCGCCATGGAA
AACTTTTGTGCGCCCGTAATGTCCCTCCCGTATCCACGACATCAGCAGAG
ATTCTTCAGAATCTTGAAAAGACGTCGGAGTGAACTATAACGATGCCATA
CTGGATTATGCTCCTTTTGCCCATAAGGCCAGTATGGAGCTGACGAGAAA
TGATGATGAAATCGTGTCGATTCCCAACTAATGCTCCCACTGATATCTCT
TTCCAGGATGTTTAAATGCGATGTTTCTTCTGCCAGTTTCCAGGAAGCTA
CTCCTACAGACTACCGTGATGCGGTGATGCTTATAAGTGTCCCTAGGGCT
ATATTAAGTACTCATCCATTCTAAAATACTACTACTTGTTTCATCCGTCT
AAAATATTATATATTTAAATCGATAGTATTAGAATGTGTCTAACGTTGTA
CTGACTTGTTACATTTTAAATGAAGACAGTAGTCAAGTACAATGTCAATC
AGAATGCTGAATAATAATAGTGGGCTGTGCAGCTAGCCATATAGTATTGA
TTCGGACCGTCTTATTTGATTTTTTTAAAAAAAAATTAAAAAAAATATAA
GTCACGCATAAATTATTATTCATGTTTTATGTTTTATATTAGTAACAATA
AAAATACTAACCATAAAATTTTTTGGAAAAGACGGACGATCAAGTTGGAC
ATGAAAACTTATGACTATACTTATTTTGGAACGGAGATAGTAGAAGGTAA
CTAATGATGATCAAATGGAGAGTAAAATTAGCTGGAGAAATTAGGTGAAT
AATTCTCCTACATGAGATGGACAGGCACGATCTCCTGCAATCCGCGTGTT
CATAATTAAGCATAACATCTAGTATTACATGTCGGCAGGACCGTGTGGAA
ATTCATGCATCGTGTCGTTGATGCCTACTAGACCGGCCCCATTGTTTGGC
TTATTTGTGAAATAAGCTAAACGATATATTTGTAAACGAGAAGTAATTTA
TAAATAAAACTTTTATATACACGTTGTGTTGTTAGCGACCTAAAATAAAG
GCTGAAAATAAACTTTGATGAAAAAACTCCAAAATCTCCGTTAAAAAAAA
ACTCCAGAATAAGCTTCAAATTTATAGTTGAAAAATTTAAATTTTAGCTA
ATAAGCATAAGTATAAGCGAAAAGATAATGTCGCTAATCCTTGCAGCATT
TCAACTAGGGGTGAAAACGGTAACGGTAATTACCGGCCGACCGGCGTTCG
TTTTCGACTTTCTACCGGCCGAGCCATATGGAAATGGTAATCGACCGAAA
CAAAAATGAAAATGGTAAAAAATATGGAAATGAAAATGGAAATGATTTTG
CTGTTATACCGATCGTTTCCGTATTTACCGTATTCTTGCGGAAATTACCG
TTTCTTATAATATGGTAATTACCGTATTCTAAATATGTCGATATTATAGG
ACATGTTTATACTTGACCCACAGCTTATAGATTGAATGACTCTTCAATAA
AATCTCTAACTTTTGTACATGGCTAAAATGAAGTTAATTTATAATTTATA
TAGTATAAGCTTGAATTTATGTATATATATAACATACTTATGTAAAGTTA
AATATATGTTTTTATAGTTTAATGTTTCCGTATTTGTTACCGGTTTCCGA
TCTGTACCGACATGTTTCCGTCCGTATTGTTCCGTTTCCGGTTTTCCGAT
ATTTCCGATATCGTTTTCGTTTCCGACTTTACCGTTTCCGATTTCGTTTC
CGAGAAAAATATGGTTACGGAAATGGTTGAGGCTGTTTTCCGATCGTTTC
CGACCGTTTTCATCCCTAATTTCAACACGTCAGGATTGCAATCTTGATTC
TTGCAGGATCGTCCTTTTTCATCGATCAGACTATGACTGTCTGTACTTGC
CAACGGTGTTAAGGCTAGGTCGTTCTTCTCAACTTTCCCACCCTCTCCTT
TCGTTTTCTACGCACACGCATTCTAAAATATTAAACATTGTGTTTTTTAT
AAAAATTTTCTTAAAAAAGTTGATTTTAAAAAATAGTAATTCATTTTAAA
GATTTTGGTTAATATTTAATTAATTATGCTTTACGCATTCTAAAATATAT
AAAAATGATTTTAAAAATATACTAATTCATTTTTAGTTTGTTTTAACTAA
CACGTAATCAATTATATGCTAAACCACCCCCATACACAGCTCAATGAGCT
TTGACCGCTTGCCTCTTGATTAGGGATGATAATAGACCAAGGACTATAGG
TTTTCTTAATCTTATTTATACTTCATATTTCCCTCATATATTTTAAGTCA
AGAATATATAAACAATTAGTTTACCCTATTTTAGACCAGCTCTTAAATTT
TTCAAGCTAAAATTTCGAAGCCATTAAAACCCTTACTCTTGACTATTGGC
TAACACTATTGGCATCTGGACAAGTAAATTAACACTACTAGTGGTGCTAC
AGAAATCCTTATCGTTAACTTGTAATAACCCTCATCTATAACAAATATGA
TCACCGTTATAGATTAATGCTTACTAATGTGGAAGCTTATCTATATATAA
CAGGTGAAGACCCAGTACTGATGAGGCTCGTGACAAATAACGTTAAGCTC
TATATTGGTCAACAAATTATCAACATTTACAGATAGAGAAAATCAAAAAA
AAAAGAAAAGAACACAAAAAAAAGGGTATCCCTCAGTTAATTTATCACCG
TCGCCATGCTCGTTTGTCGGTGTCAGCTGCCATAACCCTGCTCGTCATGT
TCAAAAAAAAAAGAAAAAATAAAAAAAACACCTGCTCGTCATGCTCCTCG
TCGTCCTGCTCGTCACTCCTAGGCAGAGGAAGCGCAAAAGGGATCTTCTT
GATGAATTGAATAACTTGTTATTAGCCGCAATTAGCGAAAATTCATCGGG
TGACGGGTGCGTACGCCATTCGAGAGTGTAAGCAAAACTATTGTAGTGTT
GCTTGTTTGAGAACCTTCTGGTGATCGCACGCCATGAAACTCCAAGCTAC
AGGTGTTTATAATATTTTCATTATCTCGATTCTCTTGAGCTACGCACGCA
GACGGAGCAAGTTACTAACACTGATGGGGACTGTGGAGTAGTTTGATCAC
TGCTGCACTGTACGCAATACCACGCATATTGCAATCGGCTATTCTCACCA
CAAAATAAACTCAACCGGTATACTTATGCAGAATACTCCGGATTATTTTT
TTCCTTTAAAAAAAGATACGAACATGTAAAAGAATTACATATCAATTATA
TTAGAAGAAAACATAATTTTTGATATACTAACACAATCAGCCCAACAGAT
CTATGCCTCGAGACGAGAAGAAAATAGAAAAAAATCTGTTAGGAGAAAAG
ACTACTACAAAACTCTGCTCCAATAAAACGGGAAGGTCGTTACGGAGCCG
GGCTACAATCCCAAAAGACCACATTTACGAAAATTCATATAATGATTGTT
TTTAACAGCGGGCTATAAGTCGTATATATGGTTCTCTTCAGTTAAACCTG
AATATAGAACCTCCGAAATCAACGTCCGATGTTGTGTCGATCGGATGCCT
GGAGTATAATCGCGGTGTTCTATTTTTTGGACCTGTAAGCTGATTACAAA
ATAATGTTAATAGTACGAAACAATGTTATACTTGTATATGATTGTATATG
ATTGCTTCTTGATTAAGATATGCATGATCATGCTCCATATTAATATTAGT
ATGGAGTAAGGGCCCGTTTAGTCCCCCAAAATTTTTTCCCAGAAACAGCA
CATCGAATCTTTAGACATATGCATGAAGCATTAAATATAGATAAAAAAGA
AAAACTAATTGCACAGTTATAGGGGAAATCGCGAGACGAATCTTTTAAGC
CTAATTAGTCCGTGATTAACCATAAATGCTATAGTAACCCACATGTGCTA
ATGACGGCTTAATTAGTCTCAGAAGATTCGTCTCGTGGTTTCCAGACGAG
TTCTGAAATTAGTTTTTTCATTCGTGTCCGAAAACTCCTTCCGACATCCG
GTCAAACGTTCGATGTGACACCCAAAACTTTTCTTTTCCCCAACTAAACA
CACACTAATTGCTTCCTCGCCGTCTGTATAGTACTACTCAAATAATCACC
GCTACAATCGCTGTCTTGCATCATTGATTTGATTAATTAGCTGATTCCCT
GAAGAGAGAGAAGCTAGATATACGTGGTCTTACGTAACACCGATTGCGTC
ACCCGTGCCGTATACTCCCTCCGTCAAAAAAAAAAAACCTGTTTTCCGTG
TCCAACGTATGATCGTCTGTCTTATTTAAAAAAATTATAAAAAATATTAA
AAAGACAAGTCACGTATAAAATATTAATCATGTTTTATCATCTAACAACA
ATGAAAATACGAATTATAAAAAAAAATTATATAAGACAGACAATCAAAGT
TGAACATAGAAATCCAGAGTTTGCCTTTTTTTAATTACAGAGGGAGTACA
TACTACTTCGTACTTTTTTTTAGAGAGAGAAACTACTCTATGTACTGTGT
GTACCGTGTACGCTACTGTACTGCGGTTGGGATCTGCCGAGTGATCGATC
TGCTCATCTGATCCAGTCCAGTCCTACAGCTCCTTGATTGTTTTCTTTGA
AAGGATGTGCACCTTGATTTTTTTTTTCCCCAAAACACTACGGACGACAT
AGTGACATACTAGCACACTTATCTGCACGAAAACACATTCTCATAACTAT
GCACGTTCGAGAATTAGACCGGGAATGCTCCATATTTATTTTTCGAACCA
ACGTATTTGTACTAAACATCCCTATCTTTACGCATATGTGCACATTCGAA
AAAATTGCACCAGCATATTTTAAGATTAGCAAAATCACTACGCTGCGTAC
TTGCGTCTCACTGTCAAAGTTGTTAGTATCCCGATTCGTATTCTAATATC
ATATGTACGATACTATGATCCTACCAAACCGAAACAATATTGATCCACCT
AGTATCTTAATTTTTATAGTAACCCGATCTTACTATTCATTTTCACACGA
TCATATGAAATCTTAGATAGTATTTTGATACTACGATCCCTACGATCACA
CTATATGTTATTTAAAATTAAATGAATTGAAAATAATATAAATAAATATG
CTCAAGTTTACATAAAAATCAATTAAATTTATCAAAATCAATATTACGCA
CGAAAAACAAAGGAGAAAATTTTGAAAAAAAAGCTTATAATAGATTTGCG
GCTTGGAAGTAACCCTCGTTGATCTGTGTATGTGCGTTAGGCAGGTCAAA
TAAATGTAGAAAAATGACTTTTCTCCTTAATTTTAATCTCAATACTCATG
GTGATTTTTGGCAGCCGGCAGCTAACCATTGATCATAACAATAGCAATAA
AAATTCCCTCCGTTCTAAAGTAGTTTTATTTATTTTATTTATCCCAAACA
TACCAATAAAAACTACTCCCTCCGTCCCAGAATATAAGAAGTTTTAGTGT
TGGACATGCTTATTAAGAAAGTAAGTAGAAGTGAGTGGTGGAGGGTTGTG
ATTGGATGAGTAGTGGAGGTAGGTGGAAAAATGAATGGTGGAGGGTTGTG
ATTGGTTGTGAAGAGAATGTTAGTGGAGAAGTTGTTATATTTTGGGACAA
ATCCTGAGAGTTAAAAGTTGTTATATTTTAAAACAGAGGGAGTAATAATT
AAAATACTCAACTTTATGAAATTTCGATACAGTTATTCTTTTCTTTGTAT
ACTTCCAATGCATTTATATCCAAATTTCACAAACTTCGATATAATAATTG
TTTGAGAAAGAACTTATTTTAGAACAAATCGTAAAAGGGTTAAAAACAAA
CTTATTTAAGATGAAGGTATTTAGGTGGTGTTTGGATGGAGGGACTAAAG
TGGGGCTAAACTTTAGTCCCTCTCACAAAAACATAAGTCCCTAGTTATAT
TTTTGTGAGAGGGACTAAATTTAGTCTCTAGTTATCAAACACCCCCTTAA
GATGGAGCTAGTACTCTGCATGACGGCCATGTGCTAGTTTATCTCTCGCC
ACGGGAGTTTGTGGGCCATATGCTACGTAGATGTTGGGCCATCTTCGTGG
GCTCAGGCTCCACCAGCACGTCCGCTCACGGCGCATGGGATGCACGCGGC
GCCGTTTGTTCCCCCACACTCCCGTGGGCCGCATACTACCCAGGACGGTG
GCGCGTTGGGCCGTATCGTCCCCAAGCCCATCACGGCTTTTGCCCTACAT
CGCCTCGATCGCGTTTGGGCCCGCTAGTCCATGCTAGTATACGCGACAGC
GACGTGTACGTACGTCTCCAACGCGAATACAACACCTCCACGTGGCGTAC
TTGCATGTGAGGCAGTCTTCAACGTATGTTTCCCTGTCAAAATTCTACCG
ATTCCTGCGGTTTCCTGCATCCTTTTTGCCTCTAATTGCGTGTGACCACT
AGCTTTTCGCCTATGTTCCCTTCCGTGCCTCCGCGTGACACGAGCTGTTT
GAGCAGCAGTGTATATCAACTGAACATCGAATAAATACTACTTCATCCGT
TTCATAATATAAGTTATTCTAGCATTTTTCACATTCATATTGATTATATA
TATATATATATATATATGTGTGTATGTGAAACGGAGGGAGTAATGATTTA
TTACTACCATATATACTGAATTTTTTTGAGAATTAATATTATTTTTATGG
AAAATCGCAAAAGTAGTGGTCAACCGGGGAAAATCGCGAAAATAGGTCCC
TGTCGAACGGGTGCAGTTCGATAGGCCGCCTATCGAACGGCCAGAGCGCG
ACTGGCGACGAGATCGGAAGGCTGCCGTTCGACAGGACCTGTCGAACAGC
CCCCGTTCGACAGGCAGGGCTGTCGAACAGCCCCCGTTCGACAGGGTCGC
GTTCTCCATTTATTTGTAATAAGTTATTTTTTTTAATAATATGTAATTTA
TTTTAGTGTGTAAGAAAGGAAAATATTTTTGTAATGTTATATGTATGTGA
TTTAGGGTTTTGATAATGTTTGGTCAGAAATTGTAGTATTTATTTGTTGG
TTAAAATATTTGAATTATTTAGTTTCATTATTTGTATATTTGAATGATAA
TTTGTCATGATTCATTCGAAGGGTATGCTACTGAGTAATTATCCGAAGAA
GTTTATGAAATAGTCCTGATAGTACTAAGTTAATCGTAAAGTGTTTCTCA
AATAGTACGGACAGAACATAAATGACTAAAAGTTTAATACAAATAGATAA
GTCAAGGACGATCAGTGCCCTTCGCACGCTTGCTAGGTCCTCCCTTCTTC
CTACGCCTAATCTGCTCAGTGGGATATGTCAAATTATCAGGGGGGTGCCT
ATCTCTAGCTGCCTGCTGTGGTGTCACGTCTGGCCCCTGACCGGCCTCCG
TCTCCTGCGTCGGCTGTGTGACCTGAGGTGCTGCGTGCCAGTAATCCATC
CCTACTTCCCCCTGGGGAGGATCAGTGAAAAAGAAGTCCTCAATGAATGC
TGTGCGAGGGGAGTAAGCAGGCACTCCGTGATGCGTCGACGCCGAACCGT
ACTCATCGTCTGTTTGTACAAGAGGGAGAAACCAAAAAATATGGCGTAGT
TAGTAACGATACATATAATTAGAAACTAAAGCGTGTTATTGTTTAAAATG
ACTTACATGTATGCTGTGTGTGGCCCTGCTCTGGCGCACGCGGAGTGATA
TGAAGTCCCCATACTGGTGTGTTCAACACGTTGTCCCCCGTTGGCATGTA
AGGGAAGTGTGCCGACCCAGAAGCTCCCTGCGAGGGGTGAACATAAGGCG
GAGTTTGGAATACCTGCGGACGTGGTGGTGCCGTGCTCGACGTGGGTACC
CCTGATCCGGCTGACCCCCTGGTGTACTCCGGTGCTGGGGTGTGCTGAAA
GGAAGGACGACCGTGAGATGTGTGGGCCGCTTCGTACCCGCGACGTGAAG
AGGATGGACCACTCCGATCCACGCTGGAACGTCGGGGTAGTGGTGGTGAT
GGCCGTTGTAACGCCCCGATTTTCGTTCGGGAATAAAAATCAATTAATAA
TACATTTTCTAGAAATTAAATAAAAGTTAAATCAATTTAATCAAGTGAAA
TAATGGGAGAATTAAAATTTTCCCTTAAAAATCATTGGCCGGGAATATTT
TGCAATATTCTTTGTGCCCTAAAATACTCTCCGGAATTTTCCGTGAATTT
TCGGAGCTCAAGAAGTAATTTTAATGGCACAAAGTTCATCGAATCAATTA
AATAAAAAAAGAAAACAAAATAAAAACTCCCCTTCCTCCTTGGGCCATTT
TCGGCCCAAGAATCCTTCCCCTCCCGCGGCCCGCGCCCTCTCTCTCCCTC
TCCCGGCCGGCCTCCCTCCCCATCTCTTGGGCCGTCGGCCCGTTTCCTCT
CTCCCTCGTGAAGTCTGTTTTACGTCCCCCATCCAGCTCTCCCTCCCTCT
CTCCCCGACAGGTGGGACCCGTGGACCCCACCTGTCATCCCCTTCCTCCA
GCTCCAACTGCCGCCATGGCCGCCCGAGCCGCCCCACGACGCCGCCGTTT
TCCCCCACCTCTCCCCTCCAAAACCGCCACCCACACCCCACGATGCCGCC
CACGCCACCGGCGGTTGCCGCCCCGACTCCGCCTCTCCCGGGCTCGATCC
CGCCTCCCCTCCCCTATAAAAACAATCCCCGGCCTCCCCTCCTCCATTTC
CCCCATTTTCCCCAAGCCGCCGCGCCCTCCCTCGCTCTCCCCGCGCCGAG
CCCACGCACCGCCGCTCTCCGGCGAACTCCAGCAGCGCCGCGCCGCCGCT
CCCGTCCACCCCGCACTGCGCCGTCGCCCTCCCCAGCACCGCAGCCGCCG
TGCGCACCTCGTCCACCGCTCCGTCCTCTCCTTCCACCCCCGCAGCACCA
TTCCCACCGTGCAAGCCGAAACCACCGCCATTCACCGCCTCCAGCCGCCT
GCTACTGCCGCCCTAGGGGTTGCCGCGCCGTTGCCTCCCTCAGCTCCGCA
AGGACGAGGAGGACCTCGGCCGCCGCCCCTCTTCGCCGGAAATCCGCCGG
AGCTCCTCCTTCCTCGGTCGCCGGTGAGCTCTACCTCTTGTCATCGCCAT
CGGCCTTCGTTTCCAGTCACCCCGCATCGGTCCTCCTCTCCCGAACTCCC
TCTTCTCCTTCGGAAGGTCAAGGGCGACCCCGTCCGCCCTCCGTCCTCGC
AAGCCGCCATTGGGCAATCGTCGTCGCCGTCCTCTTCCTCCGCGTCGGCC
GCCGCTTCCGGTGAGGATCTCTCCTTCCTTCCTTTTTTTCTCGTCCCCCT
TTCTTGCCGACCGCCGCCTCTTGGGGTGCGTCGCCGTCCCCGTGCGCGCC
GCTGTCCTCCGGCCGCCCGCCGCCGTTCCACGTCGCCAGCTGCTGCAGCC
GGTTGCCGCCTCCCCCTTGCCGCCTTCCCCTTGCCGCCGCCGCGTCATGT
CTCGGCCGAGCCGGCTTCATGCCGTGCCCGTGCCCCAGCCGCGCCGCCTC
GTGGCCGTCCGATCGGCTTTGGGCCGATCCGGGCCGTCGGTTCCCGTGGA
CCGGCGGTGGACCGCCTCGGTGGTCCCGGTCCACGGTGGACCGGCGCCCT
TGTGCCGCTGACCGGTGGGGCCCGCTTGCCGGCGCCGCCCCTCCCCCTTG
ATGACGTCAGCGAGGTCCATTTCCTTTGTAAAAATAAATAATAATTGCGC
AATAAATCGAGTTTAATTCTAGAAATTCATTAAAATGGCTCAAAACTTCT
AAAATTCATATCTAATTCATTCGAACTCCGAATTGAGCCATTCAACTTGC
AAAATTCATCTAAAATTGAGCTCTACATGTTTGTTTAGTTTTTATGTACT
GTTTCCTTGGTTTTTATTAGAGTTTTTCCTCGTTTTGCGTGCCAGCGTGT
AGTTTCCGTCGTTTCGGAAGATCGCGGTCGCGAGGAAAAGAGTTCGGAAA
ATCCAAGTGAAGAAGCAAGGCAAGTCACACATTCCCCTTGAGCATGTTGA
TCCCAATTTATAAATGTTTTACCGTTTGCAAATAAACATGCATGTCTTGC
TAATTACATGGGAATAGGGTTTACCTATCTGCTCGCTTGTGCCATGTTTA
CTTGATATCTGTTCTTTGTCAACCTTGGGTAATAAATTGACTAGCTCATG
TTACTTATGTGACCTAGCTAGAACTATATGCTTAGCCATGCTTAATTACC
ACTAGCTCAGTCGATGGGATAATTGCAGTATTAGACATTCTAGTATCTTG
TTGAGCCGCGTGCTCGAGACATCTGGCCATGTTTTATGGTCGTAATTATC
CAACTAAAATGCGACTGAATGGTGGGCTGTGGGTGCATGGTTTTGTGAGT
CGCACCCATGGCAATTAAGGACCGGTTCACGGGAAACCCTGGAAGACTTA
CAGCGCTTGCCACAAGCGGGAATGGGTAACTGCTTGATCTGAAGTATAGC
TCGACCCTTTCCTAGGCACCGGTGGCGAGGGTGGGCGTGATGGAGTTGGG
TCGGCTGGGGTGTCCGGTTGTCCAGCTGCCGGATTCACCGCGGCGCAAGA
GGGGACCGCCCACTGCCTTTTGAGGGGTGGGGGTGAAACCTTAGCGTGGT
GTGGATGGTTAGGGGAGGGTTATGCGAAGGGTCTCGTCACAATCACTCGA
CATGGTGACGTGTGCATCATGGGCACATGATGACGCGGTGACATGTCGGT
GGGTTGTGTCTTGTGGGTACAGTTGTGCACCTCTGGCCAGAGTAAAACTA
TTCGAATAGCCGTGCCCGCGGTTATGGGCGATCGACCAGATTCACCGTGA
TTAGTCTCACACTTAATAAATCGACCCAATGCACTGTAGTACAGGTGGGT
TGGTTGGGCCTGTTCAACGTGGTGTAGCGTTGATCAGTGGAGATTTTAAT
GTTACTTTAATTACTCAACAGTTTTACTGTTTTGCTCAATAAAATGTTTT
ACAACCGCCTTTATGCAAATAGCCACAAACCGTCCTTGTGTTCCCCTTGC
ACGTCTGCATCGTTGGTGTGGCTTGCTGAGTACGGTGGTTGTACTCAGTC
TTGCTATTATTCCCCCTTTTCAGAAGTGTAGTGCTTCTGAGCTGAAGATG
GAGTTAGAGGACCAAGGCTCAGACCCCAGTTGAGTTTTGCCTGTGGAGTG
GAGCTGAAGCCCCGCTAGGATCGCCTTTTTCCGCTGCTGCTGCTTTTGTT
TCGGTGTGAGGACTAAGTGCCTCTTCTGTAAGTATTTTACGCTTTATTTA
CGTTTGGAACTGTTTATTACTTGTCGTTTTGTGTACCCTGGCTGGTCCTG
GACAGGGATTTAATACACAAAATAGTCTGGAAATTTGGGCTAAATTTCTG
GGCGCGACAGCCGTCGGCCCGACGTCTGCACCACATCTGCCGCGCTCCGA
CAGGAGACACGACGTAGTAGTGCGGCAGCACGTGCACGGAAGTTGCGAAG
GACACTCGCCACGTCGTCAGACCTGACGACTGGAGGTCTCGCCTCTAGTC
TTTGCAGCAGGGTGTCGGACTCCACGTGAACGTGCTCAACAAATTCCGCC
TGTTCCACAAATAATCAAGGCAATTAAAATTATTTAACCAGTTGCACATT
TATTAAGAGTATTTAACAAGATGCACATTTGTTAGAAATAATGAACCAGT
TGCACATCATTTATAAATACTGAACTAGTTCCACATTTATGTAAGAAAAG
GAACTAGGTGAACCAATTGCACATTTATTAGACATACTGAACTACTTGCT
AACTTTTTAAAAATATTGAACTAGTTGCTCAAATTCCACAAATAAACACG
TACCATTGACTTGTAAGCTGATCTAGGCTGAGGGGCAAACGTGTCAGTAA
TCGCTGCCTGGTGGGGGACGGTGCTATCTCTTTGTGGAGGAAAACACCTC
CATCGTGTAACACTGCGGTACCAACGAAGGTAAGCTCCATAATAACTCCC
ATCGTCTGGAGGTGTCTGAAGTGCCAAGTTATCAGCTGCGTGCTCCCACT
CTTGTACCGTCGGCTGAACCGTGGTCACAATAACTAGCTCGTAGGAAAGC
CCGAGCCCCTTTCTGAAGTACCTGCACAACAACAAATTCACACATCAGAA
AAAATGTTGTGCAGTGATTTATTTTAAAAAATGTAGGATTAAACAACTGT
GATGTGAACTAACCTATGAAGACTATCTGCCAAAGGACGACCATCTCTCG
GAGGGAAGTCCTGATACATGCCCAACTGTTTGAGAACCCTGTGGACATTG
TGTGGCTCGACGTGCACGTCCAGCACGAGGTGACAAGTCGTCCTCCAGAG
TTGCATATCTCGCGTGCAAAGATCCGCGAGACCGTGCGGTGCACGATCAT
TGACATCGTGCTGAGTGTAGGGAGTCCACCGAACACGGTCAGGCGTAAGC
TGATCAAAGTCAGCTACAAACTGAGTGTAGACACGACGTGTCGTCCCGCT
AACCCACTGCGGCTGTAACAAGTAGTAGTTTTCATTAGTCATATAAGGAA
AGTTTGTGAACTAGTATTCATAATGATAACATAAACGAATTTAACAAAAA
TTACCTCACGGTGTGTCCACAAGGATCCCATAGTGGGACGATCGTCGATG
TCATCAACACCAGACCTGTACATCTCTCGCAAACCGTAGTTTGCGTACGA
GTCAAGCTGAGGCCTCCCAATGTCGAAGCGCTCGTGCGCCCACAACATAA
GTAGCAACGGGCATCCAGGGAGTGAACTTTGCTTGCTGTTCCTCACGCAA
GCATCACACAGTCCGGCATATGTCGCCGCAAGTACCGCCGACCCCCAACT
GTACTGTGGAATCTCCGCGATAGGTAACTCTGCAATCTGCTCCGCAAAGT
GGATGAAGTGCTTGTCCACGGAGTCAGCGTGAGTTCCCGTGAACATCACC
CATCCAAACAACCACAACAGGTAAGCGACTAAGTGCCGCTGCACGATCCA
CTCCTCCTGGTCATCAGGGAAGACATCCTGTCGAAACTGATTCAACCAAC
TTTTCGTAGGCCCGTGCCCATCTGTGAGATCCTCCAGTGCAACAGGCAGC
ACACCACCAAAACTGGCCAGAAGGTCATCCGCCCATCCAGCATTCACCAT
TGTTGGGCCAACTGCTGGCCCAGCTATCGGCAGCCCCAACAAATAAGACA
CATCCTGCAGAGTGGGCACCATCTCTCCAACTGTGAGGTGGAAAGTGTGG
GTCTCAGGCCTCCATCTATCGACAAGAGCACTCATAAGCGCCGCGTCAAT
GTGGATTCGTTCGGACCTTGCACGTGAAGGCTCGACCAACCGTGCAAACG
TCAACAACCCAGCTGCTCTCAGCCTACAACATGACAGAGCGCAAGTTATT
AATACATGAAAATATAAACACCTTGTATTAGTAAAAACAATATATTTTCA
CACACCTTGGAACCCAACGAGGATCAATACGCCAATATTGATCCGGTCCT
CGCATCTTTAGCACATTGCAGAAAGTTCCTGTAGTAAGACGTCGCGATCG
ATGGTTCCTATCGATCTCCTTGTCTATCAGCTGCCCATCATTTTGATCAG
CCATACCTACAGATCGAAAACCACATTAGTACATTGCACGTATGGTAACA
GTGCAATAAATGTATGCAACATAATTCAATTAACAAATTTGCATGCCATT
TCAATTTAAAATTACAGTACCAGCACACATAGATACAGATAAGAATAGTT
CAGTACATTTCAATTTAAAATTACAAGCCCACGACACATATATTACGATA
TTACAAGTGCAGTGCAGTTCGAAATTTAAATTACAATTCCAATACAAATA
CATGACGATATTAAAAGTGCAGTGCAGTTCAAAATGAAAATTACAAGGCC
ATTACAAATAGATTCGGGTAATAAAAGTGCAAGAAAGTTCAAATTAAAAT
TACAGACGCACTAAACATAAATTGAACGATAACGATCTTCAAAGTAGGGA
GTCCACCAAGGATAGTAGCGAACTAAGGATTATTTTTCTTCTTCGACTTC
CCCTTTGGAACGCGACGAACATCAGCGCCTGTGGCATCATGCCCTACATT
GTACATGCTGCAATCTTTACGGGAATGGTTCTCCCCGCAAAGAATGCAAG
CTTTCTTACGACGAGAACGATCTTTCACTTTAGCTTCATCCATAAGGTTC
TTGATCCTGCGTGACTGGCGACGACCCTTAGTATCAACTAATAAATTTGA
GTCAGGAACCCAATTGGCTTGTCCTGGAGGAGGACGAGTGAAATCACACA
CGGCACGCCAACCACGCAATTCACCACGCCAAGTTGCCTCCCACGATTCC
TTTCTAAAGTAGGGAGAAACAAAAATGTTTCCATCAACACCCCCTTTTGC
GGAAGCAGCAAGAACATGGGAACATGGCCGATGTAACAGGTAAGGCTTGT
TGCAATTGCATTTGCAAGCGTGATACTCTGGCCACAACGTGCATTCCAAT
GTGATGTCAGTAGTCCCAATGCCGACACCACTCTTGTCACGAAGTCGTAT
CTCAAATAACAACTCTCTATTCCCAGCAGGCCACACTCTGTGGGTTCCTC
CCTTCTTACTTTTCTCATCCATGTACTGTGTAATAGCGGGGCTATACTTA
ACACTGGGTTTGCTGAGGTTCAGACTAGCCATGGAATACCTTTTACAGAG
ATACTTCTGTGTACCCCTCGTGATGCCCTCCAGGATAGCAACAAGTGGTA
GAGGTCGTGTATTCTTCATAACCCAATTATACACTTCAGCAAGATTTGTT
GTCATCACACCATACCTCGATCCATCTGTATCGTACAACAACGACCATTT
CTCCCTTGGCTCAAATTCTACCCACTCCGTGAAGCACTTCGTGGCCCTTC
CACGCTTCCTGCGCCGAGTAATACTTGGTGCTTCATTAGGAATGGGTTCA
AGTCCCTCCGGCTCCTCCTGTCTGGCAACTATGGGTTTTTTCCTAACCTC
TTCCATGTGTGTAGTGGTCAAACGATCCAGTTGCTCCCATATGGCATCAA
ACTTTCTTTGTTGATTCTGCTTGCATAACTTCTTGAACAGGTCCATCAAT
CTCTTACTCCTGAATTGTCTATAAAAATTAGCCCCAAAATGTCGCATGCA
CCATCTGCTATGTAAATCTGGCCATGGCACGGACTGTGTGACATCTTCTT
GAAGCTTCTGTATCGCTGATAGCAAACCGGCGTGTCGGTCATGCAGAACA
CACACATTTGGTCTGTTTTCAACAACACACATTTTAATGTGCCGCAAAAA
CCATAGCCAGCTTGATGTGTTCTCGCTTTCAACAAATGCAAAAGCAACAG
GAACGACATGGCTATCCGCGTCGACTCCGATCGCGGTTAGAATTGTTCCT
CTGTACTTGCCTGTCATGAAAGTGCCATCAACACAGAGCAAAGGAATGCA
ATTTTTAAAGGCCTCTATCATGCACCCAAATGACCAGAAAGCCCGACGAA
GAACATTCTCCCCATATTCATTCACCTCATCGAGAATAGCCATGTGTGTG
CCCGGGTTTCTTGCCTGCATCACCTCCAATAGTGGGGGAAGATTGTGATA
AGAATCCTCATAAGTTCCAAACCTCATCTCCAATGCTTTCTGTTTTGCCC
TCCAAGCCTTGTCGTACGATATCTCATATCCGTACTCTTTCTCAACGTCA
TGCATTATGGTAAAAGGGGACAAAGATGTTTTTCTAACCACCTTTGAATA
TACCATTTGTGCCACAAATGCCGCTGTCAGGTTTCTGTGCACCAGACGGG
TATTCTCCAACAAACACGTATGTTGCTCAACCCTCGAAGCTACCCATAAA
GTGTCATGTTGTGGCTTGTAACCATGCACTCTCCAAGGACATCCACCCTG
TATGCACTTCACGTCATACGTCGTCCTATTTGAAACCTTCACCTTGAACT
CACGCTTCTGGACAAATGCCCACCTCTTCACCGCATCTTGTAAGTGACCT
TTGTCATGAAACATCTGTCCAACTTTCATCTGCTTACTATCATAACACCA
GTGGGCATCTAAACCATCGTTTACCTTCATACGACTCATTGATATGGTCG
TCCAATTATCGGGTATGTAAGTTTCGTTGTCCCACAGTGTTGTATCTTCT
CCTTCCACTACAAGCGCAATGTATTCCTCGTTTTCCACTTCCATCTGATC
CACTACCGCCTCATTCTCCTCCGCTGCATCAACACGCATAGGCGAATCCG
GTTCTTCATCGTCCGAGTCGTTGGCCTCACGATTAGTACCACGAACAATG
ACCTCTCCTTGTGTATTACCCTCTACTACTTCTTCCCCTCGACCTTGCTC
AGTCCGCCAAACATTTTTAGCTTGTCCACCTTCCAACGGAGTTTCTTCCA
CCACGGCATGACTTGACTCCCCCGATCGATCAACACATTTTGTCTTCTGC
ACCACTATTGCCGGGCTATAGCCTTTCTCCCTTACTTTACTAACAAACTT
CCTCCAACTCCCAGTTGACGCAACCTCCACTACTCTCCACTGCCATCCAT
GTTGACCCCTCACTGGCCACACGGCATTTATGACAAATTTATCGTGTACT
GGATCTACCCCAAACATATTATACAACCACCCTAACACGTCGTTCAAACC
CATATGCTCCGGTGCATTCAGACTAGTATCATGGAAGGCATATACAGTCA
AATCCACCCCGCTATCACATATTTGTATAGGAGCATCGCCATAATACAGA
CGAATGGGCATATCACCTGACATCCTGATAAAACATGACAAATAGTCTCA
CGTTTAATCATTTAATCATTCGATAATTACCCTATTACAACTTATACTAC
ATTGCCGTGTACTAATTTACAACTATTAGTAACAAACAACTAGTTTAATA
ATCCAAATAAAATATAACACCTTTGTACATATTTTAACACACAACATATC
AATAATATGTACTAACTAAGAACTAATTTAACCGTACAATTACTTAAATA
CCTCTACCAACATTTAGCAATAACAAATATGTGCTAACCATACATACTAA
CATCGAACAATGCGAAACAATTAACAACTCTTAAACCAATTTTTTATTAA
ACTTTCATATGCATTGTACTTAGGGATTACTAATGTATACCTTAACTTCA
CTGCTGGAGGGCGTCGCCAACCCTTTCCTCCCGGCCGGCGCCTCCTCGGC
CTCCTCTCCGGCCTGCTATCCCCTCCCCTCGCTCCCTCCGGCGCTCACGG
CGACGAACTGGCGACTCTCGGCGGCGGCTGGCGATGTGGTCCTCGAAACA
AATCGAACTCGCGGACGGGGCTTTTAAACCGGCCTGTCAAACGCCGATTG
TTCGACAGGGTCGGTGGAGGGCCCTGTCGAACGCCCCCGGTTCGACAGGC
CTCGCGGCGCCGGGTGGTGGGCCCTGTCGAACTCCCTCCGTTCGACAGGT
GAGCGCTGTCGAACGCCCCCGGTTCGACAGGCCTCGCGGCGCCGGTGGTG
GGCCCTTTCGAACTCCCTCCGTTCGACAGGTGAGTGTGTCGAACGCCAGC
CGTTCGACAGGTGTTTGTCGACTGCCCGTTGTTCGATAGGTGTCCTATCG
AATTGCACCCGTTCGACAGGGACCTACTTTCGCGATTTTCCCCGGTTGGC
CACTACTTTTGCGATTTTCCATAAAAATAATATTAATTCTCAAAAAAATT
CCATATATACTCGCTGTAAAGAGAAATATACTACTACTACTTCAGACTCC
AGAGTTGGAAAAATCACATCGCGGCTTTGCAAGCAAAAACCGTTATCACG
CACCGAATCGAGGGATACTACTAGAAGCGATGGGGATAAGGGTCCATAAG
TCTCCTCGGCTTCCACTGCCCAATCGACACGTCGACCACAGGTAGCATTC
AAGAGATCGAAACGTCGACCAATACCAGCATAGCGCGTCATATACAACAG
GGGTACAGGTCAAAGCGATCTGTCACCTGAATGTACTCCCTCCCTCTTTA
AAACTCCTCCTTTCGTCTTCCTCCCGTTCCGGCCTTGTGCAGAGAATCTC
AACTGAGATATGTTCAGCATATGTTTGCTCCAACATCACATCAAATACCA
AGCCACAATCAAGCAGGAGTACAAGTATGCACTTGAGATCTCTCGATTTA
GATTTAGATGGGTAGTGGAGTCTGCCGATCGAAGGGTTTCTGCCTGGTGG
TGCTGAATGGGTGGGTGCATATGCGTCTAGCATTTCGCATCCATGGACGA
CAATACGGGTAAGTAAAATATACAGCGTGGTCTGTTTTTAGGATGGTTTG
GTGTCATTGCATGCCTAGCATCATCTCCTTTCTCAACGCAGAGATCCAGC
TTATTCCTGGCCTGTTACTTAAGAATGGGGCATCGCTTGGCTATCTTCTG
CAGCACCGCCGCTGGAGCGACTTCTGCCAGGCAGCCCTATGAATAGCTCA
GTTTCGACATCCATGTTGTCGTTGGTGGTGTTGATGTTACGGTCCGGGTT
CTCATCTTCGGCCCGGACAGTCAAAGGAGCAGACAAGGGAGGCTGATTCT
TACACTGCACAAAGTTCATGATCAAGGGAAGCAAATCAGGTGAGTTGATC
TTTCAGTGTCGCAGAAAATTCTCGGCATTTATATTGGTGTGCACATAAGA
TATCGCACGAATTAGCTCAAATAATCATATGCTAGGCTGGGCGATCGACT
TAAGCTGGCTGCTGGTGTCTTCTCGGCAGTAAAAGTTTCACTCGTCTTAC
CTTTTCGCGTAACTCTTCATTGTCCTTGCGCAGCTTCATCTCCTGGTCGA
TGTTAATGCAAAAAAGAGACAAACACGACATTAGGAACAGATGATTGGTC
CTGCGTTTCAGGTTATATATATATTTATTTATTTATAGTAAGTACGAAGT
TGGTGAGGTACCTTCTCTCTCAGTTTGGCAACCTGCTCCTCAAGCAGCTT
TGTCTAGTATGCAGAGAATTGGTTGTAAGTTTGTGCACATCATATATATA
GATAAATTAATTGCTGATAACGTAGACTGAAATGGAAAATTTATTAGCCA
ACCTTCCTTCCCCTGATGCTAATGAGGCTTCTCTCCAGCTTGACCTCCAG
GCTATGCAGTTCTTCAATAGAACATTCATCCAACTTTTCACCCAGCAGTT
TTCTGCATATCAACAAATTAAACACGATGATAACAGCCTATTTTTTGACA
GCTACAAGGACGGCACTTCTGTAATTAAGCTGAAGGGGGTACCTTTTGTA
AGTTTCAAGAGCTTCAAGTTTCTTTGCCAAACCATCAGCGTCAGCTTTTA
CTTGCTACAATTCAGACAACCAAACAATCTATTGAAAATTGTCCAGCTAC
AATAAAACGACTAGAAGCACATTTTATTTCAGAACACATTTTTTCATTGC
TTGTTTAGTGCTCATGTTCTTTATTTATTTCTCAACCAAAACATTCCTAC
CATAATCTCGAAGACTATGCACATCCTTGGTGAATTGAAAACTGATTCTT
AAAAGTCTAGAATACATCTGATTTTCTTTGTCTTAAAAATAGTACTGTCC
CTGCTTCAGTGCAGGGATCTTATATATGCTTATTTATACATAACCATAAT
CTACTGTTTTTTTATTAAAAAAAATACAATCTATCAGATATAGGGCATCT
TCAAATAAAATTTGAAAACAGAGTTCCCCAAAATAACTAACTTAATATAC
ATTTCGTTTTACCTCAATATACAACGAAATCTATTGATGGAGCAGCATTG
ACACTGCCAACGGAAATTATACGCACACATATGACATAAATTATACTAAA
ATCAGTCTATCAGCAATAACACTATGGTACAAGGATGACCAAGTTTGTCA
ACAAGAATTATATACCTCTATATCTTGCTGTACTGTCTTGTTGCCGATAT
TTTCCTTTGTATACGTCCTATAGCGTTCAATTGTTTTCTGCGTACTGAAG
TAAAGAGAAAAGCAGCAAGATTATGTCAGAATAGTGTTAGAATTCTGTTT
CAATTACAAAAGCACAAAACGTTAGATATATCTCAATTAAATATCCAATT
AGCTTCATAAATTGTTAATTAAGAAAAAGAACGCGGTCAAAGGTTGACTT
CTTTCTGCAACTAGAGAGGTTTTTCGCCTTTCGATCTTCTGATGCTACAT
AAGGAGAAAAGATCAATCTTTTAGATCATGAAAAGATCAATCTAACTATA
CATGTTTGATCTCTGTCATATTGATATCTTAAGCCAGAACACCCCACATA
TGTATCAAGAAAACTCATGAAGTTGGAAGGGCATTTACACTAGTACTATC
AAGAAAACATAGGAGTGTTTGTTGGATTGTTGCATACTTTTCGAGTCACT
GTGTGACCTATATCCAATATAAATTGCCGGATGATAAACTACAGACATAT
ATAGATAGGTAGATATTGTTCAAAAGAAAAAAAAATAGATATACTAGCTA
CAGATAAAGGTAGTCCTCCAACATCTTCCTGACTTAAATGCAGAATAAAA
TTTAGGGCTTATCTGCTAAAAACACCAGAAGAATTTATAAAAGGTATAAC
TGTTCCAGAACTTCTAGTAGTTTCATTCTGCGGTCTCAAACTTTGCCCAA
GCTTATCATTGAATGGTCTTTATTATCCACAGCCTAATAATCAAATTAAT
GTGGTAACTGGTACAAATGGAATCGTGCGAATGAAATAATCATATATACA
GCTGCTGAACAAAACAATATCACATTGTTGCTCATTTTTTTGATAAACCT
AGGAGAACATTTTGATAAAATTTGAGGAAAACCATGAAATAATAACTAAA
ATTAACAGACATATGATACAAAATTCAAGACAGAAACTTGCGTTTATTTG
ATTTGAACTAATCATCAGACATTTTCAACAGTTGCCTTTTTAGAACTTGG
TAATGGAGTCTTGAAAATGAAAAGGAGTTATGGTTAACTAAGTGTATTTG
CTGCTGCTGTTAAAGTCATGTAACCAGTTAAAACTGGGGTGCTTTTCTGT
GGCACCGTATTCTTCCCAGGCGATGCCAATATAAAGAGTTATTAAAATAA
CAAGTCAACTTCGCCATAAGATGTGCTAATTAATACTCCCTCCGGACTAA
TAATATTAGTTGTTTTGAATAAGGGTAAAATCAAACTTTAAAATCTTTTA
CTATAAATAAATTATAAAATATTTATCTTAAAAATATGGAAATCATATGT
ATAGATTAGTCTTAAAAAGTACTTCAATAAAATCATATGTTTGCTGATAT
TTCTATATATATTATAATAGAAAATAGTTGTCAAAGTTACTTTTTGGAGA
CCGTGCTCTTGTCCAAAACAATAAGTATTATCAATCCGGAGGGAGTATAC
TTTATCAACAAAATAAATTGCAGAAAGAAATTCTCCATTCATCTAAAACC
TGATGCACGGTAACATAAGATCAATTAGCCACATGCATATGCACTTGTCG
GGACCCATTTAAAATAAATAATCTATGAAATCCTTTGGCTGGATGGAAGT
AGAATACACCAACACCTAACAACTTCTTTAGTAAGAGTAAAGAAATAAAT
ATAGAGTAAATTATAGTATATCAACTGTGACCCATGATGGCAGCCTCCCG
CTACTAAAATTCTTTATGAAGCCAAAGAAGGCTTCTCACAATTCTAGTGT
ATCGAACTTGCTATTTGTCTAAGTAGCTTCACTTATAAGTTGTTTTCCAA
AGGGCTCGTGTGTATTGATGAACGTCTTATGAAAATTTCTTCAGATGGAA
ATGGTTGATTTTACCAAAAATGATGTGGCTTAAGTATATAAAGAATCTAG
AAAACATGGTAAAAACGTCATTTCAGAAAAGCTTTGTAGAGGCAAGTCAC
TCTTGGAGGTTAGAATCATTGGTAAACATAAATAAGTTGTAGGAATTTTC
TCCCATGTATCCATCCTCTATGAGAAGGTCAAGGAAAACGTCCATATTCA
ACCACTCAACTATGGCCTTGATCTGAATTTTGACCTTCGACTATAAAATT
GCTCAGTTTTGTACCTCGTAATAAAGCTATCCCTAAGCCCAAACCAGGTT
TTTTTTATGACACGGTGAAGTAATTGGTGGTATGATTTGGATGCCACAAA
GCATCTACTCCATCCTTTCCATATTGTAAGCCATTTTAGTTTGTCCAAAA
TCAAATTTTAACCAGGTTTATAGAAGGATGCACCAACATCCATAATATTT
CATGGTGGATTTAATGAATGTGATTTGATGTTATAGAAGTTGTTACATTT
TTTATGAATTTGGTCAAAGTTAAAAGAAGTTTAACATAGGACAAAACTAA
AATGACTGATAACATAGAATTAAGTAGTAGCTATCAAACTAAAATAAATA
AGATACATAAGAGAGAAAGGTGGTGAGCATGACAAGTGGGTCCCAATATT
TTCTACATTTCTTTGTTGTTTATTGTTGATTTGTGTGGTGAACAACTCTT
TTCACAAGTAGGTAGGGGTGGCATTTTCCCCATTGGAAACAGGGCCTCGG
TGGGTCCCCACCCCTACAGGGCCGGGGACAGGGCCAAATCTTCACCCGTG
GGTGTTACTGAGTAGGGCCCTGACTTTGAGCGGTGTTAGGGCCGAGGTGA
CATCTTCACTCGTGGAGCCCTGAAGTTTAAGAAATAGTCACCTCATGTAT
GTATTTCTAGCCATCAAAAGCCCATAAGGCCAAAAATAGAATATAAAAGG
ACAAAAAAACAATAATCCACCTGCACAATTCGATGCTCCCATCGGCTGCA
TGATTTGTGCGATCGCTTCAATGCTCTGCGCATGCAACGAGTCACGCACG
TCGCCCATGCGTCGACTTTATCCCGCCCGCCGCTATCACCGGAGTCCCAC
ACCATCTTGTCCACAGGTGCCCCACACCTTCTTCCTCATCTTGTGGTCGG
CCACCGGCGCCCACTCCATTCCTCTCCCTCTTCGGTCGCCTCCCGACGTT
GTCTCTTCTCTCCATACGATTGCTTTATTTGGTTGAAGGTGGCACTTGTC
GTTCTTCCCTCCTTCCAACCGTCGGCAACTTCCGCTTGCTTAGGGGATGT
TGGGACTTGGCTGAAGTGCGAGGCCCTATAGGGGCCGGGGTTTCGGCCAG
GGACTAATTTCAACCTGTTCTTTCTTTCGGGGTCGGGACCGGGTGAACCT
GCAAGCGAACAGGGATGGGAGTTTTTGTCCAACACGAACCGACCCAACCC
CGTTGCCATGTTGGATCCATCTCACCACATCAATGGAACCATGTTGATGA
ACCATTTTTAAAGTTGCGGGATCAGTAATTAATTGCTTTATAGTTAAAAG
GACAAAAATTAGATCAACGCAATAGTTGAAGGGCTAAATTTGGACTTTAA
TTGTAGGATAACCACCATTTATATACCCATTGTCATTATGATATAGTATT
TATTCTCGTCTCGAAGCATCATCTTAACGAGATAAATGGTATATTTGACT
TGAGTCTAATGTATACACATTTTTCGACCACTAAAATAGGCTTATTGCAA
ATTACATTTTGAATATACACAAGAAGCATGCTAAGTCAAATTACACCTTT
TTCTCACTTTGAGTCAAAGGGCCAACCAAAGAACTACAACATATTTGACA
CGTACTTGGGTTTATATCTTACATTGGTGGGTCTACTCTCACAATGGTTC
AACTGATGCACATGTATATCAACTGTGAGTTCAATTCATCCTTCTTGGGT
CAAGGGTGAAAAATAGATATACATACGAGTGGTAAAGGCTATTATTTTAT
GACTTGTACAATGGTATTGTAGTAGCGGCAAAGTCGTGTAGTGTGGGGTT
GTTAGCTTGTGAAGACATTTATTGCATCTTGGAAAACATTGAAACAAAAC
ATTTATCACTAAGCATTCCAAGTGGTATGGAAAAATTTAATTACTTGCCA
CTTTTGCAATTGTTCCTATATGTTTGCTTCTAATGAGAATAGTTCTTAAC
CTTGTGCCACTTTTCCCACTATGGGTATTCCAACATGGAAGATTGACATT
AAAAGTTCATTTTGCTCCAGCCCCTTCCCCCAAGGTCTGGTACCCGTGGA
AGTCACTGCCGCAACCACCAGATGCTATGGAGCTGTCGCTGGGGACCCTA
TGTGAGCCATGGTTCTTTGCGACGACAGTGAAGGTGGCGGGAGCTCAGTA
GAACCATTGATGATGTTGGGGCCGATGGTGGACTTGGAGGGTCAATTGGA
TAGAGAAGGGCATGTGGCGAAAGCTTCCACCAAGAAGGTCGATGGGGATC
ATCGTCCTTGCCAGGGACGTCAGCAACAGATGGTGAGAGGGCCTTGAAGA
AGAGTAGACTAGTTGTGGCGGCGGGAGGCAACAACCCTCCTTCTCTTCCT
CTTCTTTCGCCTCCTTTGCTTCCACAACTCGTAGCATGGTTTCACGTGGG
AGGATACTGTTGCTAGCCATTGAGTTCTTAGGCACGACTATCTTTTGTAA
TTCGATTTGTTGCCGTGTGGCGAGGGGCTATGATAGTGGGCAGTGGTTGT
GGGGTGTTGCATCAAAAGGAAGGAGGAGGCCGCGCGTGCTTGCCCGATGT
TACGGGGGTTGCGAGGTGGCATAGGTGGATGGTGAGGTGCATAGCGACCA
ATAAGCAAATGGATAACATGGTGGCTCACCCGAGATAGAGTTCATCGACA
AGGACTTACATCAACAGCATAGTGGTGAGCTCCTCTACATCCAACTACAA
GCATCTAATTTCATGAGGGTGGAGTTTGTCGACGAGGACTACATCAACGG
CCACGGTGGTCAGCTCCGCTACATGCAAATGCAGATCTAAGGCCAAGGAC
AGCCATGGACATCCTTAATCGTTTCTTCCTTTTGATCGGGGCAAAATTGG
GATCTCACATCAACAATCCATATGATGCCAATGTGTTACACATAGTGGCA
TAGTATTTAGAAATCTTCTCTCCAACGGCAAACACAGGACGACGGGTTAT
AAGAGCACAAATAGTTAAACTTCCTAATGGTATGAGCTTACCACTTCCAT
GTTATAAATGTCTTTTGTTGATACAAACATTATAAATACTTGGCTTTTTA
TGAATCAATGTAAAATGCATCGTAACCCATTAAACCATGCATTGACCATG
TTGTGTTTTTGTCCTTCCCCCTTTATCTATGTGAGATCAAAAGAACGGTG
GGGGAATATTCTAAAACCAGGTCTATGAAGCTAACTTCTCGTTATAGGAT
CCAAATCCTGTCACAAATATACCAAACCGAGTAGATAATTAGCTAGCTAC
CAATTTACATGGTGATCACACAAGGTTAGTTCAACTAAACTTCCGTCATT
CATTGTGGTCCAAGGCTCAAAGCCACAATTACACCATAGCGTATGACGTC
TATTATTGATTCCTTGCATAGAAACTTAGTAGTTATGGATATATGGGTTT
TTTCATATCCACAAATCTTATGTTTTAAGAAATCCGCATCATGCACTGAT
TGATGTTGTATAATGAATTAAGGTATGGTTGGAACTTTGATGTGATCAAG
TTGGAACAATATATACTAATTTTACATCTAGATTTCCAATTTATAGGTAC
ATGGTAAAGATGAATTAGTTTTTTTTTTGTGTGTTTGAATCCTTCTCTTT
CACCAATTTATAAGTATGTTTTTTTTACATACAAATTACAATTATATGAC
GAAATCAGAACTTAATTTTTCTCTAGGTTGATTGTTCTACTGTTTAAGCC
TATATACATAAAAAGAAATACATTTGCTTGTTTTTGTCTGAATGATATAA
GATATATGTATATAAACCTATATTTTAAACAGAATAGCTAGTTACATGAT
AATTTTGATGATAGGTGATTTAGCAACCAAGTTTTATAACCTTCAGTAGA
GAACTATAACAAGGGATTAGTATGAGAAATATATATTTCAACTAAGTAGG
AATTAACATCAATGATGAATCTAAGCATAACCTGGCTATATAGTTGGCCA
TAAGGCCCGAGGCCTGAAGGCCCGGCCCACGGCACGCCTTTTTGGCCCGG
CCCAAGCACGGCACGGCCCGACTTGGGTCGGGCCCATGCCGGCCCGGCCC
GACCGTCGGGCCCGTGCCGGCCCGGCCCGACCGTCGGGCCGTGCCTGGGC
CTCCCCACCAGCACGCTGGGCTGGCCCGGCACGGTTGGGCCGGCCCGGCA
CGATGGGCTGGCAGGCCAGACCCGGTACACAAAGTATAGGGACTAAAAAT
AGACATATAAATGTCAATGTCTAAAGAATAGGGACCTTAAATAGACTTAT
TTTAGCTATTTATATACCACATCACAAAGAAGAGGGAGGTAAAATAGACT
TTTTTTAGCTATACAATGTCACAGCCCAATAGGAGGGAGAAAATTTAGAC
TTATTCTGAGGAAAAGCACGATGGCCCATCGTGCCTTCGGGCCGGCCCGG
CACGACCCGAGGCGTGTTGGGCCGTGCCTGGGCTGTGAGTGCGGCACGTG
GGCTGGCACGGCACGGCCCGGTGCGTCGGTCGGGCCGTGCCGGCCCGACA
AGCCTCGGCCCAGGCACGGCCGGGCTTGGGCCGTGCCGTGCCGGGCGGCC
CACATGGCCATCTATACCTGGCTATGATGGGAGTTGCACCAGGCAACTAG
TAACACAGAAAGACCATGAAACGCGCGAGAGTAGAGTTGTAGATAGTGGT
GAAGGGAGACAATATTTAACATGCATGATTTTGGGGGAAGAGATAAGAAA
GGAAAGATCAACACAAAAATTTGTCGGACTTTGGGACTAGTGTAGTTTGG
ATTAGAAAAGATGAGAAGATTATCTTTTGAGATTCAAATTACATGCAAAA
GAACATAACATATTACTAGAAAAACAACAATTTCAAACTATTTCTTATGC
ATCAATGCTAACACATCTTTCATTCTAATATTAAATTCTTTAATCAACCT
ATGCACATATTATGTTATGCAAATTCTCAATTTTCCTTACTCAGAATCGC
TCAAATGATTTTACCATAAATTAGCAACGATCTATACTAACCAATTTACC
TTGATGATATATATGCTTTTGGGTGTAACATATCTGAAGTAAGAAACTAA
AGGATTTGTTTTTTTTACCTTGATTTCTATTTTATCCTTGATCACATTAG
TGTTGGAGTAATAGCCATTAGAATATTTTTTTTGCACATCTCTTGGTTTA
TGGGTATTAAATAACATAATTTTTTTGATCAATAATTAGTTATCCTTGAG
CAATATACGACATAAAGTAAGGTTCTAGCAAGGGTATGGTGTGTTGGTAT
TGAGCCAAGCATAAAAACTCTTGCATTATAGCCAATTGTGGGTTAATTCA
TATTCACAAAGTCAGACAATAGCCGGACTTTGGTTGAAAGACAATGCACC
TACAAATGGGCTAGATAGATCTTGGAAGCTAATGTGCACCTTTCCTCTTC
CTAAATGGCAGTTAATTATATATAATAATTGTCATATTTTCTATCTAATA
CTAGGTACCATATATAATCTAATATGAATCTCAAAGGAGGTTGACTGCAT
AGGTTCAAGTACAAATAAATAACTCAACCTAGCCAAGGTCTATGAAAAAC
AAGAGTACAACTTTACTGTCTTTGGGAGGGTATGGCCTCATATGGGTGAA
GCTAACTCAAATAACTATGGAAATAAAGCAAATTTTATAATTTTAAATTA
ATAAGCATGCACCACAATAGCGAATTTTAACTTTTTTAATGCAAATACTG
TGTAATTAACATAACAACTAAAAATAATGAGGCAAATATTTTATAGAGAA
AAAAAAAACAATTTACATCGATAGTTACATTTTTTTTTTGCTAAGTGCTT
AAGACAAACATCACATGCTACATATCAATAAAATAGCAAAAATGTGGTAG
CTATTTTGTGTATCGAGCATGTTCTCTCATTGACCCAAGATCTCCATTTT
GAGCTAAGTAGTGATGCTGTCAAAATAAGTGCACTCCATATGAGAAAATA
GAGAAGATAGACATAATAGTATAATTAAAGCATCTAAAAGTACCATTGCC
AAAATACACCCATTTTACAAAGATATGTCCACAAATAACCACAACGGCAG
CCAAACTGGAGACAAAATAACAAAGATTTTCAATTCTAGATTTATCTTAG
CACTAATATGTTTTTTTTTTAAAAAAAGAATGACTATTCTTAATTACACT
GTATTCTTTTATGATGATAAAACAACTATTGTTGGTATATCAAAAAGACC
AAGGACAAATGCCATAGAAAACGATAAATATGTTATCAAGCAATTTATCT
TCAATTACCATGCCCAATAAAGATGAGACTACATCAAGACATGCAAAAGA
ACATGAATTAAGTAGTTTTATTACAATTGTGGTCACAATTGTTAACATAT
TTAGCATGCTAAGTAGTTTTCTTACATGAATTAAATAGTTCTCACAATTG
TGGTCACAATTCTAAAAAAAAAGGGGCAACAATTAAACGGTAGCAATACG
TTGATGGGAAAAAGACTATGCACGAAAAGGATAATAGTCGGGGTTCAACT
AGTACAAGAGAATGAAATAAATAAATAAATAAATAAATAAATAAATAAAT
ATATATATATATATATATATATATATATATATATATATATTGACCCAAAA
ACAGTGAGGGAGACCCCCACTGTAAATATATATATTAAAGAAAATATATA
CAAGAGAAGCAACAAAAAGAGAATGAAATATATTTTGCAAGCAAATGACC
ACAATCAATTAATGCATTTTTTCACAACTACAAAGATATGCTCAAATGCA
ATGTGCCTCATTCAATTCCTTTCTAAGGACTACCAATCTATAATTTTCAT
GTGGTAGGGTTTTGATTTGGGATCTCTTCACTCTAGGCTTTGACACTAGT
TTCTTTTGAGTACATCTCAGAATATCATAACCATTTTGTCAAAATTATCA
GTTTGATGCAACTTTAGCTAACTATTTCCAAGGTCCACATGCAAGACACT
CATAATAGTGAAAATTCTAGTAAAATCGTCCACTACGATGTTGTTTGGTG
AAATGTCTGTCTAAAGTTGTAGCAAAATTCTAATTTTGACTAAATAGTTG
TTGTTTTGTGAAACTCTTCTTTTGAAGATTGAACAATATATATACATAAA
ACCTACTAAAATAATACTATTATAAAATACCTTTCGAGACAATCCACGTG
TAGGATTTTCATGTATTTGAACTACGTATTTAAGATGTCTTATGAGGGCA
TAATCGTCTTAGATATGACCATGCCTATGTTTACATATTAATTAACTAAA
GGCACATGCGTTCTATATATTTAACCAAAGATACTACATCTCAAATTTCT
TTTTAACATTAGTACCTGCATGGATCAAGCAAAGACAAGCATGAGCATAG
AAGGAATGGATTATTAATGAAGATGATACGGGACCATGTGAAGGCCCCCC
CCCCTCTCCCCCCCCCCCCGGCAGAAAAAAAAGTCTTCTCTCATGGCGCC
GCATAACAATCAAGCCATCGAAGGTAATGTAACATTTTCTGGAGACGGAT
TCAACCCTCATGTCAAATGGACCTAGCCGCTAATTCAACAGGTTACCCGG
GTGCAATGAGTACTTTCAGAAAGTTTTGGTCCCACCCACGATTGTCCAGA
ATATATGACATCGGTCGTGTATGTGTTGCAGCGACGTCGGCCTTGTAAAA
ATATGGTTACAATGTCTAAAGTTTCATGGCTAGATCATATTAATTTTTAA
TTCTTCTTTTGTTTTTCTTTATTAATGTGGACATATTCAATTCCTTACAA
GAACAACCATCCCAACCAAATCTTCTCAAATATAAAGATTGGATATACAT
AATGGGCTCAAGGAATAGTTTTTACAACAGAAATTGGGATAAAGTTACGT
ATATTGAGATTCTCGATGTTCCGAAAATCAACCGATGGTTATAGGAAAAG
TGTATATAGGATGTTGTAATTAAGGGTAGGGGAAAACGGTTGGAAACGAT
ACCATTATTTTATTATTTTTACGAAAACAGACAAAAACAGTCAGGAAATT
TCCATATTTTTTCAACTATTCAGTGTCAAGTTCAATGTAACGCTGGTAGA
AATTGGAAAAACTTCGTTTTAGAAATGGTAGTAGTCGGTACAATTATTAT
TATTATTATTATTATTATTATTATTATTATTATTATTATTATTATTATTA
TTATTATTATTATTATTATTATTATTATTATTATTATATTAGTTTCTCAG
AAACAGTATCGGGCGATCAGGATATTTCCATACCGTTTTCACCCCTAACT
ATATGTTTGCGGTAATATGTATATTTGATGTTGATGGCTCCTATATACAT
ATCAAATGTATCATGTTTGATAAATATGTTTGTAACATCCTCTAACCATG
TGATGGTGACATCATTATTGACCCAAAATGATACTCGGAATGAGCTCTCA
AGCGGGGAATCAATTGACCGCCCCTTTGTGAGTTCAACCCAAGGGAATGC
AGAACATGAGTTGTTGCGGGAGTATATGAGGAAAAGTCGGTTATACAGGT
TCAAGCCACGCTTAGCATAATATCGTGGGGTTCTTCTCATGCTCTTCGAT
GCAGAGACTAACAGAGGAAAGATCTCTAAGAGGAAAGATCTCTAAGGTTC
GATCCCCTAACCCGGTGGCCTTAGACCTTGCCATACAGTTAGTCGAGGAA
TACCACAATGGCTAAACTCTAACGGCTAGGTCCTGGCAGCGCACAGGGAT
TAGGTATATGAAATATGGTCGCTTGTTGACAAGTGGACCAGGTCGTCGGG
ACCTTGTGTGGCCCTCTCGGTGCTCGTTGGAAAGACAACTTCTCGCTTTG
CCGCATGTCCTACCTAGAGCACTATTGACGCTTTCTGGATCCGACTGTCA
GCCTAAGGTGGAAGAAAGTGTGGACATGCACTGAGACCGTCTAAGCGGCA
AGACAGTCAACCATGCCATCTGAAAGCCTTGCTCTATTCGTAGGGGTGAT
GATGGTGCGCATGATAGCCGCACAACCGCTACCACGTAACTCCCATCACA
CACCGTGTAGATATGCGTCACTTAGCATTTAATGCAAAGCTTGCCTTGCA
AATGACAGTACCAACAAGTCACGTTCAGTAGTTAATGCATTGCTGTTGTC
ACAACCAGTCCATGGATTCTAACCCCAAGGTAGGGATGACCGTATCCTGA
GCTTTGATCCCATCCGATGACCCAAGGCAAGACCCTAAGCTTGTGTCTTG
ACCTTTGTCCAGAGGGAGGGCCCCAAGCTCACCCCCACCTAAAGCTGGCA
AAATGGGTCATGCTCTATCGGGCTGAGCCAGGCACGTTGCTACAGTACCC
GCCCTAACTCGGCATAGGCCCACGAGCTACTAGGTCGTGCCAGCACCGTG
TTAACACCAAAATTTGGTAAGATTCTATTGACGAAAAATTCAGGCTCGGC
CGATAGTGCCAGATCTATGTTAGCACGAACTAAGTTGAAAACAGCAACAG
CCTGGGAGATCTGCTTAGCGCTAGTGAAGGTCCAAAAATTGATAAGATGC
GGGCGTGCCAGTTAGTTTGATCCTGCAGCTGACAAAATATGCAAACAACA
GATCAAATAGCCGATCGAAGTCGATGGAATAGTTCCAGCTGATGCCGATA
CTAGCCGATGCTTATACCAGTCGATGTCGATGGGGTTTTGAGCAATCGGC
TATATATCCCATGTATATTCTGATACTTGAGTAAATAATGATATATAGAC
AATCCACTGATAATAATGTTATATAATAATAATATAATCTAATAGAAACC
AATCGGCTAATAATGATATGATAAAACAAATGTTGATCCGAAGGCTAAAG
CATACATCGGCTGAAGGACCGACATCATAAAATCCAAACGATTAGATAAA
TAGTGAAACCTTTGTTGCAATTGGCTAAATCCAACTTGTGTGTAATCCTT
ATAAGCCGATACAACGTCCAGATAACTCATCAGCTGAAACCCTGATGAAA
CCCTTGTTGACAATCAAAGGTAGGTTAGTTTTTATGGTTCTAAGCACGAC
TAAGGTCGACGCAACTAGAAGTATGCAAAGAAACATAAAGTCTAAACAAT
CGAGCCTTTGACTGATTTTAAGAGCGGTGGATACCTTAGCTAATCTAATC
TGACAAAGCAATTTAGCCAATATCGGCAAAAATCCTGAAGCAGATCTCAA
GCCGATACAAGGAAATTGCGCTGCCAAACTAGATTAACAGAGATATATGA
TAAATAGGTAGGAAAATATATCATCCGAACCAGAGCGATCCAAGAGATCG
CAGCGATGCAACCTTGGACAATACCAATATAGTCGATACAATTGCCATGA
CCGGCGAAACGTAGGACTTACCCCTTCGCCGAAGACCGAAAATCGATACA
GCCCCGCGTCAGGTGCCAAGTTTCGCCAGTGATAAATAAAACCTCGAGAA
AGAGTAGTTATATTGATCTGTGAGATAGTTTACAACGACTACGGGTGTAC
ATATTTATACCTAAGGGTAGATACTAATCCTTCTTGGAAAAGAAAGAAAC
TTTCCTAAAGATAAAAGAAAAACATAAAAATACTTATCAAACAATAAACA
CATTTTACCAAGGATAAAAAAAAAAACTAACAAACTCTCCTAATTACTCC
CTCCGGGTTGATAATACTTGTCGTTTTGGACAAGGGCACGATCTCCAAAA
AAACAACTTTAACTATTATTTTCTATTATAATATGTATAAAAGTGTTAAC
AAATATATGATTTTATTAAAGTACTTTTTAAGACTAATCTATACATGTAG
TCACCATATTTGAAAGACAAATATTTTAAAAATAATTCATAATCTTCCCT
AAAAAAATGATTCATAATCAAAGATTCTAAAGTTTGACCTTACCCTTGTC
TAAAACGACAAGTATTATCAGCCCGGAGGGAGTAATAGATAAACTGCCAT
ACCACATCCTCCTTGAACTCGGTCTCCACTAGATAAACTTCCTTTAATCG
ATTAATTTCCTTAACCGAATCTACCAAGAATCCAACTATTGGCCACCAGA
TAATTCGCATCGGTCGATTTCAGGACTCTGAAGCCGATACTGACTCTAGA
TTGATGATGACTTCGGGGCTTACAAAATTTTGATGTTAACAATCGAACAC
TAGATAAATACTTCCTAAAGTTAAAAGGAAAGTTACTAAATCTTGCCTAA
TTAATAAATAGAATTAAACTATCATGCCGTGGTCTTTACGATTCTTCCTT
GAACTCGGTCTTTTCAGGATAAGTTTACAAGGATTAAATACAAGTTGGTT
TTAGCTGATTGCTACAAAGGTTTCACTGACATCAGAACACCAGCCGGTGT
ATGCTTAACCTTTGGATCAAACAATTATTCTATCATATCATTATTGACCG
ATTGGTTTCTATTGGATTATATCATTGTTTAATTACATTATCAGTTGATT
GTCTATATACCATTATTTACTCAAGTGTCAAAATATACATTGAACATATA
GCTGATTGATCAAAACCCTATAGATATAGGTTGGTATCGACATTGGCTAG
CATTGGTATATCGGCTTATTGGCCAATTGGCTCTTTGATCTTCAATTTAT
ACATCTTGTTAGTTGCAGGATAAAACTAGTTGGCACACCCACATCTTATA
AATATTTTGGACCTGCATTGAAGCTAAGTTGATCTCCCAGGCCGCCATGC
TTTCTCATCAACACACAGCCCGTCCGACCATGCCATGGATGGACCGACGC
CATAGCCCATGGGCCTGCACGACATGGCACGGCTACTTTGCGGATTGTCA
CGGCCGGACACAACAAGCAGTGTCTGCACGACACATGGGGCACGACATTG
GATAATGCATCTACAAATTCTTCTGCATCAACACTTTGCATGCCATATTA
TTAATCTAATTGTTAAAAAAGGGTTTAAGTTATTAAATGTACACATTGAG
GCCATTCGTTAAGCAATCACGTTCTAACCATCGCACCAATGGAAAAGGTA
CTGTGTGGCATCGGATGAGCGTGCACGTAAGTTTATCACCAGTACAAAAC
ATCGGTGGAATGCCACTTATCTAATGTTAAAGTGTATTACATTATAAGGA
TTTGCTTATTATTTTTCTTCAAACACGTGATGTTTTGACAAGTGATGGGC
AACTGCTATTGATAGACATATACTTAGTATGTTGTTGAGAGGTTCTTTCA
ATTTCTTTTTATCTGAACTTCTAAAGTATATTATCCAACAGCTAATTTAA
ATTTGCATAAGATTCTTGAAATTGCCACTTTGTTCAAAGAGTATGATAGT
GATGAACTTATAGGACCAGCAGTCTTTAGTGTGAAACAAAATTATCTTAA
ATATTGGAAAAACCTCCCCATGTTGTATGCTTTTGCATTTATTCTTGATC
CTAGAGGGAAATACATCGATTCCTCAATCTTTGTTCACTTATTGGAGAAA
CTAAATATGTTGATTATTCCAACTATTATTCTGATGTTAATACTAAATCA
TTTTAGGTGTTCCAAAAGTATGAATTAAAGTTTTAGGGAGTCACATTGCA
AATACCCACACCCGCCCTTGCAACAGGTAAGAAAAATCATAGTGTAGCAG
AATTTGTGGAGGCTCATCTTCCAGCCATGGTGGCAATGGTAGTTCAACCA
AGTGTTGACGATAGAGTTGTCCAACTATTTGGATAGCATCGCCATCAGAC
ATGAATCGTCGCACTTCAATGTACACAGGTTGTGGAATAATCACAGGATG
TCATATCCTCTTCAAAACTAGCACGAGATGTATTGATGGTACCTGTATCT
ACGATATCCTCCAAATCGGCCTTCAAACCTCTACGGACAAATTATTGAGG
ACCGAAGAACATGTTTGAGCAACGAGGACGAAGAAATACTACTAAGCATA
AAAGGATAGGAGCTAGCTGCAGAACATACACAATACACTGCTGACAACCA
GGAATTGGCCACTCAGTTCAAAACCTTCATTTAGATCAGGAAAAAATAGA
GTAGCTAATTTTTTATTTTTGAGTATTGATCTGTAGGTTGTACTCTTTTC
TTTGACATTTTTTTCTCAACTATAAGTTTTTACATGAAAAAGTTTAACGG
GGCATGATATATCATGAAAACATCAATTACTCTTTTTCCCCGCGCAATTT
CCCAATATATTGCTAAGACTATTTTTTTCAATTTTTTTATTCACGTCTAC
CAATTTCTTTCCTTTTCATCCTTTCTTTCTTAGATTTTCAATCAAGTCGC
TGGCTGTGCCATTCAATTTTTCACTGAAAACTGCGCTTGGAATTAGTTGT
TAGAGTTAAGTCGTTTTTTAGTTTGCCGGATGGAGGGCCAAAGAAAAACC
TCCAATGTAAAACCTTGCCAACCCAAAATATTGATATGCATAACTATGAT
CTCCTGCAAGTTGTTAATTTTATAGCTGAACACTACATTTGGGGTTCTAA
ACAGTACTTGATTTTGCGGCGTTCTTTAGATGATGGTATTGTTGAGATAA
AATCACATAAGCATATGCTAGAGTGGTTTAGACTCAATGTAGATAAGGGG
GTTGTGTGCGTCGATGCCCAAGCCAATAATTTCAATGGTCCATTGCAATT
TTCACCCACAAAATGTAGGTGTCATCCTTCAGTAAGGCCTAGAGCATGGA
TAAGTGAGATTGCTACAAATTAGGGAGCCACAAATGAGAGACACACAAAA
GAGAGCCAAGAAATAAAAAAAAAGGGTTCAAATGATAACGATGCGGTAGG
AATTGATGATGAGGGCATATACTCTGACACTGAATCACTTGTGGCACATA
GTGATAGTAGCTATGATTCAGATTTGGCCGAATCTACTGACTCTAATTGC
TCTGACCCTAAGTTTGATCCTGATCAAGAAATAGTTGACGAGGATGACGA
CGACGACGATTTACCTATCTATGCATATGATATTCATGATCCTTGTATTG
ATGTTGATGTGGTGTTCCCTGATTGGATCAATGCAAGTTAGCAGTTACCC
ATCATATTATCTTGAATGATCATGCTTTTGAAACCAACAAGAAAGACAAG
TAATGTCTTTGCATATCATGTTCATGATGCTTGTATTGATGTTGATGTGG
TGTTCCCTGATTGGGATCAATGCAAGTTCGCAGTTACCCATCATACTATC
TTGAATGATCATGCTTTTGAAACCATCAAGAAAGACAAGAAAAATGTTTA
GAGCCATTTGTAAAAGAGCGGAATAGGGTTGCGAGTGTCCTTTTTTTTGC
ATCTACAGCCCCCAAGTACATTGGATGCAAGGTACTTTCAATAAGTTGAA
AGCTATTCATTATTTTTTTGTAGGTTAAGACAAGTGGACCAAAGCACACT
TGTTTATCTTTCAACAAGTATGGTGAAATGATGGCCTCAACTAAGTGGGT
AGTTGATCGAGTGGTGGACTTGTTGCGGGATAACCCCTCAAGGGGAGCAA
AGGATCTGCAAGCACCATATTAATATCCTATAATTTAGGGTCTTCAGAGG
ATAAATGGAAAGTGGGATGACAGCTACGATCTTCTGCCTACCTATCGTGA
AGAGCTATTAAGATCAGTGCCAAGCAGCTTAGATGAGTTGGACAGTAAAG
AGTGCAATGGTGATGTCTGCTTCACGAGGTTCTCTGTTGCTCTCAAACCC
TATATCAATGGGTTTTTGAAAGGATGTAGGCGTTACATAGATATATACTC
CACTCACTTGACTGGAAGGTCTAGAGGCCAGTTGGCATCAGCTGTTGCAA
TTGATGGTCATAACTGACTTTTTCCAGTGCATATGGGGTGATTGAGACCG
AATCTAAGGAAAATTGGACTTGGTTTGTTCAGAACATGAACAAAGCTATT
GGTACTCCAAAAGTTGTCTATTCTTTAAGTTGTTTCTTGCATGCTCCATC
TATTCAATTTCAACTGAATAACCAAGAACTATAGTCCTATTGTAGGTTTG
GTCATTAGTATAGATGCAGGCAAAGGAATATAGAGTGTTGTAGATGATGT
TTATCCAGGAGTGGAACATAGAGAATGCATGAGGCACTTGTGGAAGAACA
TGAAAAAGAAGTTCCATGGCCCTCTATTTGCCCAAAATATGTGAGCGGCT
ACCAACAGCTTCATGAGTGAGATAGAGGAGAAGTGTTCCGATGCACTTTC
CTGGTTGGATAACAATCATTCATACATTTAGAGCATAACCAAATTTTCTG
AAGAGTGCAAGGTAGATTACATCAATAATAATCTTTCTGAATGCTTCAAT
AGTTGGGTCTCAACAACCAAGGATCGACGGATTGTGGACATGCATGATGC
AATAAGACAGATCATCACAAACAAGTTTGTTGTAAGATGGAATATTGTTG
GTAACATGGAGGAAAGAATAATTCCAGCTATTACAAAGTCTCTGAATGCT
AAAAGCAAGAATATCCAGGAACATGAGTTATTGATATGTGAAGCTGGAAC
AGCTGAAGTAACTGTGGGCACCTTTAGGCATGCAGTACATTTGGAGAGTA
ACAAACATGTTCCTGTAGGGTTTGGCAAGTGACTGGAAAGCCTTTCGGTC
ATGCTTTAGCTTTCATTGCGAAGCTTAGTAGGGATGTCCATATCGATGAT
TTTGTGGATGACTGGTTCTCCATTGAGAAGTTCAAGAAGGCATATGTAGG
GACTTTCAGTCCAGTGACATTGAAGGATAGATGGACATGTTGATATAGGA
TATAAAATCAAGAAGCCTAAATTGTTACGGAACCCTGGGAGACCAAGAAT
GGCTAGGATAAAGGCAAGTGATGAGGCTGGCACTAGTAAGAGAAAATAAT
GCACTGAATGTAATGAGCTAGGCCACACGGCCAAGACTTGCCAAGGAGGT
CCCACAGCAAGTCAAAAGAGGAGGCACTCATCTTTAGAAATTGGAACAGT
AGAGAGGGGAACAACGAACCAAGTGTTGCACATCAAAGTGAGTCATGTAT
TGCTCTTTCCTTATATTTATCTTCAATTTTTGCTTATTTCAGATTTTGCT
TATGCTTATTTTGTTATTGTTGATCTCTCTTAACCATCAAGTGCAAGTGC
AAGGGAAAGGGTAAGTGACAGTGGCGATGTAGGTGGAAGGGGAAGTGGCA
GTGGCGATGCAGGTGGAAGGGGAAGGCAATGAAGAGGAGGGAGGCTAGCT
TCATGGTTTGCATGATTTGGACATCTATATGCCCCTTTTAAATAATTTTG
TGCACTTTTGTGCTAATATGGACTTGCAATATGATCTGGACTTGTAATAT
GTGGTATTGTGCCTTCTATGTTGTGCACATGTAATGTGTGTTGTTATGAC
TATGTAACACTAAGTAATGTTTGTGGTCTATGACATCTATGTATTGTGGC
TTATTTGTGTTGGACAATTTGTAATGTTTGCTATATATATGTTACTTGTG
CTATTTGTGTCGAAATTCTGTTGAAATGCTGCTAGAATTATGTTCAAATT
CTATACTTGACTAGTATTTGTCATTTTTTTTGTTAAAGTACAAAAACATC
ACACGAGATGTGCTCATATTTGAATTATTTATCACAATCTTATATCATTA
CATAATAGGGTAAAATCACACGATGAAAAAAAGGGGGCAAAAATGCAACA
ACCACTAAAGATATAAATGTCCTTTCGCCCCTGGAACTAACACCGTCAAA
AGTGAGGGCAACCGTCAGGTTTGTTTTCAAAAAAGTGGGGGCAAATTTGC
AAACCCTAAAAAGTGGGGGTAAAACAACAGTTGGGATTGAAAGTGGGGGA
ATGGATGCAATTGCCCATTACCACATTAGTGAAATATTGTGTGTGATTAA
GGACATAGGTGCCAAAGGTCTCAATTGAATCTCTCCCTCGACCACAAAAA
CCCCGATCCAAAATTACTTTCTGTATTTCAAATCCTCTTGAATTTCTCAT
TATCAAATTCTAACAAATTCCTTGAGTTCCTTTCCTTCGAATCCCCTTAA
TTTGTTGAGTTCAAATATCAAATTTGTATTCAAATCCGAACTCGAAATCC
TCAAATAGCCTTTCAAAAGCTTCCCTAGAAATTTTCACTTGTTACTATGC
ACATGGTCTAGAAAGCTTCCCTAGAAATTTTCAAAAGCTTCCCTAAAAAT
TTCCTCTCCCTCCTCCCCTTCCCTCTTCCTCAAGTCTCCCGCGCACCACA
AGCCTAGCCCAACACTAGCCTCCTCTCTCTCCCCTCAACCCAGATCAGCA
ACGGCCCGATCCCCTCTCCTTAACTCACGCAAGGCCGTCGGCACACGCCC
AACATGCATGCATGCACCACCTCTCGCGCGGGTCCATATGTTAGCGACCG
TGCTCCCCACAGAACCACCTGTCAAGCCCACTCTCTCCTCCCATCTTACT
CTCTTTTATGATCCCTTTCCTTCCCTCTCTTCTCTCGATTCTTTTCTTTT
CCATCCTTCCCGCTCAACGTCTTACGCGCGTCCATCCCTCCATATCGAGC
CCCTAAACCGACACCATTACCTTTTCACGATGCCGCTCCATGTCAGTCGC
TATCACTCTGCCCACTGCGGTTCCACCACCACCAACCTCAAAACAACCAA
CTCAACGCCACCACCACACTCATCACCACTAAGCGACCACGCTCCAGCCA
TCCCCCGAGCCCTATTCATCGATGGAGCTATTTTCCCCAAATCTCATCCG
TCGATGTTTTGTCGCCACCATTCTCCTCTTCTCCTCTGATGAGCCCTCTT
TCTCCCCTCTATCTTCAATTGGTGAAGAGTCACACCTCACCCGAACCATC
ACACACCCAAGTCACCGCTCTATTGGTCGCCGCACAGCGAGGGCCGCTCG
CCGCCACACTTGGCTCCACGCTACTAGCCCCTATCATGCATCATCTACCC
CATCCGAGCCATTCACCCTTCTTCACCTGCCCACTCAATGTGCCAATGGT
CTCCGTCGGCTTGAAACCACCGTAAATTAGTGATGCGCTAGTGAGTGCCA
CCTGTCATCGATATTTCTAGCTAGTCTCCTCCTTCCTTGGTCAAAGCCTG
CATGGCCTACCACGTCGGCCGCTGCGGGCCACCACCCCTACACTCCCACT
CGCCAGCCTCTCACCACCTAGGACACGTGTGCATAGGTCGACTTCAACCC
ACTGCATTTCCAAGTCCTTATGACCCTCGTCACCCTTCTTCCTCTTTGGG
CTAAAGACCAAGTCCGTGCCCCCAGTTTCCTTAAAAAAATCCAGTTTATC
TCCTTCTTCACCCACTCAATGACTTGTGGACCCACTTGTGATTAGGGATG
CAAGCGGGCCAACCCATGAACCCGCTTATAAGCAAAATTAGTGGATAACC
CGCGGATTGACCCGCGGGTTACCTATTAATTTGATCTATATATGGGTTTA
TGGATCAATCCACTTGTATCTCTAGGTGCGACAAACCGGACCACAATGCG
TGAACCCGTGGGTTACTACTTATTTGACAGATAAGTAGGTTCACCGGTCA
GCCCGCTTGCATCCCTACTTGTGATCCAAAGAATATTCTTTTCCAAATTT
CAAATAATTCCTTTTCTATTTCCAGAAAATCATTTAAATGTTCAAAAAAT
CATATATCCCTATTCGTAACTCCGATCGATCCCATTCAAGTCTCCATTTT
TTTTTCTAAGATTGAAATCTACCAAATGACACTTATAATTATTAACAATG
GTATTTTATTTTAGGATTTTGTTTATTTTTCTCTTTGATGCACGTAGTCG
ACGACGACAAAATTTATTTCGGACGAAGATTTTTTAAGACTTCGAAGACG
AAGACAGTGGCAAGGCACTTTTTCATCATATTGCTCCTTGTTTTAGAAAT
GTTTTGTTTGCGAATTGTATTGCTAGTGAGCACGTTAAATTTGACTGGTC
TCAGTTCGCACGACGAACCAACAGACCTACCCAGTAGTTGCATTACTCCA
ATAGGACGCTGATGACCCCCAATCCCTTGTCGCTCCACCCCGTGGTACCT
CGGTAAACCGTGCTCATGAGCTCACATCACCCTTGTTTGTTGATGTGGAA
AAATATGTTGTGAATCCTTTTAAAAACTGACACGCGGTGGTTTATATTTT
GCATATAAGGACTTATTCCTTGGTAATTTTATCCGAGCTTCTCATAGTGC
GACTATATGGGTGGTATGGGGCACCTCTGGCTAAGTAAATAGTTGGCCAA
GTATGCCTTGTTTCCAATAGTTGGGGAATGCCCCGGATGAGGAGATGTGA
GTTGATTTGTTGCGCTAGGCACAAAACAAAGTTTAACGTGTTATGCACGA
TTGAGTAGCGGCATCCCGTATTCTTTAGTAGACGAGGGCCGAAGTTTCCC
TGATGCTCAGTTCAAAGAGAATCCTTCTATGTGACATGAGGTACCCCTAG
TTGGATTTGGAAAGGCCTTGTCACAAACCTTCCCAGCTTGGCCAGTGAAG
GAGTAAGATCGCATCTTGTGGGTGAAGTTTACAACCTCTGTAAAGGTCTA
CTAATTCGAAGAGTCTTACAAATGGTAATGGGCGAATGTGTGGCGATTCC
TCTCACGTAGATTTGTTTGCCTATGCTTTGCGAAAGTGGTTTGTGGGTTT
GGAAATCATTACCAGAATCAGTCGTGGTGACTGATGGAGGACCATTACGT
GGTCTGAAACAATCTTGTGTAGATCAGGATGTCAATTAGCGTCATATATT
AGGTTTCCCGAAGGAAAGCATTGTGTGTTGGAGACTATGGAAGGCTTTAG
GACCCAAAGAGATGAGTTGATGAGATGGGCTAACGTTTGATGGTTTGAAA
GTGAAAAGGAACTAATATTTGTCTAATGTCATGATAAGGAGTTGGAAGCT
GCCTGAGGGCTGATGGTGTTCCACCAATGTCATGATAAGGTCAACCGGCA
GAATAATTTTAACCAACTAATATTTGTTTTGTCCGCTTGAGTTGTTGCAA
AGCAATTCGCGGACAAGATCAAGGCATATGCTTCTTTCCGACCACTTGGT
AAACAATGCCACACTTAGTGTTTTGGAAAAATGTTTTCAAAATTTGCGAA
ACAAACCCAACCCTCCTTTCCAGCCTGCATTCTCAGTTACCCATGACTTA
CTGAGTACGTATGTACTCAACCGCCGTTTTTTCCTTCTCGAGAAGAGAAG
TGAACTTGATGGTTAGGGTTTCCTTACAAATCCCAAACCGTTGTTTGTGG
ATTGGGTCTACCTACACAAGGTTTCGCTGTTGCTACCCTGATTGCCTATT
ACACTCCAGAAGTTGCTCCGAAAGTGTGAACTCTTAAAGGTATAATATAT
ATGTACCGCGTTTAGTTGACATGGTGCATCTCGATTGACCGCGGTACCAG
CAATTGTATCCTGAGACTAGTACCGTTATCGTGGTTCCAGGGGAGTCAGC
TTGCGTTGATTTCCTACGGCGTACCCTCTCAGGTGTCACTGCTAGGTGGT
GAAAGGGCAGGGTGTGACAAGTTTCTTGTGTGGCCATTAAAGAGTAATGG
TTAGATGAGAAATCCAAAAGCAATTCATTGAAAAAGAATGAAATACCTAC
CATACAAAAGATAGTGTTAATTATTTTATGTACGTAAAGTAGGTATTGAA
CTTTATAAAGTGTTGAATTTTTCCTTTCGAACATCAAAGAGTGGTAGCTA
TAACTATTACATTTATATGTGGTCCGAGATTTTTTTAAAGGATTACTGAC
CATCTTGCTCCGTGTTTAGGAGGCTAGATCATGCTAGAGTAATGGTGCAA
TGGCACTAGCCAACATTATCATTTGGATAAAATAGGGCGATAGGTTCTGG
ATAACGCAACGATACACTATTCTTGGTTTCTCTAGAAAGAGATAAATGCT
CGTCTTTTAGGGGATGTGTCGTTCACCAGAGGTAGCACGGAGCGAAAACG
AGGATTCGTGGACTTTGCATGTGACAAGGCTAGTGGGACCAATCACCAAC
ATATGGCAATAGTGCCTGGCAGTTTCAAACTAGTGCCTAGCTCATTATTT
GTCAAAGTAGCAACGCTAGCTTAGATATATCGACATCAGACTTGATGTTG
TCTTTGTAGTACTTCGTTCTCCCAATCTAAATAAAACTAGATGAAACTAC
ACACGTTTTCCGCGGGAATATTGTATGGCAATGGCACAAAATGAGGTACA
AGATGGATTTGCCCCAACTCTAGTTTTTCCATGTTCTTATTTATGAATGT
TGAATTAGCTTGGATACAACTATTTAATTTTTTTTTAATATTGGAATTAC
CAAATCATCTACACCTCAAAAGGCCCCAGAAATATTTTTCCTTCTAATAC
TAAAAGTAGCATAGGGGCATCCATGGAAGCCACCATATGTGTTTGTTCTA
TCTTTTCATGATCTTTGACTGAACACCTAAAAATACATTGGAGCATGATG
CAAATGTCTAGGATGAACATGACTTTTTCTAATACTATAAGACTATCATA
GATATCAATTGATGTGCATCACCCAACCAACTTGAATCAAAGTCACAAGA
CCATGATGATGTCCACAATTATGTTAGGTTCTCTAAAAACTTTAGAATTA
AGTTATAATTTTCAGCCAAAATGAACCTTATGCTAAATCTTGTATGATTC
ATGGTGAAAATGTGGATATAGTTTAAATGAATATATCCAAAAGTGCATAT
CACTAGTATCTAAATACTTGACACATCAATGTATGATTATAAGTACCAAA
AAGTAAGGTGATGTCGTATCTTATATTAGATACTCTCTTAGGAAGAGGAT
ACTATATGGCTTGGTCATTATCATTTCCAAGCTTGTATATATCAGCAATA
GATTGGTGATGTGGAACATAGCATCAACAAAGGCCCAATGTCAACGTGTA
TTAGTAATATCATGGCGTTGAAAATTTGTTGATAAATTTATAGACTTTAC
CAATGATGTATTGGCATATCGGTGATTTTTTTCAATGATTTTTTTTTTCA
GATTTGGGGCATATTCCTGATCCAATTAGGAAAAGAGAAGGAAGTGTGGT
CTCAATCCTCATCAACAAATGATCATGAAGACTTGGATATTGAGTTAAGG
AACTCATCCTCTAAATGAGATGGTATTTCAAGATAATATATTGTAACTTG
TGTTCATAATTTTTTTAATGTTTTGTCTCTCATTTTTTTAAGTGATACGT
GCACTGTTTATGATCTTGAAGTTGAGTTTGAGACCACATTTCTCTACATG
TAACGGTTCACTAAATTTGGTACGAAACTCATGCGTTCCTTTTTTATGCT
GAAAGCATGCATGCTGATATATTCTTTTGGTTACCAACTTTTATCAGATG
ATATCATGTTATACCCAAATGTTATGCAAAGCCCCAAACATTATATATTA
TCTATAAAATTAATATTAACAAACTATGTGTTATTTACCCTTTTAGTATG
AAGGTTCATGCACAAAACGAAAGTTTATTACAATCCTTTGAAATTTAAGT
AAGAATAATCAATGATAGAGAAGTATCATTGGGTGAGATAATGTAGGGTA
CGCTTGGATATCTAGAAAGGAAAAATCCTATCCTTGATGGGAAAGGCATG
CCATTTGGTAATGCTAGAAGATTCTCGCTCCGCTAGAAAAGAAAAGGCTA
ATAATGACATCAAAGACCTTGCGCTGGTAGAGAACCAAATTGGGCCTACA
CCCACAAGAGCAAGAAAACGTAGAAACAATGACGAACTCACACACGCATA
TCGTCATTTAGCAGACTTTGCATCCAAATAATTTTATTTGCTTCTCTTTG
CTATGCATGATAAAAGAAATATAAGCTAGCGATCCAAATGTAATGTCTTC
TCTATCATAGATTCTTTGGTTTATTCTATTAGTTTGGATAAGGAAGCTAT
AACATCCTTTGATGTATATGCTAAAAACTAAAATGTCTATATCCAAAATA
AAAGGTTGCAAACATGCCAAAAGATACATACACCTATAGGTATGAAATCT
TGAAATTTAAATACAGAATTTTTATTCAAACTAACTAAAATTGTTATTTG
TTGCTCTATGGAGTATGCGACAAAGAACTATTCTATGACAATTGTTATAA
AGGGAAACTAACAAGTGGCATTATGATAAGTAAGCAAGTTAAGGGAATAT
GTAACAAACGAAAGGGTATTGCGTACATAGGGGTAATGGGAAATGTTACT
CCAAATTATGATCACACAATAATCTTACTAATTCCATTAGAGAATTGAAA
CCAACAACCCAAAAGTTCTTCTCAAAGAAACCATAATGACAAAGAGCTCT
ATTGCATTCAAGGTAAGAGGAGCCTTTTCTATCCTAAGGGACAGGAAAAT
TTTGTTATTGCATGCTTTCAATCAACACCTACAATTGCCATAGTCTATGT
TTTTGTTGAAAACAGATCCAATGCATATTTATTTATACGACACATTTTAG
GAGATAATGCTGCCTTTTCTAATTCAAAACATGCATCAATAAAATCAGCT
GAAAATAATCTTGCAGTACACAATTTTACACATATATTTCAGTAAGGTTA
ACTCAAAACAATAACTGACAGATAAAATATGTGTGTCCTGTTTTAATTTC
TGCACAAACCTGAATACATGCTAGTTGTACTAACTATTCAAGAAGACCAA
TGAACCACATTAACTTATTTATGTCTATTATGGCAAATATCCATATTGAC
TAATAGACAATCGTAGGGTAAGCAAATATGTTTGTTTCATTCTACCATTC
TGGATTATTATGGTCGGCTGCCATATCTAAATAATAACGTGGTTCTCAGG
TTCCACCCCAAGTATTATCTTGGTTTAATTCATATTAGTCAGTGCCCACC
CTATGTTCATGTATATATTATTATTACCTTGTATTCAATCACATGGGTGC
ATTACATATTATCTTCAGGTAATGACCTCAGACGACGAGAAAGATCAGAG
ACATAGAATTTCATGGTTTTCTTTTATCCATTATTATTTTAGATGTATGC
AGTTTTGGCAATAAGCTACATGTTGTTTTAGTTGTACAGCATTAATAAGA
TTGGAGGCTCCCTGGAAACTCCCGTTAGTGTGCTTTCATGCATGTTACGC
ATAGAAATTCATATGCACGGCAAGATTACTGCAACGTACATTATCATTAA
CTAATTAGTGCTCATATCATATTGCCCTCCGGAATGCCAGTACTAAGTTG
CCTATGTTTTCAGAATTTCTAACCTTGCCAGTCTCACAACTAATTTCTTT
ATGGAAGTAGTGTGACTGTTTAGACGGCAACTGAACAAAGCAAAGTGAAG
TTTGGCAATTCAGTAGCTTAGCATAGCTTTTCTAATACACTAGTTAACTA
GCGTATACTAATTAAGTCATGTGTAATTGGAAATTGATAAGATTAGCCGG
TGAGATGTAAAGAACCGGTGGTTATGTACCACTGAATACAACATAGTAGT
ACTCTCTAATGAAGCAATAGACCACCCCTAGATGTGGAACCGATAATTCT
ATCTAGTTAATACAGTACGTGGCCAGGAAATAAAATCCACCACAGTGCGT
GCATACAGCAGCAGTACACTATCACATGCATTGGTTTTGTTTCTGCACGT
CATGTCAGCCCAAATGATAGCAACAGCAAGTAGCCCAAGAAAGAACATGT
ATTGCAAAACAAATCACTGATTAACTAGCCGTACGTCTAAGCAGCCCGGA
CCCCCAAAAAATACAGTAAGAGCAAGAATAGTAATGGGCTATAAGCAAGC
TATATGCTTATGTAAAAGAGAGAGATAAAAAAAAGTGGGTAGTGTTGGCT
CTCATACAAGAGCCAGCTCCACACAAGCTCCAAAAAATTTGCATTAAATT
CATAGAGTGAGAAAGAGAGAGAATGGAAAAAATAAAGTTAACCTTATAGC
TAACCTGTTATACAAGTTAGCTCCAACATTGACTTATAATAAGCAGTGAG
CTCTGCTATTAAACTTGCTCTAGGGATTCTGAAATATTTCTTCAGACAAA
GCATTAAGTGCGTTCGTTCAGACAAAGCATTAAGTGCGTTCGTTCTCGAC
AAATTTCTAGACTGACCTCAATCGCCACACGGGGAAATATAGTTTTTGCC
GTCTTTTCAGGCCGAATTTTCCTATTGGCCGTCGTCATTAAATTTATCGG
GTATAATAGTGAATCCCCTACATGTAGTAGCAACTGTCCTTATAGCCAGA
CGGCAGTGGACACTTTAAAGTTGAGCCCAGATTGCAGCAAGCAAGCATGA
GGATTGGAGGAAGGAGATCAGAAACGCACTCGTCGGCAAAATCCAGGCGA
GAATCTCTCGGGCGGAGACGTGCGGTTGGGGGAAAGAGGCAAAGAGCTCG
AAGAAATAATCAAGATAAGCAGATTCTTGGGGGAGGAGAGAGAGAGGGCA
GCATGGCATCTGCATAGTGCAGATGTTATACTAGTAATTCATCACACCCA
CAAAAAAATTTGCAAGAAAAAATCTGCGGACGCATCACGAAGGGCCATCA
AGCCGGGCGGGGGGCAGTTGCTACAGGAGTTTGGCACAGGCAGCGAGAAG
ATCCATCGGTCCTCGCAGGTTTTCTTCTTAGGGATTTCAGGAAAAGACTA
GTAATAAACTAATATGAGACCCCCGTTCCCCACCACTAAGCAACAAAACA
AGAGAAGATTGGGGGATGGGGACAAGAAGAAGAGCAGATTGGGCAGGAGG
AGGAGGGGGGAGGGGGGGTGCGTACCTGGCGCTGGCGAATTCGTAGAGCT
TGCCGCGCGGGGAGAAGACGATGAGCGCGACCTCGGCGTCGCAGAGGACG
GAGAGCTCGAAGGCCTTCTTGAGCAGGCCGTTGCGGCGCTTGGAGAAGGT
GACCTGGCGGCTCGTGGGGTTCTCTATCCGCTTCATCTGCGTCTTCCCCC
GCACCATCTTCGATCGCCGATGAACCAACCAACCACACGAGCGGCTGCGG
CCTGCACGGCGGAGGAGGAGGAGGAGGAGCAGCGAGAGATGCAGCTCTTT
TCTTTTTTATCCCAATTGGAGGGGCGGCGGACAAGGCAAAAGTGGTAAAA
CGCAAGGGGATCTGAGAGTCGGCAAAGGGCGACTCACCAAAAAAGGCAAG
GAGTGGTGGTGGAGGCGCTGTAGGGTTTGGCCGTAGCCAAAGCTGCTCGC
TCGCTCTTCTTTCTCCCCGACCCCCTCTCCCTTCTCTCCCCTCCCTCTCC
TCCTCGGCTTTCCTTTTTGGTCCCTGCGGGTGTTGCCGTTTCCCTTTGTT
CGCGTAGTGGCCACCCCACCGCGCGGTAGGGGGAGACAGAGGCAAACGGC
AACAGGAGGAGTGCGTGCGGTTGCGTTTCCGTTTTTTATCGTCATCATGG
CCACCGCACCCAGGGGCAGAAGTGGTAATGCATCCGGGCCGAACAAACAA
GGAAAGCGAGGCCGAAATTTCCCATCCGGCGAAAAAGTTGGTTCCGCTTC
CGCCCCCCCCCCCCCCCCCATTGGCTGTCTCTTCTCGGGGAGAGAAGCCC
AACATTATTGGTGCCACAACACGGGTGCGCCGCATTTTTTGCAATTACCC
GCCCGTAACCATACGCTATTTGCATTGCACCCCCTAGTCCATCCAACCGG
GACGAGGACGACCACGACTTGAGCGAACCTCCAACCACGCCCCACGACGT
GTGCCGCAGTGACCGCTCTGATGACTGGCTGCCTTTTGGTTTCTGTCTTT
GACACCCCACCCGATTGGCTGCTCACCTCACCCCGAGGTAAACTAGTGAC
TTTTCGACGTTAAAACACTTTGTCATGTTCGGTTGAATAAAATACTGTAC
CGGACAATCAGATCTCGCGCTCGACGAGGATTATAAAAAGATCATGCTCA
CTCGATTCACAACGTATTAGTATTACGAAAAGTTCCATCCTAACAGGTGC
TTTACTCGTGATTGTTCCAAAATTACTGTTCCGAGAGAATCTCCACTACT
ATTTCACATCAAAAATCCTAGTACTAGCTAGCAGCCTAGCACTAGTAAGT
ACTACTCCCTCCGTCCCACAATATAAGGGATTTTAAGTTTTTGCTTGCAA
CGTTTGACCACTCGTCTTATTTAAATTTTTTTTGCAAATATAAAAAACGA
AAAGTTGTGCTTAAAGTACTGTAGATAATAAAGTAAGTCACAAATAAAAT
AAATAATAATTTCAAAAATTTTTGAATAAGACGAGTGGTCAAACGTTGCA
AGCAAAAACTCAAAATCCCTTATATTATGGGACGGATGGAGTAGTAGTAA
AAGCAGCATGAGCATAGCTCACTTCCTTAGGCTTTTTTCACTGGGATTTA
CTGTGACATTTCAAATCACATGTGCTCCTATTTCCTTTTGGATCAAGAGA
TGAGATAAAAGCCGATGTTATATTAAGCTTAACATCGACTCCTAGTGGAC
TTTCAGAGAAGATCTATACTACTTTAAAAGAAAAAAAAGAGTGGTGGATA
TGGTGAGTCTGCCACTCCCACCACCAAGTCCCCTAAACTGACACATGGAA
CCTACGTGAAAGTCGTTTTTGCATTTAAATATTTTGTAAAATCAAAGGTG
TTTTTTATTATTATTTTGTGATGAACAATTGGGCATTGGAGATTATTGGT
TTTGTTATTTGGAATTTATTCACGAAGTGGTTTTGGATATGATTGGATTT
CACACGTGATCGCAGGATTCGTCATTTTATGTGACCGGTCAGACCGAGCT
CTGGTAGCCGGTTAGACCGGCGTGTAATGCGCGGTCAGACCGGCGCAGCC
CGCGGTCTGTGTCGGTTTCGGTTTCGGGTTGTTTATTTAGATGTCCGAAT
TTATTTCATGATTATAACTTCTAGATGGATACTATACGTATGTAATACTA
TTGTTTGCTGCTGATGAGTCAAGTTGGAGATAGCTTGGTCTCGGAATATG
GTTTCTTTGTTTGTTCCATGTGTAGGTGACTCGATGTCTCGGGAGAGTAT
TTGCGGTGATGGACCGGGAGTCGGCTTGGGGATAAGACGACATCCGTGGT
GGTCAAAGATCATGCGGGATACTTAGGCTAGAGTTGATGCACGTGGTTGA
TGGAGATTCCATATGGCATACGATGGAGTTATTGTGTGCGTATGGGATGC
GGAGTCGAATTTGGAAGGAGTCCAAATTTGGTACAATTGGTTATGTAAAG
TTTCTTTCTTGTACTAGAGGGTTTCCTAAGGTGTTTAGGACTCTTAGTAT
GAGTTTGGTTCGTGGCTTTAGGCTGCCTACCTCATGTATAAATAGAGGGG
GAGCGTGAGGCTTCCCGGTATTGCTTTTGAGAGCAATTGAGTTGAGTTTT
GAGTTAGGGTTTCGAGTTTAGTCGAAATTTTTGTAAGGAGTGCTGTTGGT
GCACTTTGTAAACACAGAGAGAATCAATAAAGTCGTCATCTACTTTAAGA
ATTCTTCGATTTGTGTTTCACCGGGTTTCGGAGGTCTAACCGGCAACTCA
CCGGCGGTCAGACTGGCGGCATTGCGGCGGTCAGACCGGCGGGAGCACGG
CGGTCAGACCGACAGCGGCGACAGGCGCGGCAGGCGATCTCGGCGGTCAG
ACCGGAGATTCATCACCGGTTAGACCGGCGACATCGACTCGGTCAGACCG
GCAGATCAATCTCGGTCAGACCGACTTCCATCGATTTCGAGGGTAACTTT
TATTTCCGCTAAAATTTTTCGGTTTTTGGGTATACCAACCATTCACCCCC
CCTATGGTTGGCTTAGTTCTTGTGATTCGATCCTACATATTTTACACCTT
TAACATCTACCTTTAATGGTCCAAAAGCAATGATTAAAAGGTAAAGAAAC
ATAAAACCATGACTAAATTTAGAAATAAATTATTTTTTTCTTATTTGCAA
TATGTCCATGATATTTTTTTTAAAAAAAAACCCATATATAATGGCATACG
AATATTTTGCTAGTTTTAGAAGGTTTTGAAGAGGAGTGAAGAATAATAAA
AAGGAATTATTCCCGTGGATTAATGGTCTGGCTCTTTCTTGTGTCAACTA
TACTATTGTAAGTGGGTAGTATCTACATACAAGTCTTGTCATGAAGCTCA
TACCAAACTCCAGCTTGATTTGCCCAAAAACAAAGCTCAAGTGGACTAGG
TATGAGCCGCATCTCCTCCACTTCGAACATCGGGTAGGCTTTAGGGACCT
TCTATAGCTCTAGCCGAGAAAGAGGAGAAGTGTTGAGGTAGGGAACTGGC
GTTCAGGAGGGGAGCTCTGAGCTCGAGAGAGCTAAGCTGATCTTTATTTT
ATAACGATGAAATTGTACCGAATTTGATACTGATGAACGTGTACAGAACA
TGGGAAGATAGTAAATCTGTACTAAGGAATTGCTTCATTCTTTTTTCTGG
ATTTGTACTTAAATAGTTAAATATACTAGAGAATTGGTGTTGAATTTTTA
GTGAACTATAAATCGAGTGGAATGTTTGGTGCGAATAAATTGTTGATGGT
AGTTACAAGATACTTGTAGAAAAATGTGGATGAAAATAGGAAGTGAGATT
TAGGCTCCCTTGGACCGAGCGATTTGCATGAGCTAATTTGCAACACGCTA
TTACTGCATGATTAATCTAGTATTAATTATTACAAACTTAAAAAATAGAT
TTATTTATTTATTAAAGAACTTATATATAGAAAAGTGTTAGATATAATGT
ACTGTTTATCGATTTAAGAACCGTCCTCATAATTAATAAGGATTTTTCAG
ACCAAACTCACTAAAAACTCAGCCTTAGGTAGCCCTCTGGAGTGCTACTT
GCTGCTTAGATAGGGAGTTAAAAATAGCAAACACATTGAAGATGCTCTAC
ATGGGATATTTTTCGTGGACCTAAAGTATCGGGAGCAATTAAAAATGGAA
TAGAAAGGGGTTACAGCGGATACCATTTTCCATTCCTTCCAGATTCTAGC
ATGTCACTTTCCACTCCCGGTCTGCTTTGATACTAGCCTCACACGCCGGT
TCGTGTCTTTTTGGTGGATGCTTAAATGGCATCTTTGAATTTTCAAACCA
AACCTCTTAATTGTATGATGAAAAAAGTAGAATTTCATTGTTTTACAAGG
TGGAGGATGCAAGAAAAAGGTGATCTACAATGGCCCTATTTAGTTTCCAA
AACAAAAATTTTCACGGTGTCACATCGAATGTTTGACACATGCATGGAGT
ATTAAATGTAGAAAAAAATAAAAACTAATTACACAGATTGTGTGTAAATT
GCGAGACGAATCTTTTAAGCCTAATTATGCCATGATTTGATAATATTGTG
CTACGGTAAACATTTGCTAATGGTAGATTAATTATGCTTAATAAATTCAT
CTAGCAGTTTTCTGGCGGAATATGTAATTTTTTTTATTATTAGACTACAT
TTAATACTTTAAATATGTGTATGTATATCTGATGTGACGAACAAACTAAA
AAAAATTTCCCCAACTAAACGAGGCCAATGTTAGAACGGCAGGTCCAAAT
TATTCTTTTGACAACGCCATCAGCTTCTCCTAAACGGCATGGCCCTACAC
CGTCAGCTTATTCTCTCCATTACTTTTCATCAAACATTACCACATGAAAG
TGTGCAACCAGCTAGGCAAGCTCAATGACATCGTGGTCCCATGCATCTAT
AGGGCCACATGTCAGTCTTGGAGTAAACTTTTGATGGACAAAACAACACT
ACTCCTTGCCTGGGACCACATCTTTTTGATGGAGAGGCATTAGCCAATCC
CGAGCGAGTCCGAGGGTGGAGCAAACAGGTCGGTGTCCTAGGACCAGCGT
CCGTACGGAATGCCCATTCCGAGAGCGCCACGTGGACAGGCCAGCCCACA
CCAACGCTGTTCATGCCCACTGCCGTCTCGTAGCTGGGTGGATCGTCTGC
GGACGAGACTTTCACGTGCCAACGCCCCCCCAAAGGACGACGGAGGGACA
ACCTCTCCTATTTAAATCAGTGCAAGTGGAAGCCGTGGTGCACCCACTTG
TATCCCGTACGCATCGTATAGATCACTATTCATCATTATTTATATATTAT
ACTGCTATGTTAAAATAATTCAGAACGACTCAACTGTAAAGTTATCATAG
TATTTTTAAGTACTACTATTTACAACTTCATTTCTATATTTCTCTCTCCT
CGTCAAGTGGTTGTTTATTTGCTTCTATCTGGCTTATTAGTCATGGAAAA
AATAAAACTTAATTTTAGATTTTTTGTCAACATAGTTTATATTTTATCAT
AGGCTTTCTAGAACCGTTGATAAAACATATAGGATTGCTTTGTTCGTTTT
TCTACTACTCCCTATCTAAAAAACCCAATTCTGGATTTAAATTTTGATAT
AGTGTTTGTCCGGATTTAAATATAGAATTGGGTTCTTTTTGGAACAGAGA
GAGTATAACTCAAATAATCAAAGCATTCATCTTATATGTTCAGAAAGTGG
CAAAACTTGCACGATGTTTTATTTGAAACACCGATCCATTAATTTCTCAT
TGCACCATTTTCTTGAAAGTATACAATGAGGATGATATGCGTTAACTTGA
TATTAACGTGCGTCCCAGTGGTGCATTCATATATTACCTCCTCTTCTTCG
TCCTCTCTATCTCTGTTCATTTACTATGATTTCGACAGGCTCAAGAACAC
ACTTAGTGTAATTTACATAATTTTGCCTTTATCTTCTAGTTGTTGAAATT
TTAATACGATTTCAATGGATATATATTTAGGTTTATTAGTATAACTACAG
CTCTAGTTGACCAACTTCTATATCTCTGCCCCTGCTCCAATTAGCAACAT
GGTCTGGTTGCGATCTCGAATATGAGGTGTGCCTCTGAGTGGGTACATCT
TCCCATTATATCCGTCCATGTTTGTATCCTTTATTTTGTGTGATTATAAT
GGACCACATAACCATGATAAAAGAGACTCCAAATCGTTCGTAGATTGTTC
GTAACTGCAAGAATATAAGCAGACGGATGTAATCTCACAACTGATCAAAT
TTAACATACACAGAAATATGCGAACAACTTTGTAATAATAGTCATAATAC
CACAACACCATCAACTGTATCGTCAGCAGCCCTACAAACAAGATTTTTCC
AAAGTCTCAGTCAAGAATCTCATGAATAAAGCAGGTATAATTAAAACAAA
AGACTTTCTGAAAGTCTCCATCGAGAACCTCATAGATAAAGTAGATATAA
CAACAGAGATTTAAAGGCAAAAAGGACTATAGATTTTTTTTTCCGCTAGG
ACAACGGCGAATAAATGAAATACAAACACTAGACTACTTGATAAATGTAT
ATATCTATTACTTTTTGAAAAAAACTCAAATTTATGTGATGCGATAAGAG
AGCGGTCCTCTTCCCCCAGCCACCATGAGGATGCTAGAGAGACGAAGGGA
AACGGAGGGCGGCGTGGCCAATAATTTACTACTCCTCCAAATCAGACTTG
TAAGCATATTGTTCCTGTGCAATGACAAATGATGGAGTGTTGGTAGTATT
TCCTCCGCCAAAAAAAAAGATAACATGGAAAGAAATGTGACGTAATCTAA
TACAATAAAACTGATCTTCTCATATGTTGTCTTGGCACAAGGGTTCGGCT
GCCAAAATATCGCAACTTGCATTAATTATATTTGTAAAATTGGCGGTGAT
GTACAAGCCGATGTTGCTGCTCTACACGAGAACACCCACCATCGCCTCAT
TCACTTCTTTTGATGTTTGTACTATGAGATGATAAAATATTACTAGTACG
ATGCAGCATTTGCAGTTCATGGTTGCAAGTTGGTACGTTCATCAGTTCAT
GGCCCCAAGACCATGGTGACAGTGTGGCACTGCTACGTACTCCATGGTCC
ACGACCATTATAGACACACTTGCTTCTCTCTATGCAATACTAGTGATTTA
AAAAGTTTGATTTTTTTTTCTTTGTGCTCCTTATACAAGGCGAATCATAT
CTTAAGATCTCATGTGTGCATATATGGAAAACACGCAGTACAAGTAGATA
TAGCTACAAATGGAGTACTATAGTAGTAGTCACTAATAAGTAATAGTACT
ACTTTGATGGTGATATCCCATTCCCACCACTGTTTTTTGGTTTGCAAAAG
CAAAACCTGAAGAAAAGATCAAAGCTTAAAAGCAACCAGTGGAAGCTAAA
CGTAGGGAAAAGGGCAGTGTCCCGGGGTTCGCAATGCAAGTTGCCACCAA
TCAAGGGTCTGTTTAGTCCCGATAAAATTTTTCGCGCTATCACATCAAAT
CTTTGGACACATGTATGAAGTATTAAATGTAGACAGAAAGAAAACCAATT
ACACAGAGTAATTTCGCCATGATTTGACAATGTGATGCTACAGTAAATAT
TCGCTAATGATGGATAAATTAGGCTTAATAAATTCGTCTCGCGGTTTTCT
AGTGGAATCTATAATTTGTTTTGTTATTAGACTACGTTTAATACTTCAAA
TATGTATCTATATATCCGATGTGACATGCAATGGCAAGAATTTTTTTTCC
AACTAAACAGGCCCCAAATGGAAGCAAGGAATCCTCTTAAAAAAAGAAGG
AAAAAAAAAGGGAAGCAAGGCCGGAATGGCTACAGCTACAACCCGGCACA
CCGTATACGTACAGCACGTCGTCATAGGCTGCAGGCCGGCATCCATGACG
CACCGTGGTCACTGGTCACGTGTGGTCAGGGCCCCAAGCAGCAGCCGGTC
GGCTCGCGGGTTTTCTCACCGATTTGGCGGAGGCAGGGAGGCATGTGCTT
TGCTTGTAGCGGCAGAGGGCACCTGCATGCAGCCTGCTGGCTGGAGACTG
CAGTAGAGTGTTTGTGGTAGCCAGTGAGCCGGCGTTGTACGGATAGCCAG
CCATAACTCTACCGCGGCAGACACTGTAGTACTAAGTTGTTACTACCAGG
CCAAACTACTGCCTGCTGCTCCTTCAACTCTTGACCGGTTGGGAGTATGA
CGATTATGATGAATAGCCTGCGCAGGTTTGGACAATCGGACAGCTGGACC
ATTCGGATCAGGGTTTAGCTTTTCGTTTGAATGTAAAAACCACTTCTCAC
CGGTTTATTGGAAACTGAAAAAACATTAACCATTTTATATCTATATCGTA
CGAAAAACACAACCAAAACCGTTCAGTTTCCACAAACTGACCATTGACAG
TTTCATCAAAATCAAGTTGTTTTCACGAAAACCGTTCAATTTTATTAATC
CTTATTCGGATTATCAATGAGAGAAAGCAAGCAATAAGGGTACTATAGTA
ACATGCGAGAGAGCTAAGCAGAGTGACCACCAAACAAGCACATGAGGTCC
TTGGGAGCATAGGTGCAAGGCGAAGACAAAATCAACAAAATGCATGTATT
TTGTTTGGTTTACATAATCAACATATTTTGTACAAATATCATCTTAGGGA
ATTTACCATGCAAAATGGTGTGACCTCGGGGGGAAAAAGTGTGTCACGTG
CGCTAAAGCCATTATCGAGGACACACCCATTACATAACCGCGGCCAACAC
ACTGCTCATATATATGAAGCAACTTTATAGAGCAGTGGATTTCAATTGAT
GGGACCGGATGTGACTTGTATTGGCTTGTGTCAACTTGCATTGGTTTGAT
ATTTCGATCATCTCCCTTCCTTAAAGGCCTTATTAATTAGGGTGTTTATT
TGTTCCAAAAGAACTCAGGAGACAAGTTAGGGTATAGTTCCGAGTAGTTT
TGGTCGGTAGGGCTAGGTCTTCCATTCTTATCAAGAACTCATTTATCTAC
TCCGGACTACATCTTTATTTCAGAGTTTTGTTTTCGTGTAGGAGTTGATA
TATGATGTTTTACACTTAGATACTTATTTAGTCCTAAAAAAACTCAACTT
AGGTGGGGATGTGACCCCTTATTGTATTAGGATGTGTCACATCCAACCTA
AAACCTTATATTTAGGGGAATGAGATCAGAGAGCTACATTGCCATGATTT
TGGAGGTATTTTTAACTGTCCGATCCACAATGTACGAACGAGATCGATCG
GTACAATAAATCGGTGGACAGTACCTCGTGCAGTCAAATCCACTGTTTTT
CACTATTGCTGCCGTAATAAACCGCACGTTCTTGTTTTGTACTGTAGCAT
AAGACTCAAATTACTGTGCTTCCCTGACTTTAAATGCTAAAGTCAGAGGA
GTCGGTTCCATATATATTTAGGGGAAGAGGGAGTATGCACTAGGCAGATT
TTAAATTGTGGATTTGATGTTGGTGTCAACTGACTTTTAGGGCTCGATCT
TGTCGAATTTAATTAGTTGACAAATGCTCATACATAGGTAACTTGAATGG
TTGTGCTATACACTGAATTATCTGTGTTACACTAATCTGAGGTATATATG
TGAATTGTTGGACGCAAGTGCACGTCTTTGTATTCTGGAAAGCAATAGTC
GTGCATATAAAGTGCACACGGGTGCTTTAATTTGACTATATCATATGGAA
TGGAAGAGCATATATGCTAGCTACTCCTATACGAGTACAAGTACTAGTAG
TAATTAATCAACATGACAGTATTTATTTATCGACCCACTGGGTCTATGGA
CTTTTTTGCCCTTCACCGACGACGACATGAAAGAAACCAACATAACACTA
TTAGTTTTTGGCTCGTTGCCTCTCTTTGTTGTGGACGCGATGCCGCCACG
AGGCCCCGGGGAGCTTTCTACTGGTACGTTCTGTAGCTTCGTACGTCCAT
CCGGGACCACGATCACTGGCCGCTTGATATCTGCAACCTACAGGCTACAT
TCTGTATGCTCGACTAATTAATAATCATCATTAACAAACCTGTCACTTAG
ACTAATATAATCATCGTTAACGAACCTGTCGAGTAAGCTGTGTGACGAGT
TGACAGGCCGGATTTGTTGGAATTATGTGTGCGCTATAAGCCCATATGGA
TATGGATAATAATCTCATGAAAATCAGAGAAACCCATCTCATAGAATACA
TGCATATCAACTTCAGTACCACTTACTATTCTAGGAAAGTGAGACCACTT
AAAAAGAAGGGTTAATTAGACACATGCCATTACTAATTTGAAGGTTTGGA
AAAATGCCATTACTATTTGACAAATTGTAAAGATGCCATTACAAATCGCA
CGATACTGGAAACATGCCACGTTCTACGCCTGATCCGCGATTGTACTCGT
TTTTATGCGTACCGTATTTACGTATGGACCATAATGCCCTTATGTATGAG
TATGTAGGGACCGAGTGGAATCAGTTTGACCAAGTGCATTCACAGTGAAC
CGTAAACCTAACACTAGGCTTCTCCGGCGGCGGCGGGATTTGGAGGCGGC
GTTGGCGATGGCATCGGGCTTTGGCGGCGTCGGTGGCGGTGGCGGCAGCG
TCGGCGGCAGCGGCGGGCTTTGGCGGCAATGGCGGGGAGAGGCAGCCCGA
TTCATTCGACGGGCTTGAGCGGTTGCAGCTTTCAGCGCACACGGGCCGCA
GCGTCGTCGGCACCATGGTTGAGATGTGCTTGCGGCAAAGCCGCTGTAGT
GAACAAATCCAACACCCCGAGGAATCCAAGGCGGCGGTGGATTCAGTGCG
GGAAAGAGGTAAACCCCATTGTTTTTCATTTTCTTTTGTTGAAATTCCTT
TCTTTTTTGTTTCGTTTTCTTGATTGATGCCATTGATTTGAGATGTGTTG
TGCAGCCAAAGTGTTGCTCGTTGTGGATATGGGAGGATCTGTTGAACGAA
TATGTGGAGGAAATGGTTGCTTATTCCCATGCTGGCGAGGACGATGGTCT
AAGAGACATGTTGCGACAGCTTGCAGAAGAGCATAAGGAAGAGAGGTCGA
GGATGCAGGGTTTGGTTGAGGCAAACCATAGGCAGATGCAATCCATATAT
CAGCAGCTGAATGATTCTAAGAAAAAGTGTGAGCAGCTAAAGAAGATGTT
GAAAGAAGAGAAGTGTAGTCGTAGTAGACAACTTTATGTGATGTTGTTCT
TGTTGGCCATAATTATGTATTTCTATGTATGTTCTGTAAATTTTGTGGCC
ATATTTGGTGCAAGTAGGTAAATCAGTGCCATTCTGTGTAATGTTAATCA
CTGTCTATGAATTATGTGGATTCAATTTCTGAGTAATGACATAGGTGTGT
TAATTATGTGGATTTAATTTCCCACTCTGGGTGCTCTGTTAAGGATAAGT
CTGGCAGCTCAAGGTACAAGCTGATATTGTGTGTTTGCAGCAAGAGCTAA
CTGCTGACTCCTACACTAAAGCTATGCTAATATATGTTCACTTGGTGTAA
AAAAAAGGAAGGTATAGGACATCGAAATATCTTTTGGTGTGAAGTATATA
AAGAACTGAAAGTTCTGTGTTTTTATTTCCTCTTTGAAAAGACTGCCCAT
CATTGAGACAGATGAAAAAGAAGTACAGGAAAATGAGTTCACAGGAAATT
TGTGCATTCAGATGGTATTAGTTGAGATGATCAGCAACAAATATTTCGGC
AACAAATATTTCACATGGTATAAGTTGAGATGATCAGCAACAAATATTTC
ACATGGCATGTGTTCAGATGATCAGCAATATTTCACAATATGGACTGCAT
GTTCACAAGTTTGGACTAATTTCAGCACACTGCATGTTCACATGTTGCAC
ACAGTGCATATCACAGTGCCAGGCAACATAGGCCTCAAAATACAGGTTCA
AGACAGTGGCAGGTAACATGAAGGCCTCAAAATACAATATAGAGTGCATA
TCACTACAGCAAGTCAGGAAGGCATCAAAATACAATATATAGTGCATATC
ACAGTGGCATGTCAGCAAGGCCTCAAAACACACAAGCTTCAGGATTGTAG
ATATTGTGACAGGCTTCTAACAACTTTAGCTGGGCCTTCTGAGGCAGCTC
GAGCATCCTTCTTCTTCTGGGGTGTCTTCTTTTTCTTAGGCGTCTTCTTT
TTCTTGGGTGTCTTCTTCTTCTTAGCAGGCCTTGATGAACTTTCATCTTG
AGTTTTCTTCCTGCAAACAGTGATATGGATATGTTAGTTAGCAAATGCAA
CATATGTAAAAGAATTCAAAATAAATAGTCAACCATGCAGCATATTACCT
CTTCTTGGGGGAAGCAGTAGGCACTTCATCAGTGTCTTCTGGTGCTTCAG
CCTCTTTGCAAGTCTTGGCAAAGTGCCCAAAACCATGGCATCTCCTGCAT
CGCACTCTTCTTGCCCCTGGTTCAAGTGCACCCCTGATCCTAGTGACTCT
AGGCCTCCCTGCACCCCTCTTGAGTCTAGGTGGACAGACTTTGAAGCCTA
AATTCACCACAGGCCATTGTGATCTGTCTGGCATAGTTGGCACTCTCCCT
GCATAAGCTGCTCTGAACATGCCAACAGAAAAGTACTCTAAAACAAAATC
TTTAATCTCAACTCCTCTGTTGGAACATATCCATGCCAAGGCATGGTTGC
AAGGTTTTCCTGAAACCTGCCACTTTCTGCATGAACATGTTTGGTTGATC
AAATGCACAGTGTGCCTTCTGGTATTGTTGTCACTCTCAACCAATGTGAT
CTCAGCCATGTCATCATCACTCCTAGCAACCTTTACAACTTTCAGGTTGG
TTGTTGCTGCATTGAGCTGTTTAATCACACTGGGCAGGATTCCATCAGTC
AACTTCTCACCAACTTGTCTCCTCAAATACATCTTCTCCATGAATAACTC
TCTAAGAGAATCAACTAGCTCATGGAGATGTAGACCCTTCAGAGATTTAA
TCTGATTATTGAAACTTTCAGATGCATTGTTGGTCAAGTAATCACAGTTG
CAAGTTTCCTTGAAACCAGACCTATACCATATCCTTGAATGATGTTTGTC
TAGGTAATCAATGGCTTCAGGACAGAAATTATAAATCTGCTGCATATGAT
CTCTAAAACCATCCTCTGTGAAGCATCTTGCAGCAGGATACAAGTGTAGT
GTGAAAATAGGACCCCTAAACTTCTTCATAAAATTACCATAAAGGTGTCT
CATGCACTCCCTATGTTCAGCTTTCTCAAATGCAGCACCTACAGCTTTCT
CTAGCCCTTTGCATGCATCTGTTGATATGACTAACCTTTCAGGAGCACCT
ATAGCTCCATGCAACTGTTTCATAAACCACAACCAGTTGTCATCTGTCTC
TGAGTCAAAAATTGCAAATGCAACATAAAACAACCAATTGTGTCCATCAA
CAGATGTGGCTGAGGCTAGCTGACCAGTGTATTTACCAGTTAGTCTAGTT
GAATCTACACCTATATATGGCCTACAACCATTAACAAATCCATCTACACA
TGTTTTGAAAGCAACAAACATCCTTTTGAAACACATATTTTTCCCTAACT
TCTGCAAATCAATTGTAACAATTGTACCTAGAGACCTCTTCTCAATCTCT
GCCTTCCAGTTGAACAACAGCTGAAAACTATCTTCATAAGTGCCATGAAT
CTGGTTCTCAGCAAGCCTCCTTCCTACCCAAGCCTTTGAATACTTCAGCT
TGATCTCATATCGCTCTTCAAGTTTCTCTTTTGCTGCCTTAGCTCACTTG
TCAGGGTTTTTCTTTAACCAATCCTTCAGTCTATCTGCAATCCAGTCTTG
AGTGGCCATCTTCCCTTCCATGAGCTTGGTTGTGGGACACTCATGTGCAA
ATGGTAGCTTCTTTATCTGCACACACATTTTAAATAGTGCTATAAGTCAC
AACTTTCAAGCAAAATGGATACAAATGTGCAAATTGACATACAAACCTGA
ATAGTTTTGCCATCAGACAACCTTGATGCATGAATGCGCCATTTACACCC
CTCATGCTTGCAGTGGGCAATGAGTCTTGTTGGATCTGTTTGCAAATTAG
AGAGTTCAAATCCTGTAACAACCGCAAAGTGCCTAATAGCTTTTCTGAAT
GTTATCATGTCAGGAAAAACAGCTTCCTCCTTAATCATTGGCATCTCAGG
GTTATGAAGAACATTAAACTCTGCTGGGTCATCATCAGTGACCTCAACCT
CACCATGAGGTTGAGCAGTCCCAGAAGGTCCACCAGGTTCAGCATTTTCA
GCACATGGTTCAGCATTTTCAGCACTAGGTTGACCAGAGGTTTCAGCATG
ATCTGTAGGTGGAATGGTGTGAATAGGTTGAATATAAATTCCCTCATCAT
CAACACCCACATACTCCTCCTCCATGTCAAACACATTAGGCAATGTTTCA
TCCGCTTCTTGAGTTGCAGGTTCACTTGAAACTGCCACTTTAGATGCAGA
TGCTCCCTGCCCTGTCTGAGTAAGTGGAAGAACACACAATGGCATTGATG
TTGGCTCTATGTTATTAGCACTAGCATCGCAGAGTACACTCTCAACAACT
AAGACCATTAATTCAGCATGCATTTCTGACTTGTACATTTCAAACATGTC
AACCAGTTGAGATTCATGGACAATTCTAACGTCCTCATTACTGCCCTTGT
CCAAAAACCACACGGTTGCAGTCTGCTGCTCACCCCATCTAACCTCTGAG
CTTAAGCTTAGCATCAACAAATCCAAAGAGAAGCTACCATACTCAACATC
CCATTTCAGCACACAACCCTTAGTATACCTCCGTCTACCATCCGAATCTA
TGGTGGTAAAACCATGAACCTTTAACTCTATCGAGAACAACAGTGTATTG
ACATTGGAATGAAATCAAGTCAACCACACATGGAATGCACAGAAAAAAAA
ACCTACACATCCAGCTCACAGCACATCGAATCGAAGGAATCGACTACCTT
ACCTTGATTTGGGCTCCATCCCTTGCAGTACGTTTCCTACCCCTCCATGG
AAAGAAAGAGTCGTCGCCGCTGACGCCGTAGACGCCGTCGCCGCCGCCGC
CGAATACGCCGCTGCTGCCACCGTAGACGCCGTCGTCACCGCCGCCGAAG
ATGCCGCCGCAGCCGTCGTAGCCCGCGCCGTCGCCACCACCGCCGCCGCC
GCCGTAGACGTTGTCGTTGCCGCGGCCGCCGTAGATGACGTCGCCGCCGT
CGTCGCTACTCCTGCTAGGGTTAGGTCTAAGAGAACGAGAAAGGGGATAA
AATGTGTGCTACTCCTGCTGACCCGACTCCAGTCGGTATAGCCGGTCAAA
CGGGGGCATTTTGGTCATTAAGAACAAATTTTAGTCACACGTGGTCAACA
ATCGCTGATCAGGCGTAGAACATGGCATGTTTCCAGTATCGTGCGATTTG
TAATGGCATCTTTACAATTTGTCAAATAGTAATGGTATTTTTCCAAACCT
TCAAATTAGTAATGGCATGTGTCTAATTAACCCAAAGAAGAACGATATCT
TCTTGGGAGTGGATTCTAATCCCTCGAGGGGATATCCCCTTATATACCTT
TTTCTTCTAAATTCGATGCAAATAGTTGTGAAAAATTCTAAAAAAAAATT
GACAATGTAGAGTATAATGATTCCTACTAGTCCACCAAAATTCATGTTCA
AATTCGATCTACACATCGAGAAACAAAAAAGACAAATTTAGATATAAACA
GTACGCTACTATTCATATGCTGAATTTGTCTTTTTTATATCTTGACGTGT
GAGTTGAGTTTGGACTTAAGATTTTGTGAAGTTGTATATATGTGTTGTAT
GAATGTTGTCAAATTTTTCCAGAATTTTTCATGACCGTTTAGATGGTTTT
TGAGCAAACGAGGAAACATCCCCTCGAGAAATTAGAATAGTTTCCCTATC
TTCCTTGCTATATACCTACTCAGTACAACAAAGAGAGTAATTCATATGAG
CCCTACCTGAGTAAATTAGTTTTTTTAGTCAAAAAGATGTGCCATGCCCT
ATACTAGGTTTATTTTTTATGGGACAGAGGGAGTAAAGTTTTAGCCTTTG
ACACATGTGTTAAGTAGTTGCCTTCTTAATGTGGGTAAGATATAGGTCTG
AACTAGTTAGGGCCCCTTTGAATCGAAGGGTAGAAAAAAACGGAGGAATA
GGAAAAACACAGGATTCTGACAGGAATTGAAGTGTAAAACAGAGGATTGC
AAAACACAGGAAAAACACAGGAATGGTCGTTTGATTGGAGCACAAGAAAA
CGCAGGAATCGGATGAGAGAGATAGACTCAAAGAAATTTTCCAAGAGGTT
GGAGCTCTTGCTAAATTTCCTCCAAAATCCACATGCAATATGCCATTCCA
TAGGAATTTCATAGTATTTGGAAAACTTCAATCCTTTGAATCAAAAGGCT
AAATAGGAAATTTTCCTATAGGATTTGAATCCTATGAAATTTCTACATAA
ATCCTTTGATTCAAAGGGGACCTTAGAGTTGTAACAAACCAATGGGTAGT
GCGGATAGTGTGGGCAGTAAAATGATAAAAGTCACATTTAAAATGATAAT
TGTGGATAGCTCTTTTCACTTGTCTTAAAATAAGTTTACTTTTAGAATAA
TCGTTGCGCTAGAGTTTGTGAAAGTAGAAAATATTTATATTGAAAGGATA
AAGAAATTGAGAAATAGTTGCATTTGAATTTGATGACGTAGATGTATTCT
AGTCCTTTTGTTTTGTATTGGGATGTGCGATTAGTGAAAAATAAATTTAT
TTCAAGAGGGAGGAAGTAAGGGCCCCTTTGAATCGCAATATTGAGAAAAC
ATAGGAATAGGAAAAACGCAGGATTTTGATATGAATGTAAGTGTAAAACA
CAGTAACAACTTACAAATGATCGTTTGATTGGACCGCAGGAAAAACACAG
GAATAGAGGAGAGATAACGATTCAAAGGAAAGTTTCCACGAGGTAGAATC
TCATGTTAGATTTCCTCCAAAACTTGCATGGTATTAGGCATTACGTAAGA
ATTTCGTAGGATTCCATAGGATTCATTCTTTTAATTCAAAGGTCTATATA
GGAAGAATTCCTATAGGAACAAAATCCTCTAAGGTCCCTTTGATTTGTAG
GAAAAGTGTAGGAAATTTGAAGGGTTTCAATCCTATGGAATTTTTTTTAT
GAAAGTCTTTGAAACAAAGGATTGAATCCTATACAATCCTTTAAAATTCC
TATGAAATGGACAATCCTATATAGATTTTGGAGAAAAATTAGCAAGAGGT
CTAACCTCTTGGAAAAATTCCTTTGAGTCTATTTCTCTCATTTGATTCTC
GTGTTTTTCCTGTGGTCTAATCAAACGGTCATTCCTGTGTTTTTTTCTGT
ATTTTCTATTACTCTATTTTACACTTGCATTCTTGTCAGAATCCTGCGTT
TTTTCTATTTCTCTATTTTTCCATTCTTGCGATTCGAAGGTGCTCTAAAA
TTCTTATAAATTTTCTTTGAATCAACTGCGGTCTAAAGGTGGAGCATACT
CCTAGACTCCTCCTAGCTGGTCTCGTAGGTTTTGATAGCTGTGTGGAAGA
GCCAAAGGGGAGAGCACTTTAAGTGAATGGTCCAATAACAGTGACAGTCC
TTGGAGCGTGGGAGTACTCCAGAAACCGGGGCAGGTGGTGCGTTTAAAGG
ATACCTCTCCATTTCCTTTCAGGGTCTCTCCAGCTATTCATGGCCAGTCG
GTAGAAGTATACACATATATACTCCACTGTAGTACATCAATGCCAAGGAG
CAGAGATGTTACTGGATCAGAACAAAACTGTGTCCTGCAGTTTATAGCCA
GAAAGAGAGAACATCGAGCGCATTCATAAACAGCGTCATCAATGCCAGCC
CAGAGAGGCAGAGGCAGAAGAGTTCTGATTGGTCACCACCAATCAGCCAA
TAGGAGGAGACGCAATTGTACTATGGTGCAGAGCTGCTGGTACGGCAGCC
ACTGTGCAGCGCAGCCCACCCAACACGGCCTTTTTCTAACCCACCAGATT
TTGCTGGGCCTTTGGATCGCTTTCTGGGCCAGACCAAAGTTGAAGTTGAT
CGAGGAGGAGCATCCCATTCCATTCCCGGGCCATTTGCAAGCCTAGAAAA
GGACGCGGAAGGCGAACCGGATTCTGGCCCGGCCCCCTTTGGCCCCTTTC
GGTCGGGTCATCCATCCAGCTGTACCACACTACTCCAACGTTGACCCGCG
CGACAGCGACCGCCCATCGGACGACGGCTCACGCTACGAATCAGATGCCC
CAAACGACGAAAGAAAAAAAACAATTCCGCTACTACTACCACCACTAAAA
GCAGCTCGCTGTGTCACTGCCGAGTGGGCCCGGCGCGCCCAACCTTACCC
GCGAAGGAAGGGAGCGACCCCCCCGACCCCGAGCCTTTTGCGGTCCCCAC
CCCGCAGTGTGATGGCACGTCGTGGGGCCCACGGTGGCTGACAGGTGGGC
CCGCAAGGCGGAGTTAAAGTGAGCGACCGGCCCTCCCTCTTCTTGACTTG
CGCCACCCCACCCCACCCAAACCCCCACCGCCGGAGGAAGGAGGAGACGC
CGCCGCCGCCGCCGCAGCCATGTCGGGGGGAATCGCGCGCGGCCGCCTCG
CGGAGGAGCGGAAGGCGTGGCGGAAGAACCACCCACACGTCGGTGCCTCT
CGATCTCAACGCCTCCCCTCTTTTTTTTTTTAATCCCTTTTACATGTCGC
GCCGCGGGGCTTGATCCCCCTGATCTGTGTTCTGATTTGGTTCCGTAGGG
TTTCGTCGCCAAGCCGGAGACGTTGGCCGACGGGACGGTCAACCTCATGA
TCTGGCACTGCACAATCCCCGGCAAGCAAGGGGTAAGCATCGCCCTGAAT
GCTACACTGAATTTAATAGTAAGAGTACAACTTGAAATTCGAGAGGCCTC
TCTGGTTCTCGTCCGATTCTGAACCAGGATGGTTTCGATGGTTATCCCGT
TAGCTATCCACTGTGTTATCAGATGGATCTCTTCAGGCGGAGATTATTTC
AGTGCCATCTCCCTCTTGTTTTGGGAGATCGGAATTAGGGATTGTGCTGT
AGTACATTTGTTGCCATGGCCTGGGTTTGAGGTGTGGTGCTTTTGTGCCG
CGAAAAGACTGTCTTTTTTTTGGGCTAGCCAAACTGTTTTCACCATAGAT
CGAAGTTGAGTTCTGGTTCACTGTCAGTCACCAAGCTTTTGCATGATGTG
CTTACATGCTTTAAAACCAGTCTTCATTTCAGCAACTACTGCAAACCGTA
GGTAGAAGGGAGTATTGCCTCAAATGATATATCAAAGGGTGAAACCAGTC
TTCATTTCAGCAAGACAGCAACTACCATAGGATGAAGGGAGTATTGCCCC
GAATGATATATAAAAAGATGGACTGGGCATTAAAATCAAGTGCACACATA
AATTCGGTTGAATTATACACGTGGGCTTCTGCAAGTTCTTATCATTTACT
AGGCCAAATAAGCGAGTAGAATGTCATGAAAAAGATAATACTACTCAGTA
GGTCTGGATTAACACTATTTCATATTTGTTGCGGGTTCTCTTTTATGGTC
AGATTCAGCTTTGACAAAAGACAACAAAGAGGAATAGTGATTGCGTGTGT
CATGTGCGTGCATGAGGGACCATGTGCAGTCTCTCCTTCAGGAGTTTGAC
CAAGTTAGGAGTCCTTGAGATAGAATAGCTCGATTTCTTGTTGGCTCAGT
TTGGTCTAGAAGAAGTTTGAACAAACTAGAGAGCATTTGAGCAGGAATTG
CTGACATTTATCTAGCCTTTTAAAAGTGGCATGCGTAGTACTACCTCCGT
ACACTAAAGGATGACGCTTTAATGTTGGGCACAGAGAACAGCACAGTTTA
ACTGCTGAGGAAAATAGAAAAAAATTGCCCCTTCATTAGTATTACTAATA
GCTCATGCTCCATAAATAATGATAATAATAAATGTTCATGCATTCTAATC
CAATGACCCACAAGAGTGCATTGGCATTGATTAGTGCAAGCACCAGTTTG
CCACGAGTGGATGTGAGCGAACGCTAGGCCATGCGAATCTCCGATCAAAA
TATTATGGCTTCCTTAGATTTCAATTAGATACACCAAACGCTCTCTTGAA
TTAATCCAAAGTTTGGCCTTATAGCTCCCCTTTTTAGGGTAGCGGTGACC
GGTGATATTGGAAAAATGTTGCCTAAAAAATCTAAAACATCATCTACTGA
AGAACAAAATCAAAATCCTAAAACATCACATAAAAGGGCAGGGGTAATAA
CATTTTGAACTTGTTAGCACACCCTCAGGCCTTGCTCTGCACATTAGTTG
TGATGTGAGCCAAGTTTCACATTATTCAAGCTAACACGATCTCTTACAAA
ACATCACCATCCAGAGATTTTCATATCTTTACATGTATTACCACTGTCTG
GTAACATTATCTTAGTGTTTTAGAAAATATATGAAACCCAGTAAGTTCCT
GGCAACCTAGGCTGTCCTGCCATTTGTAGGTGCTTTGGTGTGATTTAGGA
TATATTAATGTTCCTTCTATCTGAAGCAAATATAAATTAAGACTTTGAAA
CATGTCCATATTTACGTGTTACAGCTTTTTTTAATACTCAGAATCCTTTG
AAACATGTCCTTGGTGGTGTAACACAGTAATATATATTTTTTTCCTGAAA
AGACTTATTTTTTCTGTTAACAAACAAAATTGTTTGCTTTTACTTCATCA
GTCTTCTATATTTCTAACGTGTTGATTGATGTTATGCTTTGAATTCTTGC
ACATGGTCAGCTTATATGTTACTTTCTCAAGCTTGTCATACTTTACAAAA
CTACATTCTTATATTGCTTCTCTGTTCATGTAGAGAAGTGTTTGTAAAAA
GGCATTGCAGCTAGAAGCCTATAACTAATGCACATCTCTCTCTCTCTCTC
TCTCTCTCTCTCTTTTGGCAGACTGATTGGGAAGGTGGATACTTTCCTCT
CACTCTTCATTTCAGTGAGGATTACCCTAGCAAACCTCCCAAGTGCAAGT
TCCCACAGGGTTTCTTCCACCCAAATGTCTATCCTTCAGGGACAGTCTGC
CTTTCAATTCTTAATGAAGACAGCGTAAGCTTTACAAGCATTTATTAGGT
TTTTAGCAATCCCAATTTAGATATCATTTATAACTGTTCTGATTTTCTGC
TTTCAGGGTTGGAGACCTGCTATTACCGTCAAGCAAATTCTTGTTGGAAT
CCAGGACTTGCTTGATCAGCCTAATCCTGCTGATCCTGCTCAGACCGATG
GTTACCATCTTTTTATCCAGGTTAGCCATCAGTAAAAAGTGACCAATCAG
GGTTCTGCTAATTTTTACTATAAATCAATAATGCTAAGATATTCAAGCTT
TGTAGTTTTAATGTGCTCTTTGGGTTTGCAGGATCCTACGGAATACAAGA
GGCGTGTTCGGCTGCAGGCCAAGCAGTATCCTCCGATTGTCTGAGAATAT
TGGCATAGGGACCCATGCTGCACATTCGCTTAGTTCTTGCTAGATCTAAA
ATGAGTGCCTCTGCAAATATGGATTAGACCAAAATATGACCTGGAAAAAG
GGTGCTTTCGGAGTTTGAGAAGTATTATCATCGTTGTGGACTAATGTCTT
GTGAGATCCGTCTTGGATGTAAACGGTTTTCTTAACTGTGATTTTTCAAC
CGTTTGAGTGCTTGCTTTATGGGATAATGTCAAACATTGGTTTGGCAGGC
AATCTCAAGAGTATTGCTATTTCTGTGCTAGTCTATATGAAAACCCAGAT
TAAATTCGACGAAACATATTAGTTTGCAAAAAGATGTGGCAACTTCCATA
TTTTCTGCATTTTTTTCTGTTTTGATCCGGATCTGTCGGCTATACAGAGG
TGAAAATAATGTAAACGTCGGAGGCGTAAGTACACAGTGCACCTGCTTTG
CTCAGAATTTCTCTAACCTTAATATTGACTTGCTCTGCTGGGATTTTCTG
TAACCTGAACATTCTCTGGCAGTTATGCTATCGCCGGTATATCTCTGGCA
GCAATAGCGTTAAGTTACCGATACGTACTAGCGCTGGGTTTTCAGACAAT
AACGATGGACTTCAACTACGGACGACGCATAATTACCTTGTACAACTACA
AAGCTGGGAAGCTAATCTTTTGTTCCTAGTCAATTACGATGTGAAATTGT
GATCAGACCAGTGACTTGTACAATTACCAGATGATTCAGCACAATGATGA
TATCTTTAGTTTGGTACTGCTAGTGCCTTGCACAATAGCAAGGTTTATGT
TTTGTAAAGAGCTGCCGTTTACTCTTACTCTCTTCGTCCCAGAATATAGC
AATCTAAAATTGGATGGGACGTATCTTAATACTACGAATCTGGATACGTC
TCATCCGATTCTTGGTTGCTATATTCTAGGACGGATGTAGTATTTATTAT
GCAGCATATACACTTCATCCCATCCGATCTTGGTTGCTATATTGCGGGAC
GGATGTAATATTTATTATGCAGCATATACACTAATTTTGTGTATACATTG
ACTATACGTTTGATTTTTCTTTGCACAAGGATTTAAGTAGAATGGGACGA
TTGTCCGCTCAAAAAAATAGAGGAAAAGGCTATACACAAATTTTCTTACT
GAACTCTAAAAAATCTAAATTGTTTACGACTCTCATCCAGTTAAATCAAG
CGGTTGAAAACTTTATCGTAAAGAGTTTTATAATAAGATTGTTCAGTTTT
ATAGAGTAAGATTTTCTTAAATGCGTGTAGGTCATTAGCGTTCGTGTTTA
TACTATGTTTCTTTTTCTTTAAAAAAAAAAGGCAATTGCAACACATTTGT
TATGGTGGCCATGTCCCAAGTGGATAGACGGTCCTGATCTTCTGCCGTGC
TGTTCTGCTGGTGTTGCCGCATAACCCACGGCGGCGGCGCGTAGGCAAAG
CCGGGAGGAAGGATTAGGGTTTAGGCGGCGGCCATGGCAGCTGAGGAGCA
GACTCCGCGAACCAAACCCAGCACCGGGAACAGCAAGAAGAGGAAGAAGC
CCAGGAAGGACAAGTGGGGCCAGCCTATCATCGACGCCGGCGATCGCCCG
GCGGTTGAGCCGGAGCCTGAGCCAGAGCCGGAGCCTGTCCCAGCGCCCGC
AGCGGCGGCGGCGGCGGAGGAGGAGGAGGAGGCGGGGATCTATGAAACCG
GCAAGGTGGTGGCCAGCGGCCTGCCGTACACCACCACCGAGGCGGAGATC
CGGGAGCTCTTCGAGCGGTTCGGTCCCCTCCGGTCGCTCCAGCTCTCTCG
CTTCCCGGACTCCGGCAACTTCCGCGGCCTCGCGTTCGTCTCCTTCGAGG
TAACTGTCGAATTAACACTTCTATTATGCTCCATTTTATTTCCATCTTGA
TGTTGCACCAAATAATTTCAGCATCCGTATGATTGTACTACTATTTGTCT
TAAGTTGTCCTGGACTTTGGAGGTAACAAATGGTTGGCCGAATGCTCATT
TGCAGCCATGGCCGCTTCATCCTCTACCTGAAATTCTGAATCAACTTGGT
GTTATGACTTGCTAGTTGCTACAGAGGAAGTTGCTGTTATAGTCTTATGG
TCTGCACCTATCCGATTATTGTTACATTGCTCTGATTGTCGTTTCACTGG
TATTGAGAAATGTCGTTCTACTGGTGTATGTATCATATTAAAAGCCTTGT
ATAGTTGTATTCCTAATCTTATACTACAATCCTTGGATGTCTGTGCATGG
AACAATACTGTATGTCATGACTTTGTTGGATCGATGGAAAGCTGATAAAG
AAATAAAATTTTTAACAGTGGAATTCCTTTTCATACTATATTTGTAATTT
TCATTTGTCATGGAACATACTTGCCAAAGTTGGTTACTTTTAGTTTGATT
TGATAGACTGATTTTGTTCTACTGTGCCATTTCAGTCAAACGAGGTGGTA
ATGAAGTCTCTTGAGCTTGACGGATTCAAAATGTAAGGATGAGGAGTGGC
TATTTCTCTTCAACTCATGGAAGCACGCCATGGAGCATTTGCTCTATACT
GATATATGCATTGTGTTTACAGTGGCAACAGGTTTATGAGAGTTGAAAGA
TGCAGGTTGGCTGCTGGCTCGAAGAGGAAAAGGACTGTGGAGTTCCAAAC
TGATCCTAAGAAGGCTGATGGGTGTCTGTCAGCATATGTTGGCAATCTCA
AATGGGATGTTACAGAAACAGACTTAAGGGACTTCTTCAAGTCACTGAAG
ATTTCATCGATAAGGTTTGCTATCAACAAGAGAACAGGTGATTCTCGTGG
TTTTTGTCATGTTGATTTTGAGGACGACGAGTCGCTTGAGAAGGCTGTAG
GAATGAATCAATCTGAACTGCGCGGCCGACCTATCAAGATATCATATGCT
GTCAGTAACAGGGGCTGAAGGCTACTAGATAGTAAACTTTGAGCATGAGC
GAGCCTCAGTGTTATGCTTTTGCTCCCTCAGTTTTGTTACGGTTATATAT
CCGTATTAAGTTTCTACTGAAAGTGTTGTTTCTTGCATCAATCTCTATGT
AGAATGTAATTCACCGTGTGACAAATACTTGGTGCTACTTAATATCGACC
TTATAAACACTTCTCAGAAATCTCTGTCAAATATAACTATCTGGTCATAG
CAGTGGCGACTGATGTTGGAATGTTGTCTCATTGAGTTTGATGTCGAGGG
CCTAAAGTTAGTAATTGTTGAGCTCAGAACTAAACCTAATCTTTTAGAGT
ATTATATCCCATCTGAATAGACGTTCTTTAACTAGAGTATATGCTTTTCA
CAGTACTTGTTTGCAGGGAATGCCTTCTCCAATGCATTTTAACGTCTCCC
TGAGGCACGCACGCCTGCTGTCAATGCTTGATGCTGTCTGCTGTCCACTG
CCTGATGTTTTCTGGTTGGTTTTATGCATCTTTTGTGGTGCCCTGGGAGG
GGTAACTATGCTCATAATACTGTCCATCTCATGATATAGAAAAAAGGCAG
TCGCTGAGCTCATCACTACATGGACAAGGATTTTGTTTGTTTCAGGTCTT
GTTTGTCGACGCATTCATTCACTTCCCGTCCTGGCAAGAACATGTGGTCA
GTAAATAAGATGCCCGTGATATCTCATTATGACAAGAACATGTCTCTGAT
TTTCTGGCCGCTGCGGGGCCCTGTGTTCTTGCAATGGAGGAGACATTGCC
CGGTTGTGAAGTTCAGATTTCAGACCCTGTTGGCTTTGTGCCGTGCTTGG
TGCTTCTAATTAACTGGAATGATTCTCCTGTGTTTGGTTAACCCAACTAC
TACTTGCTCCTACCACTAGTTGATAGTTGCAACTGAGCTTTGGCCCAATC
TGAACAGCTGAAACGCGCCTGATCAGATTAAAATCGGAGATCTGTGTGTG
ATCTGTTCCTGGATATTGATCAGATTACGCAAAGGAACGTCGTTTTCCTG
TACGTACGTAGCTTGCCTGTCAGGTGTGCAATTGGCATCCGTGGAACGGC
TTGCTGGAGGAGCATGATTGATTGATTGCCATTTGTTCATTTCTCGGAGA
TAGCTGGCTAACCGCTGGATGATGATTCGAGTTTTCTCTCTCTGTCCCGA
ATGGAAACGATGAACTCGACAAGCTGGGAGGACACGGATCGGGAACGTCC
TTTTCTCGATCATTTCAGCACGGGAAGGAATCGACCAGCTCAAATTAAAA
CGAGGTGCTCCTTATAATAGTAGGATTGAGATAAGAGCATCGGTTTGGGC
CCAGGTTCTCAAGCAGCATCGCGTCCACGTCCAGCCACACTAATCCAGGT
CGGACTCGTGCCCTCCCCGAGCACTAACATTACAACGAGGCGCCTATAAA
TCGGGTGTCCGATTTTTTTTTTAATCAGGCTCTGTTTCATCAAGTAGATC
GAATATGTTTAACTAAATAGATCGAAAATATTTCAGTCTTTTAAAAAGCT
GTAACACAACTAAATCACCTCATTAAACATTTTGATACAACGTATGAAAC
AACGATTTCTAAAAAATCGAGCGTTGTTTCACCCTATATAAAAACAATGT
TTCAGCAAATAGCGACAAAATATTTCAATTCACTGTAACATTTGATCTAT
ACATAGTAAAACATTATGAGTACACTAGGTGAAACTTTTTTGTGGAAAAA
AAATGAAATGGATTTCCTTAGCAGAGAGTTTACATAGTATACTGGTGATT
TATTGCAAAAGAATATTTCAACTCACTGCAACATTTGATTCATACATAGT
GAAATATTATGAGTACATTAGGTGAAACATTTTAGTGGAACAAAAAATGA
AACAAATTCCCTTAATAGGGGGTTTCCGTAATATGTAGGTGATTTGTTGC
AACGGCGTGCGTGGTGGGGACACATAGCGGGAGCGGTGCAGGACACGTGG
CGGGGGCGGCGCGCGCGGGAGGCACGGCGTGGGGGCGCCCGATTTTAACT
CCCCCGCTAGATGCTCGATTTGAGATAATTTCACCATTACAATCACTGGT
ACATGAATCTTACTCTTCTATATATTGCCTCACACGTTAACACATGTATC
TTAAAATGATTTGAACCTGTCCTCCCCTCTCCATCGCCATCCACGGCAAT
CAATCCTGAGACTTGCAGCGTGCAGCAACCATGTCGTTGCTTGTTCGTTT
TCCAGCTCTATCATGTTAATCTTCACAATTTGGCCGGCTTCGGACGGCCC
GAGCGAGAAAGAAAATCTTGAAGGTATCTTCTGCTGTTGCTGGCAGCATC
GTCGTAGCTGGATGCCGCGATCCCTGTCACTGGGCGACTATTACGATACA
CATCGTCGTACACTTTAAACACCATCTGGAGTAGTAAGTTTTTTTTTCCC
CCAAACGATGACATAAAATCAGCCGTGCTGGTCCAAGGATCTGCCGTCTA
ATTTGCTTTTGCGAGGTAGTCCAGTACATTATTTCCTTCACTTGAAATGT
TTGAAGAAAAAAACATATCAAATTCATATAACATCGATTTTATGTTGATC
ACACACGTCACAGGTGGTGTCCTAAACACAACCTGATCGAGATTCGAGAG
AGACATGTATATGCTTAGCGTCGGATTAGTACTAAAAGACGGGATCGGTT
TCGGTTTACATCATCCTGAGCGGCTGAGCGTGAGCATTTACTCATTTAGA
GTGAATTACGCTTTGGGCCATATTTTATTATCTATATTTCACTTTGGACT
ATCCTTAAACGTATCTTTTCACTTTGGATTGGATAAATTTACCATTGTTG
CGATTTGGACCACCACGAATGATTTTTTTCTCATACAATCAACAACCTTA
AACACATCAGCTCTAGTATACAGTCGATCTCCTCTATATATGGTTCATAT
GTTTGCTGAAAGAGAAGTTAAATATGACGAGAAAAGTTGTCACGGTAGTC
TAAACCGCAACAATGGTAAATTTACCCGGTCCAAATTGAAAAGATAGATT
TAAAGGTGGTCCAAAATAAAATTTAGATAATAAAAGGTGGACCAAATGAC
AATTTACTCATTTATTTATTTATTTATTTATGTATGTATATGGCCCAAAC
CGGAAGAAGCGAACAAAAAAAGAGCGGCAACACCAACAAGACGAAGCAAA
AAGTCGAGTAAAAAAAGGCAGTAAAATAGGCAAAAGAGAGAGAGAGAAAA
AAAAAGCCCGCGAAGGGATAGAGAGAGAGAAAGCGCGGGGGCGCGAACGA
CAGCAACTGCATCACCCACCTTCCTCTCCTCTCCTCCCCTCCAACTCCCG
ATCCCCAAATCTCTCGCCCCCACCCATGGATCACCACCACCACCACCTGC
CGCCGCCGCCGCCGCGGTCGCCGATGGAGAACTCCGCGTCCTCCAAGCCG
CCCACCCCGGCGTCCACCCCGTCGTCGCGCCTCGCCGCCGCGCCGTCCTC
CCGCGTCTCCTCCGCGGCGCCGCACCCCTCCCCGTCCTCCTCCGCGCCCA
CGCCGGCCTCGCGGACGGTCTACAGCGACCGCTTCATCCCCAGCCGCGCC
GGATCCAACCTCGCGCTCTTCGACCTCGCCCCGTCGCCGTCCCACCACGA
CGCCGCCGCCGCCGCCGCCTCCCCCGGCGCGCCGCCCCCCTCCGGATCTA
CCCCGGCCTCGTCGCCCTACTGCGCGCTCCTCCGCGCCGCGCTCTTCGGC
CCCACCACGCCCGACCGGGTGGCGTCGTCGGCGTCCGCGTGCTCCTCCTC
CTCCTCCGCCGGGGCGTCGCCCGTGGGCTCACCCGCCACCGGCAACATAT
TCAGGTTCAAGGCGGAGGTGCCCCGGAATGCTAAGCGCGCCCTTTTCTCC
GACGGGGACGACGAGGGCGTGCTCTTCCCCGGGGTGTTCACGACGAGGGG
CACTGGCCCCAGGAAGATCCCTAGGTCACCTTATAAGGTGAGAAGTGTTC
GCCTTCGATTTCATAGTTTCTTTCAATTGATATGGTCTGTTTCTTGATTG
ATGTTTCTTTGAATTGAGAAAAACATGGTCTTTATTATTCATCTGCTCTG
TACCAAGAATCCTGTGTTATTTGTCATGCATAAAGAGACTGATATGAAAG
CTTATTACTCAAAATCTCACATGAATTTTCCTTCTGTTGCTCTTAGGTGC
TGGATGCTCCCGCATTGCAGGATGACTTCTACCTGAACCTTGTGGATTGG
TCTTCGCATAATATCCTTGCAGTTGGATTGGGGAATTGTGTCTACTTATG
GAATGCATGCAGCAGCAAGGTGAGCCAACTGCGGCCATCCATGCGCATTC
TTGTTTGGGTACTTGAAGAGGGTTTGTAAAGAAGTTTATTGCTGTGCAGG
TCACCAAGCTATGTGATTTGGGGGTGGATGACAATGTCTGTTCAGTGGGT
TGGGCACAGCGTGGCACTCACCTTGCTGTAGGGACAAACCAAGGCAAAGT
TCAGGTTAGACGTATGCCCCTTTCTGAAATGATCAGATAACATAGTCATG
ATCCACCAAAATTTGGAACGATGCCTTAGCTTAATCTTTATCTAGAGTGT
CAATGGAAACATTGAGAAGTATACAACTCACTTATGGAAAGATCAGAAAA
ATTGCAATACTATTAACAGTGGACCTAATTTTTCGCACAAATAATATATG
ATAGACGCAGTAGAGTTTTATGACTAAACTGAATGACTTTCATTTTTACT
CCAAAGAATGAATTTGGTCCATTGTAATCTCTGTTTACAAATGTGCTGTA
GTATTTGATGATTATCGATTAATCCTGTTGAGCTCTGAAATTGGTATGCA
ATGCTACAATTTCAATTTGGTGTCTGACTGTCACCTTGGATTTTATCTTA
TTTAGGTATGGGATGCCACTCGTTGTAAGAGAATAAGAACCATGGAAAGC
CATCGGATGCGAGTAGGTGCTCTTGCATGGAATTCATCATTGCTTTCGTC
AGGCAGTCGTGACAAGAGCATCCTTCACCATGATATCCGTGCCCAGGATG
ATTATATTAGTAGACTTGCTGGGCATAAATCGGAGGTGATCTATTTTATA
CATCATTATGAATTTTCCGACATGTCAGATTCTTGGATTATCCTATTGTG
CTCCCTTTTGATATATTCTTATAATATGCATATTCTGTTTCCAAACACCT
TTCAGGTCTGTGGGCTCAAGTGGTCTTATGATAACCGTCAGCTTGCATCT
GGTGGTAATGACAACAGAGTAAGAATGCATCCATGAATTGTTTCTTGATT
GGATCATTGGTATTACATGGAATTCAAGGTTGCAATTTCTTATGTCCATA
TCAATGTCTCTTTTCCAGCTTTATGTATGGAATCAACACTCGGCGCACCC
GGTACTGAAGTATACTGAGCATACAGCAGCTGTCAAAGCTATTGCGTGGT
CACCTCATCTTCATGGGCTGCTTGCATCTGGTGGAGGAACTGCAGATAGA
TGCATACGATTTTGGAATACCACCACGAATATGCACTTAAATTGCGTCGA
CACAGGCAGTCAGGTATTTTGCTACACATCTAATTTCTTTAGTGATTGTG
CAGCCCATGTTTATAGTTCTGAACTTTAATGAACTCTTGTTTATTCTATT
TATAGTACCATATTAAATACCGTGGTATATGGTATGTGAAATAAGCATGA
TAACTCTCAATCTTTGGACGCACTTAAAAAATTGAACATTTCTTTAGTCA
TGTCAGTTCCGAAAAGTAAGAAATGTAGGCTGAGCTCTATTTTCAATAGT
GAAGTTCTATTTCTTGTTTTCATATCTGAAACCTTCACAGAAATGCCATG
TCATTAAGACTGTAGAGTTAAGCATATTGTTTTTTGGTATGTACTGAGGA
CGCTGAGTGAATCTTGAATAGGTCTGTAATCTTGTATGGTCAAAGAATGT
TAATGAGCTTGTTAGCACTCATGGATATTCTCAAAATCAGATAATTGTTT
GGCGATACCCAACAATGTCAAAGGTATGCTTGCAAGCTTATTCTTAACTC
AGTACGCTTTACCTTTTTCTTGTATTAATTGTGCTCGATTTCTCCTTTGT
AGCTCGCCACATTGACAGGCCATACATATAGGGTATTATATTTAGCCATC
TCCCCAGATGGACAGGTGAAGTTATCTCTTGAGTCTTTGAATCTACTGAA
TTCTGTTTATTGTATCTAGAATATTTTGGCATAGCTGTGTTTTTGACATT
TTATGTCAACAGACTATAGTAACTGGCGCTGGTGATGAAACGCTTCGGTT
TTGGAACGTGTTTCCATCTCCCAAGTCCCAGGTACCTTTTTTAAAAATAG
TATAATTGGTCCTTATTTCAATTTGAATGAAATTTCACTTTCATATATAG
CTTCTAAATAATAATTGGTCCTTCAATTACAGAGTTCTGACAGCCTAAGT
AGCATCGGGGCCACATCATTTGTTAGGAGCTACATCCGGTGACACTGAGA
TGTGGTAATCTAATAACACTTGGCTCATAAGTCATAACACTACTGCAGCA
GAGTGTTGATGATCATCAATATCATTCCATTTGTACCACTTGCATCACCA
GTTCATGAACCATCAAACCTAGCCAAATTTTAGAGATAGTAGGATGCAGA
ATGGTGAAACTGGCTCGCAGACCTCGGAGTGGCTCATTTGCTGAATGCTG
TATATATTTATTCATTGGCTTTGTAGGAGCGAAGATGGCAAACACTGACC
ATCCGCAATGTACCATTGATAAGTTCACGGCCTCCTGTTTTTGTTTTTGC
TGAGTCAACTTGGAGCTGGAGCTCTTATGTATACCATGCTAGGGCTTAAC
AACATTGGCCAACTCATGATGCTCATTGCATCCAAGTTGGAATATGCTAA
GGAAGCTGGAGAATTTCTGGTGCAATGTCCTATTCCAGCTGGTGTTGTTT
CTTGCACTGTTGCACTTCTCTGATAGTTCTGGTAGACTAGGCTCAGAATC
GAGCCAGTCTTGCTACTATGCGTCTATGCCAACGCGGCAACTTTGTACTG
ATCTATGTCAACTGTTCATGCAAGATTTATGACGCCAATGTATTGAGTTG
AGTTATCGTCATGGAGCTTCATTGCTATACTGTTTATTCCACTGGTGCCA
TGCTTCAGGTTGACGTAATTCATTCGTATGTATGGGCTCCACTTCTCTTT
TGTGGACTATGTCAACTCGCTTATGATGATCCTATCGCAATTAGTTTCCA
ACTCTCCATCATTCATTACAGACATAATGTTGAGGCTTGCTGAAAACGTA
TCCTGAAGTTAAGTTCAGACTTCAGTCATACTTATATTTAAAAAACACAC
AGACAAGATAAAACTTGTCTCCTTTATATTGACAGAGGCTATTCAATCCT
GGAGTTCAGACTTCAGTCATACCATATCTAGGGTATGTTTAGTTCATGTC
AAAATTGGAAGTTTGATTGAAATTGGAATGATGTGACGGAAAAGTTGAAA
GTTTGTGTGTGTAGAAAAGTTTTGATGTGATGAAAAAGTTGTAAGTTTGA
ATAAAAATTTTGGATCTAAACTCGGCCCTAAAGAAACGACACAAAACTTG
TCTCCCTTGCATTGACATAGCCACATAGGCTATTCATGCCTGAAAAGCAG
ATGCGTGCAAATTCACTAGGACTAGTTACTAGAACTATAGAAGCTAATCA
GTTAGTTGTAAATCAACCGAATTACAGAACAGGGCACCTGAAGTAGCTCG
ATGCAATCATTATCCTCTCCATATTGTGATTCGTTGGAGTCTAATTGGTT
CTGGTTCAATGTCGTAATCAGGGCAGTACAGCCTCTTGGAAAGGCATAAC
GAAGATGGGATTATCTGATTAGCTGCTAGTAGGTCCTGATGAACACCCAT
ATCTGAGGTTAGCAAAATGTACTTGCAAGTTGGAACACAGTATACAACTA
ACTATATTCCGCCACCTTTTGAAGGTGCGTTGGATTGGGCCAACAGAGAA
CCACTCCAGCAAGTTTCAATCACCAACTACTCTTTGATTTCTCTCCCTTT
TCTCCTTGTATTCTATTGTATTGTAGGCCTACTCTCTCAGTCTCTCTTGC
TCCATGAAACGTCCAAGAGCTTCTTATGTACTTACTTTTTTTTTTTTGGA
TAATTGAAAATGTATCACATCTTCGGTATCTCCGGTTTCTGCCGTTGGAC
ACAGCCAATAATCTTAGAACTAGAAAAATAAATAAGGTTATGGGATCCTT
ATGTACTTGCAGTGCATTAACATGAATATATTTTTTTTTCCTTTTCGGAT
GGTCTCACTCAGAGAAGTGGTTAATGTGAACAATCATGCATGTTCAAGAT
GTGCGCGATTGTTCAGAAACCGTGTAATTTGCCCTTGGCGACAGGGACCT
TGTTCCTTTCCTTTTCATTTTAACTGCAACCCTCTCTTGTCGAAGTGGTC
CTCCATCGAACGTGTGACCTCTTATCTTAGAAAGATAAGCAGCCTATCGT
GATTCCTTCTCCATGAAACATGTTTTTCAGCAAACAGTGGCAAGCCCATC
ATATCTGCATATGTGACCGAAAGAAAGAAAGCTAGAAAAACACGTTTTTC
AGCAAACAGTGCGCGAAGCGATCATATCATCGAAATTAGCATGTGTGATA
TCGCAACTTCTTCTTCTTTTAGAGACGAAGACGCAAGCAACAACCAGGGC
ACGAATCGTCTTGTCGTACGTCGAACTAACACAGGAGGCTGCAACTGCAA
TGATGCTGCAGGCAATCGCCATGAACGGGCAGACAGTTTCAGGCGAAGAG
CAAGAAGACGCAGAAACGAATGCAGTTTTTTTTTTTCTTCTCTGGGCCGA
TGGGACAATGCATGGTCGAGTTGAGGCCCAGAAGAAGTAGCGTGAAAGCC
CGGCAAGAAGATGATCAAAGAGACAAGAGAAGAAGATTAGAGAAAGAAAG
AAAGAAAAATGGGATAGATAATGCCTGTAGGTGGACCAACCAACCGATTG
GGACCCTTCTACGCCCTCTCCAACCGACGCCTCTCTCACCAACCGAAATT
ATTATTTCTCCACCATTTTTGGTGCTCGATCCTCTCCTCCCAATCAAAAT
ACCCTCCTCTACTCTAACAAGCATACGCTTCCATACAGATGGTGCCAATT
TTTATACAGATGAAACAAAGTCAGATTAACTGTTGCAAAACATGGTACAG
TGCTGGATACCCTTTTGTCTAGCAAATGATCGTTTTCAGTGAAGTTTTCA
TCAGGTGTGTGGAAGTCCATTGGATGGTGTAATTGTCAAAGCAAGTAAAG
CGATCGATCTCTGAATGTCATGGCTCGTTTTTTATATCCAAAAACTACGA
TTGATGAACTTGGAAGTAACCTTGTTGTACTACATCAAAACAGTTGTTCT
ACCAAATGGAGGTGAAATTTCAGCACACCAAGAAATACTTCGTGTCACAT
CCCTCTCCGGCCGTCTCTTCCCTGCTAGGAGTTTTTATTTTTTTCCTTTG
AGCTTTCGCTTTAAAAACTTTGCTTTCCGTAAAGCTTCAGGTCCTACTAT
CCAAATCTGGAAGACTGTATTAAAAGAAGCCTGTAATGCTCCTTTCGTCT
TGCACACAAATTTTCCCATGCAACCAAAGTCTACTGCTTTATTCTTGTTT
TTTTTTCTCTTCTTCTTTCCCTCGTGTCTTGTCCTCTCTTTTGGTGCCTT
TCTGACTCCTTTGGAGTGTGTAGAAGCGTACACACTAACTAATCTGTTGC
GGCCACCGTTTTGTGCCATTTGTCTGCCTCAAATGTTAGCACCAGCACTA
ACTAATCAGTTCAGCATTTTATTAACTAAAAGCACATACTCCATACTGTT
GAAATCTGCCGAAATGGCTTATCACAATGCAGAGCTACTAGTGAAATTGG
AAACAAACGATGAGCTTATGAGCCAGAAAGAAGCAAAACTGTCCGGCCTG
AAGCAGAAGCTAGGAGTAACTCTTATCAAGAAGCATCACCGTTGGGGCCA
ATCAGAGTGGATATGTATTTTGCAACGAGGGAGGGGAGGCCCCCGCACGG
GAGGATTGCATTTCGTACGACGGAGCGACGTGGACGCGAACGTTTCCCCG
CAAGATTCGATTGCTCGTCGACAGTGACTCGGCCTGGAAAATACAGGGAA
AAGCTTGGTGTAGCTATCAGCATGTACGTCCCAGAAGTATACAGGACTCA
TCGTAGAATAAATAATAGTCAGCCGGGGTCGAGAATGTCTTGTACGTGCT
CCCCTCTGTTACTCGTGGCAGTCTCTCTACAGCCAAAGCAAGATGCACTA
CTCTATTCCCTACAGTATAGCACCTCCCCGATTGAGCGCAACGACGGTTT
CGATCAAATTTACTGTTTTAAATTTGAATTCTCGAAAAACATTCAAAATT
TCGCTCGGAATCTACTTTCAGCCCCTGTTTGAGAGAGCTTCTAGCTTCAG
CAGCTTTTCCTAAAATCAGAAGCTCCTCCAAACAGTCCATTTTGATTTTT
GAGAAGTTGCAGTTGTATAATAAAAAAAATGAAAAGCTAGAAACTAATAA
ACCTAGCATTTTTAAATTTTCAAAAGCTATCTCCAACCCGTTGCTTCTTA
TAATCTTAAGCTTCTCAAACAGGCCATTCATCCCGCATGAGAACCTAAAA
AATTTCACAGTTATTGATCGGTTTTTAGTCGAAAATACGAGCACTATTTA
TGGTTCCCATGACGGAACAATGGAAGGAGTAGTACATAATCAGTGTGTTG
AAAAACTGGTCCGCGTGCAACGGCAAGATTTGCATTGCGGGCAGGCGGCA
GCGGGCGTGGAGAGAGGCGCGTGTGGGAGAGCAGCGCACCGACAGGTTTA
AGCCCGCGCGACAGCTAGGCCGTAGGCCGTGGGCGCCGCGTCGCTGTCGC
GGATCCAACTCCCCAAGCAGCCAAGCCCCGCGCGGCGTTCCGCGTAATCC
CATTCCCGCCTCGTCTCGTGGTCTCGCGCCGTATCGTTCGTATCGTGCGT
TGCCGTGCCGCGCGGCCGACCGCAACGGCGGAAGCAATGCCTTCTCTCCG
TATCGCGCGGTCGTGCCGTGCGTGCGTGGACCAGCAGCAGCAGGCTCGCG
CTGGGTCGCGCACGCGGGCAGCTCGCCCAACCACCGGCGCGGCGGCTGCG
CGGCCCTTCTCCCACCGCCCCCACTCCCCCACCGTGTCGCGCGCGTCCCC
CCCAGCCGACGGAATATTTTGTACTTTCCCGATCCGCTTCCGCGACTTGG
GCCCTGTACGATATCCCACCACTTCTCTCTCCCCCAATCTAATAATCCTG
CATCTCAATAACATATCATATCCATGATTATCATTACTCCGTCTCTGCAT
CTTGTGGATACGAGTACTACGTAGTACGCAGTAGTATGTAGTTTTGTACA
GTCGTGCCAGCGATACGCTCCTTTCCTGTAGCACTTTCCAAAGACGTACG
GTGCCTTTTCCTGTATGCTACTACTGGTAGAGTACGTCGGCTGGGACCGG
ACTGCATCTGCGTGCTTTTGTTTCCCGGACTTAGTCCAAGATTCTGCTAC
CTATTCCATTTGATTTTTGGCAAAACTTGGCTAAAGAAGATGGACACTAC
AAACTGTTGTTAGGATCGGGATAATAGTTAGTATTGTTTTGCTTAAAGTA
ATATCGTATCATAGAATCATATCGTAGTATTGGGATACCATGAGATTTTT
TTAAGTTTAATTAATATTTATATTAATTCTATATAGCCATTCTATATAAA
AAAATATAGTAATGATGTATGTCATGCAAATATAGACACTTATCAAGAGA
AACCACGTTGGTTTTGATATATTTAACTGATTAAATTTGAACATATTTAT
TTGCATTATTTTTAAACCATGTTATTTTAAATATTATTTTATATTATCGT
AGGGATTGTAAAATTGGAAAACCACGTAAGATTTCGTATGATCGTATAGT
AATGAATAGTAAGATCGAGATACTATCAAAATTAAAATACTATATGGGAT
CGATATCGTTTCGATTTGGTAGGATCACACCACTATAAGATATTAGGATA
CGAATCGGGATACTGGTAGTTAAGTAACAAACTCAAGTCGCTAATCCAGG
CCGGTCGAGCTAATCTCCTGCTCCCTGAGCCCACAGTTTTTAATGGGAAA
TAACGAAAGAGGATGAATTAATTTTATGGCTCTATATATCTTGTTACACC
AATCTTAAATAAAGAAATGTATTATATAGCTAAAAGCTGCTTAGAAAGGC
ACATGTGTTTTGTTCATTTGTCATGTCTGTCCACTAAAGAAAACTTAAAA
GTGGACAAGGTGGTTGTGTTGCTGCTAGCTATTAAGTACTACTTCTTCCT
CTGCTTCTCATTAAAAAGATCGATTTTGTGCACGAATTGGTAAGGAAAAA
GAGTTAATAATAACCGATGCAAGCAAAAGAAATGGAGTCATATATGCATG
GATTTAGTCAGAGAGGTAGAGACCGGCAAGGGAGAGGTTCGTTAATTGGA
CGGGCGGGGCAAGGAGGCCATCAGGGCTAAGAGCAGGTACAATAGCAAAC
TATAAGCTAGCTATAAACACATATCGAAAAAATAAATAATGAAAGAGAAA
AGCAGCGAACTACAGCACAAAGACACAGGTAGGACCAAATATTACTAGTG
GAGTAGAGTATATATTTATAGGTAAGTATAATATAAATATATTAATTAAC
TATGAAATTGACTATATATAGTTTAGAACTAGTAGTTGGTACTGCTCTTA
AGCATTAATATACCAACATGCCCAACAACCAGCGATCTATAGTAATCTTG
TGCAAAACGTGTGGGCATAATCATCGTCAAGGGTGACCAAAAGTACACGT
ACAAACCCGATCAAATCCGAGTCTTTGACTGACCTGCATGCATGATCAGG
CTGCAAAGCTACCCCTGCCGGCTCCGCCGTCCGGCCGCCGCTGCCGTGAT
TAATTAACCGCGCCTAGCCCATGGTAACTTATTAACATCTCTAGTCAACT
ACTAACTCCAAATCATCTAGAGCCAATATAATAATAAATTCATACAATAA
TTGCTTACTATACTATTAATATTTAGTCCCACCTATTATACACACGCTAC
GTTTTGAAGTTCGTGCTACAGCTGACTACAGATTCTATAGCCCGCTGCTA
TTCTCTCTTTTTTTTATCTCTTTAAACTATGTTTATAGCTGGCTTAATAT
TCTGTTATCGTACTTGCTCTCAGCTGCGAACTACTAATGTTAATGTACTT
ACCTTACATCATTTAGCTGGCTCGGTGGCTCGGTTCAAACTTGCTCTGAT
TGATCTATTTTTTTCTTTTAAAATTAAAAATATTTAATTTTGTATGGAAG
GTGTTTTCACCCTGCCTCAGCTCGTTATGAAACAAAATAGTAAAAAAAAA
GTAAATCATGATTTTGTTTTCGAAGAAAGCTTGATAAAAATCTGATTAGC
TTCCACCCACCCCTCGATTTAGAATTAAATTGGGTTTGATCCCTCATGGG
GATGTTCTCTCATTATTTGCATATAATATATCACTCCACAAACATGCAAG
TTCATATTCAACTTCTATATCTTGTAAAAAAACCAAATTTGATTATGAAT
ATACGTTAACTACTTATAGTTTAATTTGTTTTTTCGTTGCGAGATGTATA
AGATGAATTTGAACTTGCACGTTTATGGCCTGTGATATATCACATGCTAT
TAATATATCTTCTTATTTTTAAAAAAAAATTTAATAACTATTTAAGTGAT
ATCAAACAACGAGAGAACATCCTCTCGATGGATTAAAATAGTTTCTCTTA
AATTGGCAGGTTGTATACAATGCTATTTTTTTTCATTGTTAAACTCGAGG
AAATCACCACTGATAGGGAGTACAAAGACCAAACGTGGAATTAATTTGGA
AAATTTTCTTCAGGATTAATTAATGGAAGACGGCAGTTGGCAAATCAAGA
GGCACAAGAGACTACCAGAGCGAACAACTATAACAACTACTACCAGCTGC
TACTGCTGACAATGCAAGCATCTCTTGATCTGATACGCCTGCAGGCCGGC
TGCAGCTGATACGCGATGGGAGTACGTACGACTGAATGAAGCTAGCTAGC
TAGTTAATGGCTGGAGAGAGGCAATCTAACTTGAAACATAATGGACAAGC
TAGGTAGCATGATCTACGTTAATGCTGTTCTGAGAGGTGTATGTACGGTA
CGGATTAATTAATTAACTGATGATCTCTTGAGCATGATCATGTAGTGCAG
TGCAGCCTAAGCTAGAGTTGATCGATCTCTGACCAATAAGAGTCGTTGCT
GGACGCTTAATTCCCAAACAAACCAGCAATCGTATGATATATTCGTAGTA
CTATTCATGTTTATTTTTGCCCAAACAAACTAAGTTAATTAGTATATATA
TATATGATTCAGTATGACTACGCGTCCTCATAAGAGAAAATAAAACATAG
CGAATATATTAAAGTTGCAGTAACCCTAAACAGCAGGCAGCATGCATGTC
ATTATCCTTTTGTTAAGATATGATAAAGACAAGGCTACAGAAGACGGGCC
CGTCATACCATGGGCGATTATATATACAACAGCTGTCAAAAGTATGCCTA
ACCAATACCATTATTATACTGCTGAGCAGTACGTACGATCGATTAAAGGC
GTTGATCTCCCTACTAATACGCTGATTGATTACGTACTACTAATACTAAC
AAAGCATGCACTCACCCTGCAGCTATAGCAGGGGAAAGCCAATAATGGAG
ACGACGACCAACAGCAGCAGAAGCAGGAGCAGCTAAGCTAGCTAGCCAGC
AGAAGCCCATTCCCGACGCCAACCGCAAAGTTGGTAGAGGCAACCGAAAC
TCCCAAACACCACCAAAGGTATTTCCTTTCTTGAAACCAACTCCTAATTA
TTCACGCACCAAATTACAAGGAGAACAACAAGCTAAGCCAGGATTAGGTT
AGCTATCTAGGTTAGTTTACAGGAAGAACAAACTCCCCGGCCTATTCCTG
TACATGATCATTGACACTTCATCGGTTGTATTCAACAATTAATTGAACTC
CAGATACTATATATATGGTATGTAATATGTATAATCCTGAACCATCGCTG
ACCGAAACATGAGGAATTGTTAACGACAGCAACATACACATATATATAAT
TCGTGCATGCGATTCTCGTTTCTCAATCAGCTTCAAACCGACTGTTGTTA
AGTTTGATCTAAAATATTGAAAAAAGAAAGAAAGAAAGGAAAGAATGATC
CATGCAAAAGCTAAGATGAAAGCTCCTATGTACGATCGATTCTACCGCCT
TTGGAGCACAGCATGCATATAGTGCAATTCGGTAGGCACCTTTTCTTAGG
TTTGGACATGCTTAATTAGATTCCAAAACCACCTCACCCTCCTCGTCCAC
CTTCTTCTTCCACCTATCCTAGCTAGCTTATTACAACCTACTGTTTCGGT
TCCAATGACATGATCTCCAAAATACATCTTTGATTAATTTCTTTTATCTA
TATTGTATATAATAAATAAATATATTTTTTGCTTTTATTATTAATATTTT
GTTAGACAAAATTATATATGTTCTCTTAGTGTCTTTATTTTTAATATTTT
TAAAGTTACTGATAATCGCACTTCTAAATATTTAATCCTAATCTTGTTCA
AAACATTAAGAATTATGAAATCGGAAGAGTTAAGTTAGAGCGAGCGAGCT
AGCTTTTTCCCAGCTCTATCCTCTCGTGGACACACCTTCTCTCTCATCGT
GCTGGATTAATATATTCTTCTCCATGCTTTAGCATCCAAGCTCCAGTTTC
ACCGAGCTAAGGTAGGGGGAAGGGAATTGAATTGAAGGTTCTTGGGTGCT
TTCTTTTCCAGTTACCTCCCACCTTAGGAACCCTCGAAAAGACCCCTCAC
CATCTCCTTTGTGTCCTTGCTAACCAACTCCCCATTAAATCCCTCTCCGC
GCGCCTTCTCGCTGGCCATTAGAGCTAGCTAGCGAGAGCTCTAGCTACAG
CTATACATACGTGTACCCAACGGCCACGGTCACCCGCGCGAGCGAGCACG
CGCACCAACCGATCGAGCCCAACAAGCTCGCTCGCTCTTGGTGCGCGCGC
GCGCGGCGAGTTCGATCGATCGGTGTATACGCGTATCGTGTTGTGTATGC
AAGGCGGTGATCACGGAGGCATGGAGATGGGCGTGGGGTCGTTCACCGGC
GGCGGAGGAGGCGGGGAGTGCTCGTCGTCGTCGGCGACGGCGGCGGCTGC
TGCGGCGGCTGCGGCGGCGGCGGCGGCGGCGGAGGCGGAGGAGCGGCAGC
TGCTCAAGGGGGAGATCGCGGTGCACCCGCTGTGCGAGCAGCTGGTGGCG
GCGCACGTGGGCTGCCTGCGCGTGGCGACGCCCATCGACCACCTCCCGCT
GATCGACGCGCAGCTCGCGCAGTCCAGCGGCCTCCTCCACTCCTACGCCG
CGCACCACCGCCCCTTCCTCTCCCCCCACGACAAGCAGGAGCTCGACTCC
TTCCTCGTACGCATCTATTTAATTTCTTCCTGAGTTCGATGCGCCATGCT
TGATTAATTTCACTAGGTTGAATTTAATCTTTGCATTTGTGCATGCATGC
ATACATTACATGCAAGTATCATACCGTACGCACTAGCTACATGATTAACT
AGAAGCTATCCAGCCAAGCTAACTGTATATATGCATACTGAAATGATCGA
TGCAGGCGCAGTACATGATGCTGCTGTGCTCGTTCAGGGAGCAGCTGCAG
CAGCACGTCCGGGTGCACGCCGTGGAGGCCGTCATGGCGTGCCGCGAGAT
CGAGCAATCCTTGCAGGACCTAACCGGTAATTAACTACTACAGTATCATA
CATGCATTACATATTTTCCACTATATATTACATATTTCATTACTTTCCCT
CTCCTTCTCGCCGCCTTCTTTTCTGTATTTTTTTTTCGATTTCCATGGTG
TCGTCTTTATGATTTTTGTTCACCTTTTTGCTCTTCTCGTTAGTTAGATT
AGATGGTGAAATTGTTTTTTTTTAGTTCGTTGCCGCTAGCTCTTGCAGTG
ATATATTAGTTGCAGCGTCTTGTTCAAACATATATATGGTCTCTTGATTC
CCTCTCAACAGATTTGCATGCCTTGACTTCTAAGGTTCCGGTTTCTACAG
GTGTATTCAGAGGAGATTAGTTAAATATGAAAACTCTAACACACGTACCT
AACAGCGACTTTATTGCTGATGTTTATACTCGAATCAATGGAATGATAAA
TAACACGGAATTACCAAGGCCCACATAGATGGCAGCCCGTATACTAGGGA
AAGCCCAGAAGCCCAACGGTAGATGTCACGAAAACAATTTCAGATATTCC
TTTTTAGCATAAAATCCTTCCAGTTCAAAAACAAGGGCACCAATTTTTTT
TATAATCATTTTGTGTTATTAACAGAGAATAGCATAGTCAAGGTTTCTAA
GGCCTATATATATATATATGTGTACGTAGTTAGACGTGATACCCTTGGTA
AAATTAACTTAATCAGTTCATATATATACTGATATGAGGTGACTAGCTAG
CTATTTTTCTTCTTTTCTCACAAAGTCTCAATTGGAGGTTTATGATCAGT
TGAAATAAAAAAAATTCCAACAACAAAATTTGAACCAACTATTTGGCATA
AATCTAATGAAACTATCCTTTGCTAAGAGAACCATGGGTTGGATATATAC
ATCCTTATTAGTGTAGAGGCTGGATATTAATCTGTTATCTAAGAAAACAA
TCCATGAACTTATAAAATGCATTTAGCCATCTCCGGCGCAGATCAAGCGC
TGCCATTCGGTCATGGCCGATTGGTTGGTTGGTTGCTAGCTAGCGAGAAA
TCGCTGAGAGGATATTGAAAAGCTAGTAGGTAGTGTAACAGCTACCTAAG
CCTTATTTGGAGAGCTTTGAGATTTTAGGAAGCATAGCTAGTTAGTAGTC
AATCACTCAATTGGTGAGAATATGGAAAAAAATAGGTTTTCTAACTTTAA
ACTTCTAGTTCATTTTTTAAATTCAATAACTATAATTTCTTAGAATCTAG
ATGAAAATTTAAACTGTTTGAAAAAAAAGGTTATATAAAAGAAGCTACGA
CTATCAAAAGCTCCCTCAAACAGAATCTAGGTTACATGAAAGTCATCTAG
GTTCCATGCTAATCCTGGCTCGGAGTTGAAAGTCCATGCCTCTCGTCTAA
TCGACTAGCTAATTAAATGATTCAGGTGCTTCGCTTCTGTCGAATAATAT
ATATCACACACGACCATGGAAAGTGGAAGGTGTGTCACATGACATGATAT
GACCGGCCGATCGAGCTCTTGGCGATCGTCCTCTTATCATGAGGGGCATC
GTCATAATCATGATGCATCGATTGGGATTCAACTATAGTAGTCATTGCAT
ATTCAAAAAGCATCAGGGTTGATGTAATGTAACTGAAGAAAAACACCCAT
GATGATTGGCGAAATAGATGTTGAAAACTTAGCATGCGCATACATACGTA
AACTTCAATTGTAGGTAGAGAAAAATTACATTTCACCTGTAAATTAGGAC
ACTGGGAAGTTGTTAAATTACTAGTCCACTCTTTTGACCTGGATTCTAAG
GTTCTTTATAGGTTGAATTTTTATTTTTATTTTTTATTTTGGTGTGTGTG
CGCGCGCGCGCTTCAGTTGGTTTTGGTTGCTTTAGAGCATAACATCAAAG
CCATGCTACTTTAAAAAAACTATAATAATAATAATAATAATAATAATAAT
AATAATAATAATAATAATAATAATAATAATAATAATAATAATAATAATAA
TAATAATAATAATAATAATAATAATAATAATAATAATAATAATAATAATA
ATAATAATAATAATAATAATAATAAGAAGAAGAAGAAGAAGAAGAAGAAG
AAGAAATAAAGACGAAGATCGAATTGGAGCTATAATATGCTAACTTATCT
AGCTAGGCAGTTCAAAGTACACTGGTAGCTAGCTAGTAGTTCCTGCGAGC
TGTTTCATGCAGGCAATGCAGCTGGCGAGAGCTGCATATGCAAAACTCCA
AATCAGAGACATCTTTTCGATTGGGTAGCTTTCAAGCTGTTTCAAGTGGC
CATGCGCATAGCTCGTACAACTGTCTATCTCTGCTCGATCTCACACGTTC
CAGTTCATGCAGCTCGATCGATCGCCGACGTCGACAAAGCCCTCATGCAT
GCCTCCGTACTGCATGCATGCCCTAGCTAATTAGCTCTAACTCACTGTGT
AGCACAATCTAGATTGAATATAACCGACAAACTTTGCTAGCTACTAGCTC
TTCTTTTTCATGTTATTATACTTGCTTCAAGCTAATCTTTAATTTTTCAT
GTTATTAGATATAGGAATAACTAATCAAATAAATTAAAGAAATAGGACAG
TTACAAGAGATGTGATCATCAATTAATTAACTACAGTAGTTGATTTACAC
TTACCTGGATGCATATGCAATTGATCATCAGGTGCAACTTTGGAGGAAGG
GACAGGGGCGACCATGTCGGAGGACGAGGATGAGACGGCGCCGATGCTGG
AGGGCCCGATGGATATGGGCTCGGACGGGCACGACCTCATGGGCTTCGGC
CCGCTCATGCCCACCGACTCCGAGCGATCCCTCATGGAGCGGGTCAGGCA
AGAGCTCAAGATTGAGCTCAAGCAGGTACATGCATGCATTGTTATTAATT
TCTTCTTACGTCTTGCATGCACCTACATTCGTCTCTTCAACTCATGCATG
CATATATCTTATCAATGTTTAAGCGTGTTCATTTAACATGCTTAAACATT
GATAAGAGACTGTTCATGCAAGGATCATGCCGAGCTAGCTAAAATAGTAC
TACTGCTGCTAGCTAGCTGCTTTTTAGGGCAAAAACAGTGCATGATCAGC
TTAAATGAGCTAGTTACTAGCATGAAAATCTCCTTCTTAAGTTCCTTGTA
CTGTGTCATAGAATACTTTGACTGAAGACTGAGCCTAGATCATTGCATAT
CATATTAATTGGTGTCATGTTTGATGCGGCGCCTCAGCTATATATGTGAC
TGACAATAACTGACTAAGACTAGCTACTTCTGGATGCATGCATGCTATTG
CTAGTTCTTCAATCAGTTCCTAAATTAATTATATTGGATTATGTAATTAA
CTAGAGGGTGATACGTACTTTTGCAATCTTATCTCTGATTAAATTATTAA
ATTCGTTACAGGGCTTCAAGTCAAGGATTGAGGATGTGAGAGAAGAAATA
TTGAGGAAGAGGAGGGCAGGAAAGTTGCCTGGGGACACCACCACCATACT
CAAGCAATGGTGGCAGCAACACTCCAAGTGGCCATACCCCACGGTGAGTA
CATTGTACCTATCAAGCATGCTTGCAAGAGTGCAACTAACTAGCTACTAG
TCGAGATAGCCCTTCTTAGCTGTTCTCCAACTTGTTGATCAATATATCTT
GATGTGCTAACTTTACAATTAATATTTATATATAATATAGCAAGAAGCAA
TAATATTTATTAATTAGCTAATCAGATATGCACGAAGAATTGCATGGATA
TAATACAGTTGGTTGAGTGGCATATATATTTTCTTGGTACAGGAGGATGA
TAAGGCAAAGCTTGTTGAAGAGACTGGCCTGCAGCTCAAGCAAATCAACA
ACTGGTTCATCAATCAGAGAAAGCGTAACTGGCACAACAACTCACAGACA
TCAACCCTTAAATCAAAGCGTAAAAGGTAAACAAACCGTTATCCAAGTAT
TTTATCCACAGTAATACAATGTTGATGTTTCAGTAATTAACAACTGAATT
ATAACACAAACTTCTTTTTTCTATATGTAATACAGGTAAAGGGCAGAAAA
AAATGTATACCTGACGTACTCGCTAATCAAATCAAAAGAAGACATGGTGA
CTCATAAGTAATAAGATCATCTTAAATTGTATATCTAGTTATTAATTAGT
CAGAGGTGACAAATTCATGACATACATACTAGTCTGACCACTGGCATATG
CGTTGTAATTTTTGAGCAGATATGCTCAAGCAAATTCTTCTTGTTGGTAT
AGTTTTTAATTTTGTTGTCGTGGGTGTACCTGCATGCATACATAACCCCA
AGACTAATTCATTTGCTGTGCATATACATTGACCATTCTATAACCTTCTG
CTAGTCAAATAATCAAAAAGCGCACGCCATTGCAATCCAGCATTAATTCA
ACTGCGTTTATGGATGGAACGGAATCTCTATCTATATTTGTGGGCCTTGT
ATCAAGTAGTAGCAGGTATGCCAAACTGGAGTTGGACTATTGGTGATTAA
TTGGACAATTAGGCCTAACCAACACCACAAGACAAATTAAGGCTGGCACT
AGCCTCTCATGATAATCCCGAAAATTTCCGGCGTATATGCGAGAGCCCTT
CCAGCAAGCCAGCAGGGACACAAGACCAACCATATATATATTCACGTTTC
TGTTTTTTAGTGTGTGGTTAGTGATAGTTTTGCATCGTCTTCCTCATTAG
TATGTGGCTTAACATCTTCCAGATAATCGCTGTGCTGATTGTCAAATATT
CCAATCAATTAAGGCTGGAGCTAGTGCACGGCTAGCTACGTCTCAACCAG
AACGGACAACTCCGTTGAGACCTCACTGTCTCGGAAGACGCTGCACGTTG
GTTCCCTGAAGATTGGCAGCGAAAAACAGCACCCATAATCCATATAGAGG
TTGCTATCCAGCTACTCATGTCCAAAATCTATAAAGCAACCAAACATATA
CTGATCGTAAATTCAAAGTTCTGGTGAAAAAAAAAAAGTATCTGATGCGT
CAATCTGTGTTGCTCTCAGACGTAATATTCAGAGATTCAGACATAACACG
GGTCACATACAAGCTCCAGTTGTTGATTGTTCGTTGTAGACAAGCAACAA
TCTACACAGGCAATGTTATCACCAAATTCTGATAAAAAGTTCCAAATCTA
AGTTGACATTTCATGGCGATCCTTTATTCAGAGAAGAACGTATTCAAGAA
TGATCAACACGGGGAGCTGATAATTTCTACGAAACGGGTTCACAGTATAC
CACACCCGGAGGAATCCAAATTATGTTTGCAGTTTACCACCCAGACCAGT
CACAGATCGATTAATATATCGACATCACCTATAATAACACTACAACCACC
CTAATGTTTACATTGTTCACAATATACCGATTTCGTCACAAAGACATATC
TCCAATTTCTGCATTTCCTTTACTTGCCGTAGTAACCTTGTGGAGGAGGG
TAGGAGCCCTGAGGCGGGTAGGAACCAGGTGGGGGATAAGAGCCAGGGGG
AGGGTATGCACCACCCTGGGGGTAACCTGCCGGAGGGTAAGCAGCTGGTG
GATAACCTTGAGCAGGCGGAGCAGGAGGATAGCCACCATAAGGCTGACCG
TATGCTGGCTGTTGTGGTGTGTACCCAACAGGAGGTGGAATAGGCTGATC
GATGCGCGACATTTGCTGCATTGGAGGCACTGCCATGGGCTGTGGGCCGA
ACTTCCCATCTCTCTTGTCCATTTCAATTTTGTGTTGGGTCTGCACATGC
ATTTCAGTGGATAAGATGGATACGCAAAGGTTAAGAAGAGTGAGTAAATA
ATCACCAAAGATATTATGTATGTTTACCTGCATACAGGCGCAAACCCTGC
AAAAAAAAAATGGTGCACAGGTCACAAGATTATCAACATTGGGGGACTTA
ACTATGGAGAAGAGAAAATAACAGAGTTATGAGAGCTTACGAGCAGTAGA
CCATATCAGACAAGCAGGAAAGGATTTGGGAAGCCTCTGAAAGCTCTTCA
CTACCAACAATAGCGGCAACTATAGAGAAGATACAAGCAATTTGTTGGAG
GCAGAACATGAAGCCCTACAGGAAAAGAGTGATCTTCTGCAGTGTTATAG
TCTCATAGAAAGGGAACATAGGAATTATACCTAAAAGTTAGTAAAACAAA
CAACAAGAGGACAGTGACAGTACAATGATGCAGTTATCGCATTTAGTTGT
CTGTATGTTGAATTCATCTTGGAGCAAGAAGCGGGTTGAAGCAACTGAAT
TACCAAAGCACAGAAACACCTGAAAAATAAAGTACTAGTTAGTTCTAAGG
TAAGCACAAAAATAGCATAATTAAAGGAATAGTGACAGTATTGGAGATTA
CTCCATTCAAGACAAGCATTACATGTTCCCGTTCTAATCTGAGATATATA
CGATTGATCAAACAAGATAACAACAAAATACAGCCAAATTATCCTTACCC
CAGAATCATTGACCCTGGTGCTCTTTCATTGAAAAAAGAAGAACAGAAAA
AATATTGTCATACTGAACTGTATTTCAGACTATCAGAAATACCATGAAAA
GCATGCTTTTTGAGCACAACAAATATGTGAAATCCAGAAATCAGTAGAAA
ATATAGGTAATCAAATATTACAGAAGGAACCATCAATACTCCTTTTCTTT
AGCAAGGGGTGGCCACCACTTTCCCCCCCCCCCCAAAAAAAAAAATAAAT
AAATAAATAAATAATCATATTACCGGAAATGGAACAGTCTTTACAGGCTG
ATTACAAAGCCAGATAGCAAAGAAAAGAAATATAAAAACCATCAATACTC
ATAGCCACATGAGAACTGTTACATGTGACATGCTGCCTATAAATTCAGCC
TAATCAGTCATCAAAAGGTTATCAGCAAAAAAGGGAATGGATCTTGTACC
TCAGTAGCAAGACAGAACTCTGGGCATCGGCTTTCACCACACTTCCCACT
GCATGGCATGTACCCAGCACAGCAGACATATCTACAAGACAGAGGTGCAG
GGGAATGGATTCAGGGAGGTCTAACACAATGTTCGTATCTAACCATAGCA
AGTAGAAGAAAATAGAAGAAACCCCACCTTGACATGTCATTATACAGAGC
CCTTTTGCGAAGCATGTATGACACACATGGTCCACTGAACAGAAAGGGGG
GAATGTAAAAGATCAAATACTGGGTAAAAAATTAACATTTCTAAATGCTA
ATTCTGCCTACTCAAAGACACCACAGAATATCATTGTACAGATTAATGAA
ACACGACTCCGTTTAAATGCAATGCCTGTGGAAAAGCAGAGTACCCAGAA
GACTAAAATCTTTTTTGTGGATAGCTATTGATGATAAGGTGACATGGTCC
AGAATGAGCTTGAGGGCGGGAACTTAAACAAGAAATAGAACTAGACAAAT
GAAAGGACTACCATATATGCTCTCAACGCATTTTATTGCAATTCTTATGG
AATGTACAAACACTGGCACCAATGTGGATTCAAAAGATATCTTTCTTTTA
GGGCCTGCAGGTACTGAATGGGCTTTGTGGATCCATCACGCTGATAGTAT
CTTATCGAATATCCCGTATTACCCCATATGGGTCATTGCGATAGAGACAA
AATGCCTTTGCCTTGCGGCTGCAGAGGAAAGTAATGCTGGTCGAGGAGGT
GACTAGGGAAATCAGGAAAGCATTGCATGAAAATCAAAGAACCTATGCGG
TGACTGCTCATTGACGCTGCTGATGCTTGAAGCTAATGGAGCTGTCTTTA
AAACGACAAACTTCAGTTTAGTTCCTATCCAGGAACCGTTTTACTTTTGC
CATTATGAGAACTTTGAAGCGTAATGTTGAACAAAATATATTACATGAAA
CAGTAATGTGTCATCCTGGATCTGATTCCTGAGGCCAATCTAAATTCCGC
GGTCCTTTCAGTAATAAAGAATAAAAGGAACTGACAAAGGTGCAACGCGT
CCCTTAATGTCGCAATGTATTCCTCGCACCTAAAATCCGATCAAATTTAA
GAATGCAAACAAGCGCATAATAAACAGGCATTAAGAATCTAGGCAATCTC
CACGGCTGCGAGTGATTGAACAACTCAATGCGGAATCACACATTGTCCTT
ATGCTCATCAGACTTAGAATTCCTTAAACCCTAGTTTAATTCAGAAATAA
AAAGACAGATTCGCCCAGATCTAGAAGAAAAGGGGGGCGTCGAATATATC
AGGTCGGGGTAAAAAAAAATGGAGCCGGGGAGATCGACGAGGATCGCTTA
CCACCAGAGCGCGAGGCAGCAATCTGCATCAGCAGCAGCAACAACGACAG
GGAGAACCCATCAGAACGAAATCTCGCCATGGGAAGGCGCAGTATTAGCA
TTCGCAGAGAGGGGGGAAAAAGAAAAGTTGACATACATGGGAAGTCGGCC
TGGATGGTGCTGGTGAGATCGGAGTGCCAGAGGTTGCGGTAGCTCTGGCG
GAGCTGCATCTTGTCGAGGTTGGCCTGCGACGACGCCATCGCCTCCTCCT
CCTCCTCCCCGCCGCCGGCGGCCTGCACGAGGGGATGGATCGGCCGTGGA
CTCTGCGGGAGATGTGGGGGGGGGGGGGGGGGGATCGCACTTGCACCAAG
CCACTATCCTTCTCTCTCTCTCTTTTTGGGGCGCGGGGGAGGAGGGGAAA
AGAGGGGAGGAAAACGACGGTGTTTCGGTGGGGTTTCGGCCGTTGGATCG
GGTCCGATTTGTGCGGCCTCGTTAACTGATGGCCATGGCCCGCCGGTCAA
CGAGGCGGAGTCGTCCAAAGTTTTTCCCCAATTTTCTTTTCTTTTTTTTC
CCTTGGTTGTAGAGTGTTTTGGACGTGATCGACCGAGGTAATGGACGGCA
CGAACGACGACGGCTTGCACAGACGGCGGGTGACCGGCCCCGGCGACAAC
GATGCGAGTCCATTTGGTTCGTCGCCACTCGCCAAGCCAGCAAGGTGCAG
GCGTGCAGCTAGAGCGGATCTGCGGAGACGGGGTGGGGTTTACGGAACAC
GACGAGCGACCCAACGATCCAAAAGTGACAAAACGTGGAATGTAAGACTG
GGCCTCATAGTCTATCAGCTGGGCTAGATGGTAGTGGGCCTTGATGGGTT
CCATGCTGTTGGTATGTCGTAAGGCGGAATAAGTCCACATGGCAACCCTC
ACCTTTACGCTGAGTTTAATTTACAAACCCTATCCGTAATGCCAGAAATA
TTAAACTTTCAGCTTGCAAACCCGATTAAATTAGATCCTTCACTCGCGCT
GTTGATGGGTGGTTTCGCTGACGTGGCAAGTTGACCCGGTTTACTCGTGC
TGACTAGCTGTTTACGTGACAAAACAAAAGTGGGTCTCACATGTCTCCAT
TCTTATCTCTCCCTCCTCATCCTCCCCACCCCTACTCTCCTACGGCATTG
GCAGTGACGGTGGCTGGTCCCTCGGACGCATTTCTCCATCCTCTGCAACG
ACACCACCCCCGCTCACTAAGAACCCTATCCTCGTCAAGGTCTACCAATG
GTAGCGACAAGCAACATATATACCACGGAATAAGTCCACTTTAACTTCCT
TAACTAGCAATCGAATCTGTTTTGTATCCCTAAACCATAATACCGAATAT
CTCGACCACCCCCCAACTATTAAAACCAGTGTAATTTGATTCCCTCGGCG
GAGTCCATGCCTTCTACTTTACCCTACGATGGAGTCCATGGGTGGCGATG
ACACGACAAGGTTGGCGCAGCCTGGTTGCGAAGTCATCGGGGAGCTGGAG
ATCTCCCCTCCGACCCTCTCCCTCATCTTGTTGTTGCCCACCACGGCGCC
ACCCCTGTCACTCGTCCATCGAGAGGCCCTTCATGTGACGGAGCATAGGG
GGATAAGAGCGGGGAGAGATGGCGTCGGCATCGACCTCGTCGACCATGTC
TCTACCGCTTCCTTCGTGATCACCGTTGTGGGCTCCCCTTCACCGCTTCG
ACCCTCACTTGCCTGTCACCGCCGCTGCTCCAGCCAAAAGGAAAGAGAAA
GGGAAGAGAAAAGAGAAAGAGAGAAGGGAGAGAGGGATGAGGAAGAAAGG
ATGTGGGCCCACATATCAGTGGGTCCCACAAATGTTTTTTTTGTGTGAAT
GATAAATGGGTCCCACGTATATGTTTTTAATTCTAGTGCCACATAAACGC
TACGTGGGACTAAGACAGATCGACACTGTCACGTAGGAGCCACGTCAGTG
AAACCGCCGAGAGTGTATCAGGAATTGTGGTTTAAGAATGCGAATCAGAT
TTAGCCATTAGTTAAGGGAGTCAGAGTGAACTTCTTCCTATACTCCACAA
ATGTGCCTCCGCTTTCCCTTCGTCTCCTGACATCGGACTGAACATTTGAT
GGTCCTGTTAAACTGAGCACAAGGCACGATCCAGTCCAGTGAGGATTTAA
ATTGATTATCCTTTATTTCCTGGGCCAGGCTTATCTTACAGGATGGAAAG
ACGAGGAACTTTTTTATTTTATTTTTATTAAAATATTTATAAAAATGTTT
TATTTTACATATTTAAATTGATCATGGTGTGCTTCCTCCATTAGGTCCTG
TTTAGCTCTCACCCCAAATTTTTTTCACCATGTCACATCGAACGTTTAAC
ACTTTAAGAAGTATTAAATATATGCTTAAAAAATAACTAATTGCACATAT
TACGACTGATTTGCAAGACGAATCTTTTAAGCCTAATTGCTCCATGATTT
AATAATATGGTGCTACAGTAAACATGTGTTAATGATGGATTAATTAGGCT
TAATAAATTCGTCTCGCGGTTTACCGACGGATTCTGTAATTAGTTTTTTT
ACAGTGTCCGAACACCTTATGCAACACCATATATAATACCTGATGTGACA
CGCCAAAACTTTACACCCTGGATCTAAACACCCCCTAAATAGGAAACCCT
AGCCACCAGAGTGCTAGCAATGTAGAGTTTAATCCAGCCCAGGATATACT
TGATGGTGCAATAAAAAAGGGGGGCCTCCGATGCAAAGGTGGATTCTCGA
TCTCGACCGTACATAAGAGATCGAACGGATAGTCAAGCACGTTGTATGGA
CGATTCGCAGGGGAATAGGGGATACGGCAGATCAATTCGTAAGGAGATCG
ACTCTGATCGAAGGCGGTACATAACAGTACTGTAGTCATACGAACGGAAT
GTGCGAACTATGGAAGAAACGATGGGGAAATACACGGCCATATGGCGGCC
ATGGTCGCTGTCGTATGATCGAGCTGAGCTCACGCGAGGGAGGAAATCGT
ACGGGCGGCCATGGCGGCATCGGCATGTGACCTCATCACCTGAAACGGCC
GAGCTCCGCCTCTACTCACTGCATGCCGCGAAATATCAAAGCAGTGACGT
CGCTGCTCGCACCGCAATAATTTGGAATTGTTGCCAACTTTTTTCCCATG
GCTGATCCCGTCATTCAAATCTGTACAATATGATATTATGATTTGCTTGC
AGGATACAGTACGTCTTTCTGGTGTCATATCTAATTAATCACACGTGATC
GGAGAGATGTGTACTCGACAATTCAAATGCATAACACAAATTGATATGTT
GCTGCCATCTTTGGCTTGACAGGATCATGTGCTCAATAGCTTGCAGTGGT
GATGAACAAACCAGCTGCTGGCCGTTAATTCGGTTTGGGGCACACGTGAG
AATTGGTTGGGGGTAGGCAAGCAACAGAGGTGCTGTCAGGAGAAAGGGGA
TTAACGATAAGAAGCTAGATTCGGATTAATCCTAATCACAATCTTTCAAG
GGCTACAATTAAAGGCCCTGCTTTACACGGAAAAGGAGTCTTCTGGTTAA
CTCATGCCGGAGATTTGAGTGGTAAGTGGATTAGCCCGTGACGATGAGGA
GATCAGGAGAAGTCAAAAGGCAAAGAGATAAAGATGTGACACAAGGCGCA
CTGGTTTTAGAATTTAAGTTGGGGTGACGTGGGATTGTCTTATCCTCTAA
TCACCCTCCAATTGGACTCATACAAAGCAAATATCTGGCCTACCCTGTAA
AAATAAAAACCCTCTCTTCTTTTTTTTTTGAGCATTTAGCTAGCCTATCC
TGTATTTTCAACTTGCTTATATAAAAACAAACTTGAGTGCATCATTGGCA
CGTGGAACGGCCGGTTTGTATGTAGTGGTACTCTACGAATTTACAACAGC
TGGGTTCAGAGTTTGCAGCATTTATTATAGACAGCGTGGCATCCATACAA
TCCACAATTGACACCTATTTGCAGTTGTCCCGTGCTCAAAGATATGATGA
ACTCACAAACAACAGCAGGTTGTACAATTAACAGCGAGTGTTGCAATTAG
CTCAACCTAGAAGCTCCAGCTCTTGCACGTGAATATATTTGCATAGAGTC
CAAATTTTGACCGGAGGAAAAGTAATGCGTGAAGGAAAGACCAGCAATAC
TAGTAGTGGGGTAGGTTCTGATTACTGAAAGGCCCTAAACGAGTAAACGA
CAGCTCCCGGTCAAACTCAAACCAACAACGAAGGAGAGAGAACGAAAAAA
ACTCCCGTTGTGATCATCAGCGGAAACTTCTCCATGGTTTGTCAAACAAG
AAACATGATCAGATCACCATCAGAAGCTTCTTGGCGTTTTGTCAAACAAG
CAACAGTTGCTCGTGATTCCGTCACCAAGATTCTCTTAAATATTCAGTCG
TCAACTGATCGAAATCCATCGTTCTGATTTCTGAAACCAGAATGCCAGAA
ACACGCAGAGGGCACACGCAACAAACAAACCCACGGTTAATTCGAGAAGA
ATACCCTGATATTGCAATTAACCGAGATGCTCCCGGGCCAAACAATTCAG
AGTTTCAGACGCAGGCAGCAGTGCTGCTACCTGGCAGAAAGCTCGCCTTG
GAAGTGTTGATCTGGTCAGCAGCTATACTCAACTCAGCCAGACAAGCCGT
CCAAGACTCTCCAAGGGGTCAGGTCCCAGCACTCAAAACCCGTGAGAATC
CTCGTAAAAAATGTGGGGGAACGGGACGGCCGGTCGCTTAATAATCCACG
ACGATCTGCAGGGCGGCTAGCCATGGAGGACCGAGTTTTTTTTTTAGGCC
TTTGGACTCGTGGCTATCACGAGGGCGGCCGTTAACGGTTACCGCATGCG
CGCGCCGCCCCGCGGCTTCCCAACTCCACCACAAGGGATCGGGACGTTGG
CGCCGCTGCGAAATTGTAGCGGAAATCACGGCATGTGGAGAGGGGGAGTA
CCGGTGGTGGTGTGCGTCGAAATCGATCGCGGCCATGTGGTTTTCAACCT
GGGATGTTTTGAACTGCCCCGATCGCGTTTTGAGTCACATGGCTGCCATG
TGTTGTGTCCAAAAGCACGGGTTTTTTTAGTCGTGTGTACTGCTATCAGC
CTGTCGTTTTTTTCCGTTTGGTCATTACACGATCGGTTTTCTGATAAACG
TTGCAAACGAGAGACAGGTGGATAACAGGGATCGCGCTGACAAATTGCAC
TTCCTTCTAGAAGTAGTACGTCGCTCCATTTGGCTCATGAATAAGCAATG
AACAACTCATGGCAGCCGGTCCTATGATTCTGAGGGCCCTAAGCGAACTC
ATCGCGATGGGCCCTCTAAACTATATATATAAAATTTTATGATATAGAGA
TAATAATTTTACTTGCAAAACGATAACAAATACACCATATATTAAATTTA
ACATGTCTGGTAATTATGAAGAAATAAAAATAACAATATATTTGTAACTT
GGAACTAATATCATTATTCATTAACTTAATGAAGAACAAAACCCCATCAT
ATCCGTTGCTCCCATGAAAAGATACTTCTTCGGGCATTTCTTGATGCAAA
ATCATCAATAACGGTATTAAAATCAATAGTGTTCAAGATATCCTTCTCAA
TTGAGCACATAGCCAAGCCATTTAACCTTTTTTTGACATAGTTAATCTCA
AATAGTTCTTCAAAACTTCAAGTTTGAGAAACTTCTTTCAGCTGAAGCTA
CCGTCATAGGTACAGTTAATAGATTTCGATAGGCAACTAAAACATTTGGA
TAGCAATCTGCATCCATAACGAACTTAAGAATCTCAGGCGCAAACATCGA
AGAATCACACATTTAATTCTGAATAAAAAAACATTGATCTCAACATCGGA
TGAGGTACTAGACTACTAGTATTAGGTGTTGGCCCCTCCACCATCATGGG
CTCCGGCGGTCGCCTCGGCTGCATAGGGCCAGGGCCGGCCCTGCATGGCA
GTTGTTAGTAATAAAAGATTTTGTTAACTAGTCCTGAAAGGCATAGCCGC
CGTAATTCGTACTACACGGCAGCACAAAGTGTTCCCAGGAATTTCCATCC
ACCGGTTTCTTTTTCTCCCCTGAATTTATCTACGTGTTCATGTACTGCTA
CAATCGCCATAATTCTCTAGTTTCGTACACCTGAAACCGCGATGAAAACT
CGTTGAGAAATACGCAAGCCGCAAGCGCGGGGGAAGGTTCTCAACGAAGC
CCACGCAGATGCTGACGCAGCGCAGGCGTGGCGACTAAGGGCAGCCACGG
GGCCCACCAGGTGAGCCCGTGGCCGTGGGGTCGGGTACTCGCGTGGGCCC
ACCTGGCCGGTCAAATCTTGTTCCTTCCTCCCTTTACTACCCGTCGTCGT
CGTCATCTTCTTCTTCCTGGTATTCGCTATTCATCTCTGACCCTGCGGCG
CACCAAAACCCCCGTTTCCGTCTCGCGTTCTTCGATCGCCTCCGCTTAAA
AAGCTCGCCGCCTCCGACCGAATCCACTCCCCCCCCATCAATCCCGCAAC
CCTACCGAAACCGGTAAACCACTGGAAGAAAGCGGGTTCGATCGATCGAT
CGATCTTGCTAGTGCGGCTATATCTGCTAGTAGGTGAATTGGTCGCTCGA
CGTTGGTGATCATGGTGGAGAAGACGAAGCTGCAGCTGCCGCTGGTGCAC
AACGAGCGGCTGTGGGCGCGGCCGTGGCGGTGGGCCAAGACGGTGTTCTT
CCTCGTCTCCATGCTCGCCTCGCTGCTGCTCGTCTGCGCGCCGCCGCTGC
TCATCGTCGTCCTCGACCTGCTACTCCCGCCCGCGCTCCTCTCCAACTTC
CACCGCGCCGCGAACCACCCCACCTCGCTCATCGACCAGGCCAGGGGCTT
CCACTTCCGGTCATCGCTCGTCGACCTCCCCGCCGTCTCCGCCGCGCGCT
CCCTCCTCATCCTCTGTGAGTAACCCCACCACGCAATCGGTATCAAGCGT
ATGTGCGATTCGATGCGATCCCCTTAATCTTTTTTTCTGCGTGTTCATCG
ATCTCATGTCGTCATGGTGGTTTGGCTGACGAGCACTTGGTGGGCGTTGT
TGTGCAGGCGCGTACACGGCGTGCGGGGGAGGCGCGGCCTACCTGTGGGT
GGCCGTGGCGTGCAGCGTCGGCTCGGTGTGCTACGTCGTCGCCAAGGCGG
CCGTGGTGTTCGGCGCGGCGCCCGACAGGGCCGTGCTGGGGCTGCAGGGC
AAGGGCCAGCTCGTCGCCGTGGAGGCCATGTTCCTCATGTCGCTCGCGCT
CGCCGCCGCGCACATCGCCATGGCCTACCGCGCCAGCTGCCGCGAGCGAC
GCCGCCTGCTCGTCTACAGAATCGACGTCGAAGCTGTAAGTGATCGATTC
CCTTTCTTTGCTCGTATCGTATCAATTGTTTCTTTTACCGAGTCCATGTC
ACGCCCGCACAAAACAGAGAAACAAACGATTCCGCCTAGCTGTAGCTTGT
AGTGTGGATTGGAAACATATTAAACCCAAAATATGCAAGCTTTCCAGATT
CCAATCCGTGTTTTAGAGAGATTCTGTAGAACAATACGCTTGCCGGGTGT
ATCCTGTATTGCCCATTTGCGCAAACGCTTTCGGCCAAATGTGATATAGG
TAACGCGTCGACATAGTCAAATAGCGCCATGGAATCTGCTTTAGCCCTTG
CCGACCAAGCCGTGTACTCCCTTCGTCCAAAAGAAAAAAAAAAAGACAAA
CCTTGGGTTTCCGTGCCAACGTTTGACTGTCCGTCTTATATAAATTTTTT
TTATAATTAGTATTTTTATTATTGTTAGATGATAAAACATAATTAATACT
TTATGCGTGACTTATTTTTTTAATTTTTTTCATAATTTTTTCAAATAAGA
CTGACTATCAATTATTGGATACGGAAACCAGCGTTTATCTTTTTTTTTTT
GGACGGAGTACCTGTGAGCAACTGTGCGAAGGAGGTCCTCGCGATTTCTG
CATTGGAGATTCCTGATTCCTCACGCACAAACTAGCCCCACCAAACTTCT
TACCTCCACCTGAAATTTCAGATAGCTACGAGTAATTACTGCAGTAATGG
TTTACTAGCTGAATTGTTCCCACGGTTTAACTGGTAACTGTTGCTCTGGA
ATGCTGTTAATTAGCGATTTAGTACTGGTTCAGTTTTTTTCACATTTATC
ATTAAAAAATAGACTGTCAAATCACTCCAAACCGATTAGAATTTGAAGGA
AAACCCGCATGAAGAAGATTAGTCTAACATAATGGCCTGAGCATATTTTC
CATGCGTTGGATGTCACAGCCTAGTGGACCGATCAGGACAGTTCTCTAGA
AATATCTGGAAAATGCAGCCATCCGTGTACAATGAGCTCAATTGACATCA
CAACTGCAATTGTTTACCCTGTCACTATCCCTCACATCCGTGACAGTTTC
TAGCGTGATATTCATGGCCAGGGAATCTACACGACCCTGTCAAATTTTAA
CTGTCACAGTATTGAACAGGGAGAAACCCCAACTATTATCTTGAAGTTTC
TAACGATTATTTACCCACAAAAGAACTGCATTGAATTGTATTAGTTGCCG
GAAATAAAACAGTTTCCAATAGCATCTTGCTAATGAACTCTTTGCTGGAT
CATGCAGGTAAGGCTAAAGGGAGGCCAAACGCCCAAGTCCCTGAAGCAGC
AGTTCGCCGTATGACACTCGCTGCCTGGCCGTTGCAGTCGGACACAAACT
GAATGCCACGGCATGGCAGGGCCCTGCAGGGTTCGTTCCTCCGGTCTCAA
TTTTTGGTTCAAGTAGATGTGTACAACACGACCGTTCACTGTACCTCAAG
TGAAAAATAGTGTAAAGAAGATGTAAATACGAAACATTTGTGCTTCGGCC
TCCTGCAGTCAATGCAAAAATAGGATGAGCCGTTCGGCAGATGCATGCTT
GTCATTTTTGGTGGGTTTCCCATTTGTGAGCTGTGAGACGGAGGGGGTGG
TTTCGTCGTGTGAATTTCCACAGGTGCGCATCGGTGACGATGCACATGAT
TGGATCAATTCGAATCATCTGGCTATCAGGTCGATATCTCTCCCCTGTGA
GAGTGGCACGTTTGAGTTGAGTCCGTTTCAGAAGAACGCGTCTCAATCTT
AACTGTTTTCTGTTTAAAATAAGTACTAATTATCTTAATTTTTTAAAAAA
GTACTCCTATCTGAAGCATTTTTGAGCCATCTCCAAACTCTATTGCTTAA
ACAGAGTAACAGCGTATCTTCGTTTGGAAGATGAAGATATCCTAATACAA
TCAGTCCTACCTCAGTCCTCAGACCAGCGTTTTGCTATTCATAAATCTAT
AAAAATTGACCAGCACCGGATCTCATCAAAATTATAAAACTATACAATAC
TAATATACGGTGACAAAAAAAAAAGTTACTACAAGGAACTGCTTTGTATA
ATTCTCTGAATTCGCAAGGTCCTCACATGATCATGTGAATGGTCATTAAC
CGTGGTCAAATCAAACACAAATATATCGAAATTTATCAGGTAGCTCCATA
TGAAAGACGCTGAAGATTTCTTCCATGTTTCACCTAACTGATGGAAAAAA
AATTCTGCTAACCGTAGAAAATTCAGACCAATGATCAATGACGCACCTGA
TGATAATTTAAAAGTAGCACTGCCCAATTGAATCGATGCTAGCAAGTCTT
CTAAACGGCCAATAAGCTTGGCAATCTAGACCCTTGACCAAAGGGGTAAA
GAAGACTTTGATTTGCATACAGCTTCTAGAAGTCCCAGTCAGCCTTTTCC
ACTAGAGGGGCCGGTTGAACGGAAACCACAAGTTTGTGTCTGGGCTACTA
CTAATAATTGTCAAATGTATTAGGAAAAATGGAAGATGCACAATGTGAAA
AGGATCTGCTGGATTTCTGGACTCTTGGGTAGCGTACACACCTTGTGAAT
AAATGGACTTGGTTTACCGGCCCAATACCATAGTACTAGGCCCAACAAGA
TGTCAAGGTTGGATAGAGAAACAGGTACAGGGCAAGCAAACTCAAAAATG
AAATTCCACTCGTACTAACAAAGATCGTCTAAATTTAAAAGAGCTAAATT
GAAGTAGGCAGTCCATCATTGGATGGAGAAAAAGGATTAACCAATTTAAC
GTAAGAGTGTAAGACGCTCTTTCATGGAACGTCAAATACTAACATGTTAT
CAGATTTCAGAACCAAAGGTGTCTTTCGGGGGAAAAAAGGGGAATTCGGA
ATCAAAGGTAACATAGTTAAATACAAGAGGGGACTACCCTGTAGTTAAGT
TAACCCTCGCAGAAAGGGGAAAAAAACAGCACTAGCAGCTAGTATCAGCC
GTATTACCAGTGAGGATATACAGAGGCAGCTTGAAAAAAGCATAGGCATC
TGAAGTTCTTTCCGGCGCGAACGATGATAATGATGGGCTGATGGCTTGGA
ATTACAATGCTCCGCATCCACAAAGTGATCGAGTCTAACAAAAGCACGCA
TGCTGTATATAGCCGTCGGCAGAAAGCAAGCTATACACGCATAGATTGTG
TGAGATCGACGACCTGCAGAAACGCGACGAAATCCAGCTGACAATTACCG
ACATGGATACACTACTTGTGGCCGAAGCAGACGGTTAATTGTGAGGCTGC
AGGAAGACGGGTGCATGCATGGACAGCGTGTGTGCATCGTCCACAAGATG
AAAAGACTGAAGAAGTGGTCGAAGGAGATGGTGAGATTGTAGCACGAAAA
GGAGCGTGTTCCCCGGCGCGGCACATACGTCGTGCGAGACAGATCCATCC
CCCGTTCCAATCCAATTGGCCCACCCCTGTATACATCTCCTCGCCGCGGC
CTCTCCGACGAGGGCGACGTCTTATCTCGATCGGTACATGCACCAAGCTA
GCTTGCCAAGACTTCGTGCAATTGTGCATCGATTTTTAGGGTTTGGGTCA
AGACGTTCGTGTTTGTGGAGATTATGGATACCCTATATCTACATGACAGT
TATAATTTAGTCGGATATATGGTACCAAATATAAATAGAATATCTCTATG
AGGACTTGGTAGAATATCTCTATGAGGACTTGGGTTAGATTCTAAACTTG
TATGTCAAGGAAATATCCGGGATCTTAGTCGGTTACGATTGTATTTTATC
TATAATCCCATATTCCGTTAGGATATGGACTGTACTTTGTAAAGCGGATT
CCTTCCCCTATATAAGGAGGGTCCGTGTGCCTCTCGGGGCACGATTCTTT
TTTCCAGTTTATACAATCAATAACACACTCGGCGGAATAATCCCCGGACA
GGAGTAGGGTATTACTTCTTGAATAAGAAGGCCTGAACCTGTATAAAATT
CTTCGTCTCCAAACCCATCCGCTTTCCTAACTTGATAGCCACCCCCTTTT
ACTATTGCTGAAATCTTGTTTCGACAGTGTTAGAGATCGATGGTTGCATA
TGCGTGCGTTTGCGGAGCAATATGTCAAGAATGCGCGTAAGCCCTCGGAC
GGAGATCAAGGCACATCAAAGAAGAAAGATGATGAAGACGATGCCCCGAC
TGGTTTTCAAGATCATCGCAAAGAACTCAATCACATCTTCAGCGGACCCC
TGGCTTATGAATCTAAGAGAAAGCAGAAGTGTCACGCCCCGAATTAGTCC
CGACCGGAACTAACCCGTGACGCTCCAAATTAACCTGTTAATCGATACCA
GTCCCAGGAAACAGTGCTGGTATCACAGGGAGACAGAATATCACAGCAAC
AGAAGTCTCTTCATTATAGAGTAGAAGTACAGTCATGTTGGGCTGCGGAC
AGATCCCGAGCTCACAACTGCATTACAAAAGGAAAGCGGAAGCCAGGACT
TGGACCAAACAATCACAGGCGCGACTTGGGAACTAGGCTGAAACCCTAAA
ACTCATCGTAGCCGGCTTGCTCCTGGAAGAACTCCTTATCAGCAGGATCC
GCTTCATCTTCTTCAGCAACTGGGGGGGGGGGGAAATATTTATATAGAGC
AAGGGTGAGTACGGGAGTACTCAGCAAGCCAGGGGAAATAAGTGTTTAAT
GCAGGCTTCAAGGAAAGGCTGTTGTTTTTTTTTTTTGCAATTGATTTTAT
TTGGAACTCTTTTCTAAAAGCAACTAAGTGAGTGCTTCTCAAACGACACG
GATGAGACAGTGCGTCTCGTCCGGTCGGAGTATGTGCAATGTGTCAGTCT
TTAGATCTTGAAACAAGGTTGGCACCCGGCCAAAAGCTTTTTGAACGGCC
ACCCGGGCCAACTCTTTTCAAACGGCCACCCGGGCCAACAACTTTTAAAC
TGCCACCCGGGCCTAGCTGATCCCATCAGCTGTAGGTTTTCCAAACATCG
AACCCAGTTTCACAACAGCAATTTCACAAGCAGTAGTCAAACAAAACTAC
GCTAGGAATCACCTCACATCCGCCCATGACCGTGGGCACGGCTGTTCGAA
CAGTTTAATGACCTCTGCAGAGGGGGTACATTTTACCCACACGACATTAC
TAACCCGGGTCACCCAGCCCGTGGGGATCAGCCACGTCGGGAGACCTCCA
AGCTTTCATGACAAGGCATTTCGAAAGCCGATGCAGGTTTACCATATGCC
GACGAGAGGGGTCCCAGACCAACAACAGGTTAGGTCCCAGACCATACTGT
GCCAGGAAGCCCAGGGGTCCTCCCCGACACCACCCCGGCGAATCCACATG
TCTCTCGGCATCAAGGCTCCCCTGATAAGCTAGTTACTCAGCCAGGGGTG
TTCCATTCCACCCATGTGGTCGTACTTGTCTTATGTTTGGATGAAATTCC
AAGGAATCGGTCCTTAAGTGCGAGAGCGGGAAACCGTACACCCGGTACGT
TCCCCGGTCCGCGGTTTTGGAAATTCATTTAGTTCGCAAGCACCGACCCA
AGTGTCGGGTTTTCCGAGTCTTTTGTAAAACTCCAGTTTTACCCAAGTTG
TTACTCAGATTTTAAGTTTGAAGGCGACCGTCGATACTCGCACAGAGTGC
ACGAGTATCAAGGCGCAACTGGGTGGTTACAAGGGGACATGGCATAGCAA
TTAACAATGGAAGGATCAAATGTGACAATTTAGGTAAGTCCGCCAATCTG
CTTCGCAGACGGGACAACAGATTAAGTGTGATCCTATCAATGCATAATAT
TTTGCAAGCAACATACTTAAATTTCAAATATAGGCTCAAGATGTTCAAAG
GTGGCTTGCCTTGCTCGAGATCTGGAGCTTGATCCTCGAAATCCTCGCAC
TGCGGGTCTTCGGGCTCCGAAACTACATGCGAAACGGGGCAACTCAACAA
ACAGCGAAAATAAAGCCCTATTAATGACCTCTAAGCGTGCCACTAGATAG
ATCTCGAGATTTGATGAATTTTGGAATTTGAACGGAATCAAACGGAGTTA
CGGTTGGGAAGATATTGAATTTCTAAGATTATTGGATTTTGGTCTAAAGG
AAAAAGGATTAAATTAAATCCTTTTTTTTTGGAAAAAGAAAAAGAAAGAA
GGGAGGGAGGGAATATAGACTTTTCTCGGGCGGCTAGGGCGCGGCCCAAA
AGATTTGGGGCGGCTCGGCCGAGCTTAACAGGCCGGCCGGCCCAAGACGG
CCCAAGCGCGCGCGCGCGTGGGGGGGGGGGAGAGGAGAGAGAGACCGGTG
GACCGGGCTCACCACGCGCGGTCCCGGGTGGGACCCGCTTGTTAGCGGCT
CGGCTCACCGTGCGGAGGGAGCACGCGGCGCACGCGCGCGGGCGGGGAGG
AACGCGGTGTACGCGCGCGGTTTGCGGTGGACGCGGATGCGACGGGCCCA
CGCGCAGCCTCACGGCTCGCGGTGGAACGCGCGCACGGGGAGGGACCGAC
CGGGGTCGGCTCGACCCGGTCTAGGCTGAGCTGGCGCCGACGTGGCGCCT
ACGTGGCTGCCACGCAGGCCGGCGGAAGGTAGACGACGACCCGGCCACGA
ATGGACGGCGGGCGGCGGCGGCGAGCGGCGGAGCGAACCACGGTGATACG
GGCAAAAGCGAGCACACCGGGCGGTTGTTCGCGACAGGGGGAGGCGAGCC
AACGGCTCGGATTCGCCGGAGGTTGCTCGACGGCGGCGGATTACGGCGGC
GGCAACCGGCGGCGGGAGAAGAGGGAAACGGCGACGAGGCTACGAGGGGT
CGATTCCCGTCGGTGAGAGCATCTACGCGGCTTCGGGAACTCGACGCTAG
CGTCGGATTGGGCGGAACTACGCCGAGCGAGGCCGGCGACGAGCGGGTGC
TACGGAGCTCGGGCGGCGACGGCGGCGAGCACACGGCGAGCGAAGGCGAC
GGTTGGGGCGGCGCCGGCTAGCTACGGGGGGTCTACTCGAGCTACTACCG
AAAGCTAGGGAGAGGAGACGGAGCGAGGAGGGAGAACAGAGAGAGACATC
ACCGGGAAGAGGAGGGGCGCTGTGACGAGAGGCCGACGGCGCGGGAGTAA
TCTCTCCGGCCTCGGGCCGGGGAAGGGGAAGGAGAGGGCGCGGCCGAAGT
CCCCTTCCGCGTCCTCGAATGCACCGGCTCTCCCGGCGCTCGGCGGAGGA
CGGCGGAGGCGAGACAGAGCACGGGGCGGCGGCAACGGCGCGGAGACGAA
TGGAAGAGGAGGGGTAAGGGGAGGCCGGGGGGGTTTAAAGGGGACGGCAA
TGTCGGTTTGAGAACCGACTTGCGCGGTCAAGGCGCGAGCTGGCGCTCCG
GCTAGCGGCCAAATTGGTGACAGGGGGGATGACGCCGGCGGGAGGAAAAG
GGAAAAAGGAGGGGGAGAAAGGGGGCTTGCCCCTTTGCCGGATCGGGAAA
AGGAGGAGGGAGCGGGGGCGACGCGCCAGGGGGAAAGGAGGGCTCGGCCT
CCGTCCCTTGGCGGCTTGCGCGCGGAGTGGCGGGGGCCGGGCGATGACGA
CGGCGATGACGGCGGGGCGGTTTGGAGCGGAGCGGCGACACTGGCGACAG
GCGCGGGCAGGCGCTGACGACGGCGGCGACCGGGCGGTCGGCCACTCGGC
ACGCGCGCGCGGGAAAACAACGGGAGGCGCGGTGGTTTGAACGGCGCGGC
TCGGGCGACAGGCGCGGGCTGGCGGGACCGGGCGGCATCCACGCGGGCGC
GCGCGAGCAACTGCACGCGGGGAGCGGTAGCGAGGGATGGGGAGACGGAG
AGCGAGGGGGCGCTCGGCGCGGCGGCACACGCGCACACGCGCGCGCGGCG
CGCGTGCGGGATGGAGCGGAGCGGAGGGAGAGAGGCGCTCGGGGCGACTC
TCGCACGCGCGAGCAGCGTGCGGGCGAGGCTGAGCGGGGGGGGGGGGAGC
GCGCCGGGGGGAGAGAGAGAGAGGGAGAGAGAGAGAGAGGGAGAGAGAGA
TGGGCCGAGCGGAATTCGGCCCATCGAACCCCGGGGGAGGCAAACTAAAC
TTTGCGGAGGGATTCGATTTGGAAGGATTTGGATTCGGATTTGAACTCGA
CGATAGATCGGGGATTGAGATCATGAGATGGCACGGGCACTAGACAACAA
GCAAGGAAACAAATTTCGCAATTAGGGTTTTTAAGAGTTAATTTTCCCGC
TAGGCGCCACGACGGAACGGGCGCTACAAGAAGCTAACAGAACGGGAGAT
CAATGCGGTTCAGCCTAACACGCCCCAATACCTTCGGTGGTCAGAGATAG
CAATTAAGTTCGACCGCTCGGATCATCCCGACCGAGTGGTCCACCCGGGG
CGGTACCCTCTGGTACTAGACCCAGTGGTTCGCAATGTCAAGCTCCGACG
GACTCTCATCGATGGTGGCAGTGCACTCAACATCCTTTTCGCTAAGACCC
TGGACGATATGCAGATTCCTCGCACGGAATTAAAGCCGAGTAATGCACTC
TTCCATGGTGTTATCCCAGGATTGTCAGCTACGCCACTCGGCTAGATCAC
TCTTCCAGTTACCTTCGGCACTCAGGAGAATTTTCGCACAGAAAACGTTT
GTTTCGAAGTTGCTGATTTCGAGACAGCATACCATGCTATACTCGGACGA
CCGGTTCTGGCCAAATTCATGGCCGTCCCACACTACACCTACATGATGAT
GAAGATGCCTGGTCCTCGAAGGGTCATATCACTACGGAGCGACATCAAGC
AAGCCGTCACATGTGACAAAGAAAGTTGCGAGATGACCCAAACCCACGAG
ATCACTCTCGCTCGCGAAGAGATCCGACTGGCTGCCACCACGGCAAGCGA
AGGAGAGGTGCCTCCGACCAAGCTGTCAAAGACCGAAGAAGGCGACGACA
AGACTAAGAAGATTTCACTAGATCCCTCCAATCCTACCAAAACTGCTGTA
ATAGGCGCCGAGTTAGATTGTAAATAGGAAAGCGCGCTCATCACCTTTCT
TCAAAATAATAAAGATATTTTTGCATGGAAACCATCCGATAAGCCGGGTA
TTCCTAGAGAGGTGATTGAGCACTCTTTACATGTTAAGGAAGACGCCAAA
CCCATCAAGCAACGACTCCGCCGTTTTGCACAGGACAGGAAGGATGCGAT
CAAGGAGGAATTAACCAAGCTGTTGGCAGCGGGCTTCATCAAGGAGGTCC
TTCATCCCGACTGGCTGGCTAACCCAGTCCTGGTTCGGAAAAAGACGGGG
CAATGGCGCATGTGTGTCGATTACACCGACCTCAACAAGTCTTGCCCTAA
AGACCCTTTTGGGTTACCTCGCATTGACCAGGTGGTTGACTCAACAACCG
GCTACGAGTTACTCAGTTTCTTGGACTGCTACTCGGGATATCATCAGATC
CGACTAAGAGAATCCGACTGCTTGAAGACCTCCTTTATTACGCCCTTTGG
GACCTACTGCTACATCACCATGCTCTTTGGATTGAAGAACGCAGGAGCAA
CTTATCAACGCATGATTCAAAGATGTTTTTCAACTCAGATAGGTCGCAAT
GTTGAAGCTTATGTTGATGATGTAGTCGTCAAGACCAAGCAGAAGGATAA
CCTGATCACGGATTTAGAAGAAACTTTTGCAAGCATTTGTGCTTTCAGGA
TGAAACTAAACCCTGAAAAGTGCATCTTCGGAGTACCGTCAGGGAAGTTG
CTCGGATTTATGATATCTCAAAGAGGCATACAAGCCAACCCGGAGAAAAT
CAACGCTATCCTCAACATGAAACCGCCAAGCTCCCAAAAAGATGTTCAAA
AGCTGACTGGTTGCATGGCGGCGCTCAGCCGGTTCGTCTCACGACTCGGC
GAGCGGGGGATGCCCTTTTTCAAGCTGCTGAAGAAGACTGACAATTTCCA
GTGGGGACCCGAAGCACAAAAAGCCTTTGAAGACTTCAAGAAACTTATCA
CCACTCCACCTGTTTTGGCCTCGCCACATCCGCAAGAGCCGCTACTGTTA
TATGTGTCGGCGACCTCCCAGGTTGTGAGCACGGTCCTGGTTGTCGAGCG
TGAAGAGGAAGGCCATGTTCAAAAAGTCCAACGACCAATTTATTTCGTTA
GCGAGGTTTTAGCCGACTCCAAAACAAGATATCCTCAAGTTCAAAAGTTA
TTATATGGTGTCTTAATTACCGTCAGGAAATTATCTCACTACTTTCAAAG
TCACTCGGCCACGGTGGTCACATCGTTTCCACTCGGGGATATACTTCATA
ACCGCGAAGCAAATGGACGGATTGCGAAGTGGGCCTTAGAATTGATGTCT
TTGGATATATCGTTCAAGCCACAAACTTCGATCAAGTCATAAGCTTTAGC
TGATTTCCTTGCCGAGTGGACCGAGTGCCAAGAAGATATGCCAGAGGAAA
ATATGGAATATTGGACTATGCATTTTGATGGGTCGAAGAGGCTTACAGGC
ACTGGAGCTGGGGTAGTTTTAATCTCCCCGACTGGAGAAAGATTGAGCTA
CGTATTGTGGATACATTTTTCTGCGTCCCATAACGTGGCGGAATACGAGG
CGCTACTCCACGGATTAAGGATTGCCATCTCTCTAGGCATTCGCCGATTA
ATCGTCCGTGGAGACTCTCAGTTGGTTGTTAATCAAGTCATGAAAGAGTG
GTCCTGTTTAGATGATAATATGACTGCTTATCGACAAGAGGTACGCAAAT
TGGAAGATAAATTCGATGGACTTGAGCTCACCCATGTCCTCTGACATAAC
AATGAGGCAGCCGACAGACTGGCCAATTTTGGTTCAAAGCGGGAGGCAGC
CCCTTCTGATGTTTACGAACCAACCATACCCAGAAAAGAAATAATTGAAG
CCATGGATACTCAAGGCGTAAGCATGATCGAAACCGACTGGAGAGAACCT
CTCATAAAATTTTTGACCAAGCAAGAACTCCCTCAAGACAAAAATGAAGC
CGAGCGGATTTCCATTCGTAGCAGACTTTACATTATTCATAAGACTGAGT
TGTACAAGAAAAGTCCATCAGGAATACTGCAGCGTTGCGTGTCTTTGGAA
GAAGGGAGACAATTGTTGAAGGATATACATTCTGGTATTTGTGGTAATCA
TGCTGCTGCACGGACTATTGTCGGCAAAGCTTACCGGTAGGGTTTTTTTG
GCCTACAGCTGTGTCTGATGGTGACAAGATTGTGCGGACATGCGAAGGTT
GTCAATTTTTTGCCAGACAAATTCATCTGCCAGCCCAAGAGTTGCAAACC
ATCCCGTTGTCCTAGCAGTTTGCGGTCTGGGGGCTTGACATGGTCGGCCC
ATTTAAAAGGGCAGTCGGCGGTTACACGCATCTCTTTGTGGCTATCGACA
AATTCTCCAAGTGGATTGAGGCTAAACCGGTCATCACGATCACAGCAGAT
AAAGCTAGAAATTTTTTCATCGACATTGTGCATCGGTTTGGGGTACCTAA
TCGGATCATCACTGATAATGGCACTCAATTCACTGGCGGAGCATTTAAAG
ACTTTTGTGAAGACTTTGGCATTAAAATTTGTTATGCCTCCGTGGCACAC
CCCATGAGTAATGGACAAGTTGAGCGCACCAATGGCATGGTACTTCAAGG
GATAAAAGCACAAGTTTTCGACCGACTACGTCCCTATGCTGGCAAGTGGG
TCGATCAGCTGCCATCCGTACTTTGGTCTTTACGCACTACTCTCAGTCGG
GCTACCGGACAGTCGCCGTTCTTTTTGGTTTATGGTGCAGAAGCTATGTT
TCCATGTGAAGTGGAATTTGAATCACTACGATTTCAGAACTTCAACGAGG
AGCGCTATGAAGAGGGCCGAGTTGACGACATCAATAGACTAGAAGAAGCC
CGTGAAGCAGCTTTAATCCAGCCGACTCGGTATTTGCAAGGGTTGCGCCG
TTATCATAATCGGAATGTTCGATCACGAGTCTTTTTAGTCGGCGACCTGG
TTCTGAGGAAAATTCAAACCACACAGGATCGGCATAAATTATCTCCCTTA
TGGGAAGGACCGTTCATAATTGCTGAAGTCACTCGGCCAGGTTCTTATCG
ACTCAAGCGCGAAGATGATACTCTCATCAACAATTCTTGGAATATTGAAC
ACCTTCGTCGATTTTATGCTTAGGCATTTCGTTTGTATCTTTCCTCTCCG
ACTGCTAACTTCAAGTTTTTCCTTGAAGTTTTCAGTCGGGGGGCTACTAT
GATAATAATGGAGTATGATTTTTATCAATTCAATTTGCTTACTTGATTTA
TCATTGCCCTGTTTGGTCTTTCGGCTTAGTCAATGAGGACTGAAGGTTTT
TAATAGCTTTTGCGGGTTTTAGGCTCAATAAGGCTTGACAAAGGCTTTTA
AGAAATCAGAAGCTAAGTATGGAACTCCAAGCATAGCATAAATTCATCAG
TATTGTACAAATTGAGCCTCCATCATCATTAATCATCAAAATCATTGTTA
TATCAATCAATATCAGTTTTTTCATCATCAGAATTATCAGACCCAGTCGG
CCGAAGGTCGACATCTTGAAATCTCTCAACCACGTCGGCAGCAATCTTGT
CAGCTGCTTTTTGCGCATCATTGATGAGGTCAAGAGCAACTTCTTCGCTC
GTCCCGTCTGCAAAGCCATCAATGGCATCAATGTCCACTCTTGGATAAAG
GGATTTGGTCATCGCCAACGCCAGACTTGCTCCCATACTTCCAGCTTCTT
TGATATTCTTGAAGTAAGTATCCGGAGTGACTCTCAGCTTGTCAAATATT
TCGGCAGCATCAAGTGTACTCGGACCGGCGTTATTGAAGAACATGGCTTG
GATGAGTGGAGTAGCGGCATTAGCGACTTTATCCCTGGCCCCTTCAAGCC
TATTGATCTTGTCAACTAAGACATCAAACTGTGCCTGGGACTTGATCTTG
CGGTCTGCATCAACAGATTCACATTAACGAATCAGCATATAGAAGATAAT
GGCTTTTAAGGTATTGATTATTGGTACCTTCAACCTCCTTTAAAGCTGAG
TCCCTCTGTCTTGCCAGTTCTGCCTTACCATTTTCCAGAGTTTGAATCTG
CTTCTCCAGTTGAGATATCTTGGCAGTTTGCACTACATTGACTCTAGTTA
ATCAAGATTACAAAGATAATAACATAAGTTAGTTGGGCAGAGTTTGTGTG
TACCTTTTGATGAGCCGCTCAGTTCAAAATTGGATTTCTGGAGCTCAGCA
ATCCGATCCCTCAGATCATGTTCATTCTTCTTGGCAAGCTCTTTTGTTTC
GTGCAGATGATTCCTGGTGGCTTCGAGGGTCCCGAGATGAGGGACTAACC
TCTCTAAGGTTGCCGTTTTAGCTTCGTTCCTAAGATGAATCCTCTGCAAG
ACAGTTTAATTAGCACCTGGACTAAATGGCAAACGAGACGGTTGAGATCA
GGCGTCAAAGAGCCTACATTTACAATGCGGGTGGCTTGGCTGAGTGCCTT
TTTCAGCAAGCATACCTCTTCATCTTCTTTTTGCTTATTTATTACGATTC
CTTGAGGCTGCATGTTGTCATCCCACCACTTGACCAGAATGGGAGGGCGC
GAATCCTCAGCTGCTTGTATCCGGAGGATCTCTTCTTCATCACCAATCAT
TGGTCCTAATGTATCCATGGATAACGATCAAACAATCAAATAAAGTCAGT
TAGATCAACGTGGTTTCAGACAAAGTGCTTACCCGTGATAATTTCTGGAT
GAGGACGAGTGGACTCAGATGCCTTTGAAGGAGATCCAGACCTTCGGTCG
TGGCTGGCATCTTGACCGCGAGGACTATCTGCTTGAGCTCCAACTTCTGG
AATCTCTTGGCTTGGCTTGGTGTCCGACTGGTTTTCAGTCGGGGGCTCCT
GATTAATTCCGGCTCCAGCTTCGGCCGACTCATTTCCGGTCGGGGGTTGA
TCACCAGACTCTACATTATCGGTTGCTGGCTGGTTGTCACTCAGCTGATC
CTCGGCAGTTGGCTCGGTTCCTTTTAAGTTCGTTTCCCTGCTGGTCGGCT
CAGAATCTTTTCCAGAAGGATCTATATCAGATGGTTTCCTGCAAGTTTGA
TTATCAGTATTATTTCCTCACTGGGTGTGCATCAATGCAAGGGAGATCGT
TATATGAGTTGTACCTAGAAGACTTCCTGATCTTTGGCACAGGACGACTG
GATGTTTTTTTTCCTTGGAGTAACCTGCTTCAGCAGTTTCTTGGTTGCCT
CTCGGTCTCTGAGCTTTCTAGCAGTGTCGCCTTCGTCGTCACTTAGAACC
AGCTTCCTCTTGCGAGAATCTGGCTGGCCGATTGGATCAGAAGCACTTAG
TTGAGTTTCAGACCGAATTCTTGGTCCTCCGCTTCCCTGACCAGATTGGC
GGCGAGGTGATTGGTGCTGGGAAATTGGAGGATTTGACTTCATCAATGCG
AATTTCTGAGCATAAATGTCAAGCAATTTAACGAGAGATGAAATCATGTT
TTTGAGGAAGGTTGGACGTTTGAATACATACCGGTGGAGGAGGATTGAAT
GCATTGAACGGTAAGACTGGCAACAAGTGTGAATAGCTGGCAACAATAGC
ATTTGAGAAGATCTTATATATCCTTTCTTTCATAACCTTAAAGTTAAGAG
AGTCTGGATCTTCACGATTTGGATCATGTTTGCCGTCAAACTCAAAAGCT
GTGCGGGACCTCTCTTTGATTGGGGCTAACCGACACTTGATAAAGTGCCG
GGTGATCTGTTCTCCTTGAAGGCCTTGTTCTTTTAGCTTTATCATCCTCT
CCATCAGTTCCACTGCTTGCGCAGCTTCATCTCCCGTTGGCAATGAGTTC
CAAGTATCCTGATAAACTGGAGGAAGACAGGAGTATTCGGGGAGAGCAGG
CTCAGGGTTTTGACAATAAAACCAATTCACATGCCAGCCTTTGTTTGAGG
TTTTGAAGGGCATAGAGAAGTATTTTTGGCTTAAGGTTCCCCTGAGTTGG
AAACCAGCCCCTCCGACAACACATGGTTTGCTCTTGTTTGGCTGAGGCTT
AAGGAAGAAGATACGGCGGAACAAGGCAAAATGAGGCCTAATGCCCAGAA
AAGCTTCGCAGACGTGAATAAAATTGGCAATATGCACTATGGAGTTTGGA
TTCAGATGATGCAGGCTGATTCCGTAGAAATTCAAAATTCCCCGAAAAAA
TCTTGAGGTTGGAAGGGAGAAACCGCCATAGAAGAAATGAGCAAATACCA
CGATTTCATGCGTATCAGGGGTCGGGAATGCTTCGCCGAATGCCGGTCGC
CACCCGATGATCTCCTTTGCTAGAAGAACGCCGTGCGCCAACATCTCCTT
CAGATTATCTTCCGTCACATCAGAGGGCGCCCACTGACTCTCGAAGCTTT
CTCTTTTTTCCGCCATGAATGTGGACTGGATGGTTTGATTTGGTCCGAGA
TACGGCTGGAAAGGGATGGGGAATCGGAGCGGTGGACGCGGGGAGAAATT
CCGTGAACTTTTTGAGGATGGATTGGAGCGGATTGATAAACCCTAGTTTG
GCCGGCGCAGTTTGTACTGTAGCAGGAAATGGGGAAAATGGCGAGAGTTT
CGGTGGGGAAGACGAAGAGACGTTTTTCACTTCGGTGATATTAGGGTATC
GGGAGTGCTAACAGGCCTGGGCCTGCACAGTACTTCAGCCTAATTTTATT
TCCGACGTGGCCCGTTGTGATCCTTAGAGACTTAGGCACTTTTTGCTTTG
GCAATTTGTGCTCACAATGATGTGGCCCAATGTTGTTGAAGAATTGGATG
GCTACCTCAACTCCCCCGGCGTCAGTTCTCGACCAACCGAGATCCTCGAC
TACGACGACTTCGGCTACCACTACGACCACGGCGACCCCGACAACTTCGA
TGACGGCTATGAGGACAACTACACGCCCCTCTTCTTCGGCGTATTCATGG
CTGACAACGAAACGGAGGAATAGCGTCGAGCCCGAGAAGCGAACCAAGAT
CGCGAACGGCAAGAAGCTGAACGTCGCCGACTGGAGGAAGAGCGACAGCA
ATAGGAGCGAGAACGACTACAGCGTGAGCAACAAGATCGCGAACGGATTG
CAAAGGAGGCTGAAGATCGACGGCAACGCGCCTTGGAATCTGGGCGGCGA
GCGAGAGAGCTCATTGGGCAACAAGACGTCGATGGAACAACGGTCTTTCG
CACCCCCCCAGCAGAACGCGGTTGCAGCAATCACTCTCCTCGACACCCTC
CCCAAGGAAGACGCACTCAACCAAGCTGATCATGTTGTCAACATCTTGAA
CCAGACGAAGACCATGATCGCTGCCTCGGTTCCAGCCAACTCTGCAAGCA
CCCGCACCCCGACTGGTAGCCGAGTCCCTAATCTTCGATCTCAAGACTAT
CACCAGCCAAGCCTCAGCATTGCCGGCGCCGGATCTAGTCACAGGAGCAA
GGGACATGATGAACGGTCTGTTTGTTCGCCTCCCGAACGATATAGGGAGC
GTCGAGTTGAACGACCACACTCCCCACATCGAAGGCGCCCCATCGATCTT
CGCGACACCATCAACCAGCGCCGTGCAGCAAGAGGCCATCATTCACCGGA
TCGCTACGACGACGATGTGGACGGAGTTGCTGCCTTCACAAGCGATCTGC
GTCGAGTGGATTGGCCAGCCGGCTTTAAGCCAACTGGAATCGAGAAATAT
GACGGCACCACCAACCCCGAGTCTTGGCTCACCGTCTATGGTCTCGCAAT
CCGCGCAGCAGGAGGAGACAACAAAGCCATGGCGAATTATCTACCTATGG
CCCTAACGGATTCCGCCCGGTCATGGCTCCACGGGCTACCACGCGGCACG
ATCGGATCATGGGCAGAGCTACGCGACCACTTCATCGCCAACTTCCAAGG
CACTTTTGAACGGCCTGGTACACACTTCGATCTCTACAACATCATTCAGA
AGTCTAGAGAGTCTCATCAAGATTACATTCGACGCTTCTCTGAGCAATGC
AACAAGATCTCCGACATCACGGACGACGTCATCATTGCCGCCTTTACTAA
AGGCATTCGCCACGAGGACCTAGTCGGCAAGTTTGGATGCAAACCTCCCA
AGACGGTCAAGCAGATGTTTGAAAAAGCCAATGAGTATGCCAAAGCCGAA
GATGCTATCACGGCGTCCAAGCAGTCGGGCACCACTTGGAAGCCAAAGAA
GGATACGCCGACCACAGGAGGGAGTGGAAGTAACAACCACAAGGATCGCA
AGCGTAAGCCCGAAGAACTTGTGGCGACAACCTCTCCGTCTTCCCGACAA
CGTTCCCGCGTCAACACCTTCGACAAGATAATGAACTCCCAATGTCCGCA
TCATCCCAACTCCAACCACGTGGCCAAAGATTGCTTCGTCTACAAACAGT
TTGCGGAGCAATATGTCAAGAACGCGCGTAAGCCCTCAGACGGAGATCAA
GGCACATCAAAGAAGAAAGATGATGAAGACGATGCCCCGACTGGTTTTTA
AGATCATCGCAAAGAACTCAATCACATCTTCGACGGACCCCTGGCTTATG
AATCTAAGAGAAAGCAGAAGCTAACAGAACGGGAGATCAATGCGGTTCAG
CCCAACACGCCCCAATACCTTCGGTGGTCAGAGATAGCAATTAAGTTCGA
CCGCTCGGATCATCCCAACCGAGTGGTCCACCCAGGGCGGTATCCTCTGG
TACTAGACCCAGTGGTTTGATGAACCCTAGTTTGGCCGGCGCAGTTTGTA
CTGTAGCAGGAAATGGGGAAAATGGCGAGAGTCTCGGCGGGGAAGACGAA
GAGACGTTTTTCACTTCGGTGATATTAGGGTATCGGGAGTGCTAACAGGC
CTGGGCCTGCACAGTACTTCAGCCCAATTTTATTTCCAACGTGTCCCGTT
GTGATCCTTAGGGACTTAGGGACTTTTTGCTTTGGCAATTTGTGCTCACA
ATGATGTGGCCCAATGTTGTTAAAATCTTTTTTAATGTGGTTTGATAATT
CTTTAGAATTAACACGATGCAAACAAAAGGTGCCCGACAGAAAGGTGTTA
TACCGTTTTTGTAAGCTTCATTAGGCTGCAAAAGCTGTTTGGGTTGATTT
GAGATGACTGGTTTATTAATAGTCATTCTTTTAGCATGTTATATGCTTAT
TTTGGTTATGGTAAGGGTCACAGCCTAGGCTATTAGACTCATTAATTACC
ATGATTTTTTTATCATGTTTGGTGGATCATTTTAAGAGTTTCTTACTCGG
ATTCCTATCAAATATGTCTATTTTTGGACCTTTTGAGTGTTTATCACTCG
GTCCTTCTTGTATTTTTTGTCCTTGATATATTCAAGTTGAGAAGCAGTCG
GCTGGGTATCTTACTAAGTACCATGCGTGCTTCGCTATAAAACCACTCGG
TTCTTTATTATATGTTTAGTTTTTCAACTAAACACATAGTCGGGGGCTAC
ACCTAATTAGGTGCATCTACTCGATGCACCATGTTTTATTTTCGCCCTTC
GCAGTCTTTGATTTTAGCACTCGGCAAGCTGGAGCAAGTTGAATTGAAGC
ACTCGGATTACTGTTTTTTGTTTCGAGAAGGCTATTATTGTCAACTGCGA
AGGTCTCGGGGGCTACTGTGGAGATTATGGATACCCCATATCTACATGAC
AGTTATAATTTAGTCGAATATATAGTACCAAATATAGATAGAATATCTCT
ATGAGGACTTGGGTTAGATTCTAAACTTATATGTCAAGGAAATATCCGGG
ATCCTAGTCGGTTACGATTGTATTTTATCTATAATCCCATATTCCGTTAG
GATATGGACTGTACTTTGTAAAGCGGATTCCTTCCCCTATATAAGGAGGG
TCCGTGTGCCTCTCGGGGCACGATTCTTTTTTCCAGTTTATACAATCAAT
AACACACTCGGCAGAATAATCCCCGGATAGGAGTAGGGTATTACTTCTTG
AATAAGAAGGCCTGAACCTGTATAAAATTCTTCGTCTCCAAACCCATCCG
CTTTCCTAGCTTGATAGCCACCCCTTTTACTATTGCCGAAATCTTGTTTC
GACAGTGTTAGAGATCGATGGTTGCATATGCGTGCGCACCGGCAGAGATC
GAGACAATGTTAATAAGTTTGTGCGTGCGTGCGTGCCCCACGGTCGTTGA
ACTATGTGGCTCCTCTTAATTCTGCACGGGAGAACAGCAATTGCGTTGCG
ATCTTGCCTGGAATAACGCTGTACGGTGATGGATCGATTCACTGTTAGCG
CTGTGTGTTCTTCATATCGATGTCGGTGCCGACACGGACATCTCACATCG
CTCTTGTACGTACTACTCCTATGTACGTACCCTGTGAGAGCTTTTGTAAC
GTGAGGCTGGTTCCGATCGAACGCATGGTCACGTACTAGTGTACATGACC
TGATGGACATGGATATATTGTCCCCTGTCTCATTCTCGTATAGTATCACC
AACTCTGTTTTGTTAAGGATATACTATATCCGTTTTAAAAAAATCAACAT
AGAAAGAGATGTGTCTTCTCCTATAACAATGCATCTAGACACGGTTATAG
GTTGATTGATGTGACTTCTCCTATAACGATATATCTGGACATGGTTTTAG
GTTGATTTTTTTTACGGAGAGAGTATAGTACTCCCTCCGTCCCAAAAAAG
ACAAACCCTGGTTTCCATGTCCAACATTTGACCGTCCGTTTTATTTGAAA
AAATTATAAAAATAAGTGACGCATAAAGTATTAAACATGTTTTATCATCT
AACAACAATGAAAACACTAATTATAAAAATATTTCATATAAGACGGACAG
TCAAACGTTGGCACGGAAACCTAAGATTTGACTTTTTTTTTTGGACGGAG
GGAGTACTATGCAAGTGCAGATAAAATCGATTAATCAATCTATATATATA
CTCGGCGTGCGTGTTAGCTTGGCATAGAAATACATCGTGGCAGGACAGGT
GTCGCACCAGCTGGTGCAGGCCGGCATCTAGGAGGCCAGGATGGGATCAT
GGGAGTAGCACTTTTAACCGCGCAATCGTGCATAAATTTGAGGCGAGACT
GCCGCGAGAGGTCAGGCCAATACGCGCTAGGTAATAAAAGTCGCGGATTC
CTCACCCAGTTGCATTAGCGCCTGCGTCGTCTCTTCACGTTTGGCGTCAC
GGCCGGGTCCCGCCCTGATTGACGAAGAATACTCCTTGGAATTGTGGTCT
CCTGCTATTCGCTCTACGTACGTTCCCATCTTGTTGGAGCGCGGCCGACT
CGTCATGCGTAGCCCGGTCGCTGATTACTGCAGCCACGACGACGATTCAT
GTATACGCTGCTTGAAAAATTCTGCTTGTGCTACCTACCTGCTCGACCGC
TGAACTTTCGTCCAATACCCTGATAGTACTAGCACCTTGCTTTGCAAGTT
CAGTAATCACTAGCTTCCTCCGTTATATTTTTTTCTACATAGTGCAACGA
ATCTAGCCACGCTTAATTAGTCGTGTTGGTGTTTTTTTTTCTGCCAATAC
ATAATTCACCTAAATATTTGCGGTGTTAACAGAGTCACCAACCATCTTCT
ACATCAAGATGGGTTTTGAAGATTAAACCGATAAGCGGAGCTTGTTTAGA
GATCAAACCAGCATCTAGGCTGATTTATATCGATTTGAAGATAACCGCCG
GTCTCGTGGGCGAATCGGAAAGTTTACGGGACAAACCAATAAAGATGTAT
CACACTCTCACAGCGAAAACGAATGATTTACGAAGTAATTGATAAAGATG
GACTAAACTAGGGAAAAATAGAAGGCATAGCTAAAAAGTAAAGGTAAAAA
AAATTCAATTGATTATGTAGGGATTGAGGTCGGGGGTTAAAATTGAACTG
GTCATAGCTCTTAGAAAGGGGTTGGTTATGCCTCCACAGTTTTTCTTCAC
GTCCTATTAGGCTTATAGATCAGTGTTGGGGGAATGGCTCCGGATGAAAT
GGCTAGCCTTCGAAGGGCTTGCAGGGCTTCGAGGAGCCATTCTCCCCAGG
GAGATGACCTAGGGTGAATACTACCTTGGAGCTCCGAACGGAGCCCCCGC
TCCGGAGACAACCAAGGATCCCGGAGAGCTGTCACGGCTTCGAAAGCCAC
CTCGAGCTCCAGAGCCCAACGAGGCTTCGGAGGCTGCCCATGGGGCTCCG
GAGATGGTCAAGAACTCCGGAGCATCTGTGGCTTCCGGAGCCTCGCGAGG
GCTTCGCATGCCGGCAAGGTTTCTGGAGCTAGCAGCGTGGCCCGGAGGGA
ATCAAGGCTAGTTTGAGGACCAGGCGCTAGTGGGTTAGAATGAATGCGCA
CTACGCGCCCTAACTACCCCTGACACCATTGACGATGACGAGACGGCGCA
CGCTATTACCCGGAGCAGGCCTTTATCCGGTTAATAGTGCGCACCCTCGG
GAATAGGTGCCGCTCCCTTATGGGGCGCCTCACTCCTATCACCGGGAATT
TTACTAATAGCCCAAGGGCTGGCCGGGGCCAGCCACTCTAGATTCACTAT
AGGACCAAGGGCAATAAAGAAATTTCTTCTTGTATACCCTTGTATAAATA
TGTAAACATTGCTCACAGTTAAGCACATTAAATACAGAGGAATACACATG
CACTTGTTGAGTTTTGTCCCAACAATCAGTTAGGACTCAAGAATCCTTAA
GCCCAAATAAGAAAACCCAAGAACCAACAAATCAAACTTAGAGTAATCAG
ACTGGGCCCACACCATCGGTCCGACCGGCTATATGAGAGCGATCAGACTG
GCCACATATGGTAAATTAGGGTTTTTTTTTTCAAATCTGATCATGTTTCT
CTATTTTTTTTTGAATGACTATGTTTTTCTATTTTTCATCTGAAGTGTTA
AATTTAGGTGTATTAACACGTCATATTAAGATATGTCTAATATTCTATAG
TAGGTAGTAACATTTTGAAAGAGATGCAGTATATATAGATGATGATGAAA
GCAAGCTAGCGACACTGGACAGTGATACTGATACGTACATCGGCTATGGA
ACAAATCTTGTCCCTCTTGTCCTCTGCGAAGATGACACTTGTATGTGTAG
TCTCGACTACTGCACACTGTAGGCTGCGCAAAACAGCAGAATTCAGAGAT
AACCGGTCGTGTTCGGTTACAACGTGCCCGTACCCGGCCGACGACGACTA
CAGTATTGCTTTTCCTAATGTCAAAATACATGTACAGTATTTGAGATCGC
TTACCTAGCTACTTGCACGAGAGGCCTAGGAAGTGAGTATTGTAGGTCTA
CTAGTTTGCGCATGCATGCATGCACTGTTTTGACAGTTAGGCATAGGACT
AGTATGTACTGCACACGGCTCATCTGAAGAGAATGGATACAATTAAGTAG
TGGCTTTATGCTTCAAAGTAACACGGGATATGAAGCAAACACAGCACCAT
TCAAAGCCCAGATATCAGAACTGTATGGCTTTACTATTTGGCACAGAAAA
TTTCCTGATTGGCTATAGTGCATTAGTGCATGCTCCCTCCGTCCCACATG
AAACAAACATAGGACTTAATGTGAAACAACGAATTTGAATAGTCGTACGC
ATATTCAGATTCGTAGTATTATGATGTGTCAAATCTAGTGCTAGATTGTT
TTTTATAGACATAGGGAGTACTCCCTTTGTCCAAAAAGAATCAAACATCC
CCTCTTAGGACAATGTATGTGGACATACTCATATCCACATATATCAACCT
AAGAGAGGATGTCCGGAGTCACATTCTCTTCTAGGTTTTCTTTTCGGGAC
GGAGGGAATATGGAGTACCAGTACAGTAGCCTATATGGCTATATATTGTG
CAGCACACTGCAGCATGACGTGAATCCTTAACCTATACTGCAGGTAGCTC
ACGTGAGTGCAGAGTTTTCTGCGTGACATACAGTATGAGAGAGGAATGAT
ACAATCATATACTAATAGAGAAACCGGCCGAACGTACGGTTTCGTCCATT
TCTTTTCTAATGAGTACAACATCCAAGATTGAGACCATGCAATTTTCTCA
ATATCATCGAAAAATATACGGCTAGATCAGGCTGAGCATTGTAGATTTGT
AGTAAGTTAAATATAACCAATCTCCAGTTCTCAAAAAAAGAGAGAAAATT
CTCCTAATTAACATTGTCTCTTGCGCTATTGTAACCATGTTTACTTGCAA
TGGAATGTGGAACCAAGGAGTAGCTAGTATCCGGCAGGGCCGTTGGTAGT
ATAGAAGAGAGACAAATAAGAAAGCAAAGCTAGCAAAGGTGGACGAGATG
TTGATGGACCCACAAATAGGCATGGTCCCACCGTTCTTTTTTTTTGCTTG
TTTTAATTGTAATTAGTTGGAAATGTGGACCACCCTTTTCCCAGTTGGCG
CCAGGTCCTACATCTGGAATATTTTGTGGGGTGTGGACAATTGGAGCACA
TACGCTTTTTAGTGTTTTTTCTTTACCAAAGGATAACTCTAAACGACATA
TTTCTCGTTCTTTGCAAGTACATTTCACCAAGTGTTAAACATTATATCGT
GTAAAAATTTTCTATACAAAAATTCCTTTTTGACGTGTCACCAAAAATCC
TAGCCAGACAGCCACATCAAACTCACCTTAAAAGTTTCTTAGTAGTTTTA
GAATGGTTATATTCTACAAAGTTTAAGAAAGATTTATGTACAGTTCATAA
ACATTGTCATCAACTTAATTTCCTTACTCCTTTACTCCAAATAGGACGAG
AGAAGATGCATGTACGGGCGAAAACTTAAAATGGATAAGGCTTGGTCTTC
TAAAAAGTTTTATGCGCAAATTATACTCTTACGTACTTTACATCCATACA
TAGCTTGATCAAAATTTCCATACACAAGCAAGTGTTGCAAACAACTTCTA
ATTAAGCAAACAAAAGACACATAGCCCCAAAAAAGGGATAGTGATGCCAT
GTATTGGATTTTGTCAGCTATTAAGACGAATGATCAAACGTATATGTAAA
AGTTAAATGTTGTGATTTTTTTTATAGCAAATCAACAGGAGAGGCTAACA
CTACACTAATATACTCCATCAGTTTCGAAATGTTTGACACCGTTGACTTT
TTAGCACATGTTTGACCGTTCGTCTTATTCAAAAACTTTTTGTGAGATAT
GTAAAATTATATGCCTACATAAAAATATATTTAACAATGAATCAAATGAT
AGGAAAAGAATTAATAATTACTTAAATTTTTTGAATAAGACGAACGGTCA
AACATGTGATAAAAAGTCAACGGCGTCAAACATTTCGAAATGGATGGAGT
ATTAAAATACAATATGTACAAAATATTTACAGGTTATATTACAACAAAGA
GTATTTCCACCTCTTTTGCTCTGTGCGTATGGAAAGGAAAGTTTTCCTTG
AAATCCTTTTTCCAAAGAAAGAAAGAGATCTGAACATCATGGAAAATTAG
AGCATATCTTCTAAACCAAATATTCCAGCAATATATTCATAAAACTTCTT
GTCGAAACTAGATTTCGGCAATAATAAAAGAGGGTGGCTATCAAGCTGGA
AAAGTGTATGGGTTTGGAAACAAAGGATTTATACAGGTTCAGGCCTTCTT
ATTCAAGAAGTAATACCCTACTCCTGTCCGGGGATGAATCCGCCGAGTGT
ATTATTGATTGTATGATTTGGAGAAAATCAACATCTCTGCCCCTAGAGGC
ACCCGGACCCCCCTTATATATGGGAAGGAGTCCGTGTTACAAAAGATAAT
CTATATCCCTAACGGAATATGCAGATACAGGTAAAATACAGTCGTAACCG
ACTAAGTCTCAAGGTGTTTCCTTGATGTACAAGTTAAGAAACGAACCCGA
GATACAAATAAGATATTCTATATATATTCGGTATCCTATATCCAGTCCAA
ATATCATCGCCGTGTAGATATGGGATATCCATAATCTCCACAGTAGCCCC
CGAGACCTTTGCAGTCAACCATCATAGCCTTCTCAAAGATAATAATCCGA
GTGCTTCAAACTTTTCATGCCAAGGCCTGCCGAGTAGCGAAGACGAAGAC
TGTAAAGGGCGAAAAAATAAGGAATATGGTGCATCGAATAGATGCACCTA
ATTAGGTGTAGCCCCCAACTATGTGATTAGTTAACAAACTAAACATATAG
TTGAGAACAAAATAATAGCACAATCATGCATCATATGACAAAAGCATATG
CGGCGCATAAAGAGGCATTCTAGCCGACTGCTTTTTAGCCATAATAAAAA
GAATCCGAATGGTTAACACTCTAAAAGGTTCACGAATGAACACACTTGAC
AGGCATCCGAATAAAAAACTCTAAAGATTACCCACCAAATATTATAAAAA
TTATGGTAATGAATAAGTCTAATAGCCTAAGCTATGACTATCCACCATAA
TGAAAACAGGCATATGTGGTGTAAAATCCGAGTAAATAAACTCATAAAGG
ATTTACCAACCGCCTAAAAAAAATGACTACAATATATAATCAGCCTAAGC
CATAATATTGGTCAATAAAAACGCACACTTACGTGGCAAAGAGCAACGAT
ATTGTATCCAATCAATTGCTTAAAAACCCAAACAGCACCATGACTATATT
AAAAAGTCAGCGGGGCAGCTATATAAAGCTTTACTGTTTGACACCTTTTA
AGATGCATTGTACCAACTCCTAAAAAGTTGAGTAACTGCGGTATAAAAGG
ATTTTAAGGTATTGGGCACTTGATCACGCGCACTTTGGCCTAAGCGAAAA
GTGCCTGAGTCCCTAAAAGAACGTGACAGGCCACACCTGAAAATTCGCAT
TGCAATAATTCCGAAGAATTATATGACCGCGTAAAAAAGGATTTTATCAG
CATTGGACAACACTATTGTGCGCATAAGTTGCCAAAGCAAAAAATGCCTA
AGTCCCTAAGGAGCACAATGGGCCACGCTGTTAAAAGTATTGGGCTGAGG
TACTGTTCAGGCCTAAGCCCATTCGCACCTCCGATACCCTTAACAAAAAA
TCCCGTGATCCAAGCGCCACTTCGTCTTCCCCGCCGGAACTCTCGCCATT
TTCCCCACTCCCTGCTACAGTACGGAGCTGCGCAGGCAAACTAGGGTTCA
CCAATCCACTCAAATCCACCTTCGAAAAGTTCATCAAAATCCTTCCCGTA
ATTCACCGCCTCAATCCCTCACCTCTCCCTAGCCATCCCCCGAATCAAAT
CAGCGCATTCGGGTAAAATCAATGGCGGAAGAGAAAGAAAGCTTTGAGGG
CCAATGGGCGCCATCCGACGTGACGGAGGAGAACCTGAAGGAGATAGTGG
CGCACGGCGTTCTCCCTGCCAAGGAGATCATCGGGTGGCGGCCAGCGTGC
GGTGAGGCTTTTCCGTCCCCCGATACACACGAGGTTGTGGTCTTCTCTCA
TTTCTTTTATGGCGGCTTCGCTCTTCCGACCTCGAAATTTTTCCACGGGA
TATTAAGCTTCTATGGAATCAGCTTGCATCACCTAAACCCAAATTCCATA
GTCCACATCGCCAATTTCATCCATGTTTGTGAAGCCTTCTTGGGAATTAA
ACCCCACTTCGCTCTGTTTCGCCGAATCTTCTTTCTCAAACCCCAACCAA
ACAAGAGCAAGCCATGTGTAGTCGGAGGAGCCGGATTTCAGCTGAGGGGA
ACTTTGAGCCAGAAGTACTTCTCAATGCCCTTCAAGACTTCAAACAAAGG
GTGGCATGCGAACTGGTTTTATGTTCAGAATCCTGAGCCTGCTCTTCCCG
AGTACTCTTGTCTTCCTCCAGTGTACCAAGATACTTGGAACTCTCTTCCG
ATTGGGGACGAAGCAGCCCAAGCCTTAGAGTTGATGGACCGCATGCTAAA
ACTCAAAGAACAAGGCTTACAAGGAGAGCAGATCACTCGGCACTTCATCA
AATGCCGACTGGCGCCAGTTAAAGAAAGATCCCGTACAGCTTTTGAGTTT
GACGGCAAGCATGATCCTAATCGCGAAGAACCAGACTCTCTGGATTTTAA
AATCATGAAGGAGAGAATGTATAAAATCTTCTCAAATGCTATTGTCGTCA
GCTACTCACATCAGCTGCCAGTTGTGCCATATAATGCATTCAATCCACCT
CCGCAGGTATGTATCTGAAATCTTCAACCTATGACCAAAATAGTATCTTG
TCTTCATGTTGAGTTAACTAACCATGGAGGCATCTTATTCAGGAATATGT
ATTGATAAAATCTGATCCCCCAATCACTCAGCGCCGGTCTCCTCGCCAGC
ACACCGTTCAGGGAGGTGGAGGGCCAATAATCAGACCAGATTCGCAACCT
CAAACCTCCAATCCAACTGGACAGACAGGTTCTCGCAAGAGAAAACTGGT
GCTTGACAACGATGAAGGCGACGACGACAACAAATCTGGGGACAAGGGCT
CGCCTAATAAACTCTCGAAGCGTACCATGCCCAGGAAAAAACTGGCTGGC
CGTCAAATGCCAAAGATTAGAACATCTTCCAGGTATAAACCTCTCGGTAC
CATTTCCCTTTGACATGCTTCTCTCATAGAAATTATACTAAATATTGAAA
GAACACTTTGCAGGAAACCATCCGACATAGATCCAACTGGAAAAGATCCT
GATCAAGCCGTGACAGAGCCAAATTTATCCAAGGATCCTGAGCCAACTGC
CGAAAGCCAGCCGACTGGTGCCCATGCTTCGGGTGATAAGGCCGATCCGA
GTGACCAGCCGCCGACTGGAAACCAGTCGACAGCAGCTGAAACTGCAACA
ACCCAAGAGCCCCCGACTGGAAACCAGTCGGATGCAGGTCCCGATCAAGA
AATCCCTGAAGTTGGAGCGCAGACGACAACTTCCCAAGGACCAGAGACTA
GTAAAGACTCAATGATTGGGTCTCCAAATAAAGAACAAGGGTCACCTCAC
GCTCAGCTAGGAACATCCTCAGGTAACTCATCTTCTCAAGTGATACCGAT
TTAAATAACTCCAGTTTGTTTGCCTAATGTCTTGGAAATACATCAGGACC
ACCGGGCGATGGCGAAGAAGAAATTCCCCGCATAAAGGCGGCTGATGATT
CTCGTCCTCCTATCTTGCTCAAATGGTGGGACGAGAACTCACAGGTTGCC
GGCATCGTCATAAACCGTCAAAAAGAAGATGAGGAAGTGTGCCAGCTGAA
GAAGGCGCTTGGGGAAGCCACTCGTATTGTGAATGTAAATCTTTCAGGCG
ACTGCCTTTGATGACTTTGTTTTCTTTTTAGCAGAACTAAACCATGAACC
ATCATGCAGAGAATCCATCTTCGCAATGAGGCCAAGACTGCAACTTTAGA
AAAGCTGGTTCCTCATTTGGGAACTCTGGAAGCAGTTAGGGACCAGCTAC
ACGAGGCCAAGGAGCACGCCAAAAAGACAGAGAAGGAATTAAGGGACCGA
ATTGCCCAGCTCCAGGATTCAAACTTCGAGCTGAGTGGTTCATCAAAAGG
TAATCTTCTAGATCTGTCCCATTAATTTGTACTGTCATAACTGTATCCTC
AAACATTTGGATTTCAAACAGCGCAAGCCACCAGGATGGCTCAAATGGAG
AAACAAATTGAAGCCTTGAAAAAAGACAAAGTAGAACTGGCTGCGCAAAG
GGACTCAGCCTTGAAGGAGGTTGAAGGTACTACCAGCTAACAATCTGGAC
TTCTCTCTTTTAAATACAGCAGATTCTTATCATAAATGTGTTTTGCAGAC
TGCAAAATCAAATCTCAAGCTCAATTTGATGTCCTGGTTGGTAAGATCAA
GAGGCTTGAAGGAGCAAGAGATGAAGTCGCCAATGTCGCTACACCACTCG
TCCAAGCTATGTTCCTCAATAACAGTGGTCCGAGTGCACTCGACGCAACC
GAAATTTTCGACAAGCTGAGAGTTGCTCCGGATGTATATTTCAAGAACAT
CAAGAAAGCTGGAAGTATGGGAGCTAGCATGGCATTGGCGATGACCAAAT
CATTGTACCCGAGAATTGAAATTGACGCCATTGATGGCTTTGCAGACGGG
ACAAGCGAAGAAGCTGCTCTTGATCTCATCACCAATGCTCAAAATGCGGC
TGACAAGATTGCAAGTGACGTTGTAGAGCAATTCCGCAACAACGACCTTC
AGCCGAGCAACAATAACTCTGATGATGAAAGAACTGATTCTGACTGAGTA
TGAATGTAACAAATGGAGGCTCAACTTGTACAATACTGGTGTATTTATGC
TGTGTTTGATAATTCTAGCCAAGTCTTTGATTTCTTAAAAGCTTTTATCA
AGCTTTGTTGAGCCTAAAACCCAAAGAAGCTATTAAAAACTTTCAGTCCT
CGCAGACTAAGTAGAAAAAACAAACAAGGCAATGATAGACCAAGTAAGCA
AATTGAATTGATAAGTAATCAAACTCCATTATTATAATGATAGCCCCCGA
CTGACAACTTCAAGAAGAAAACTTAATGTTGACAGTCAAGATAGGGAAGT
ACAATGATAAGCCTAAGCATAGAAACGACGAAGATGTTCAATGTTCCAAG
AGTTATCGACGAGAGTACCGTCTTCGCGCTTGAGTCGATAGGAACCTGGT
CGGGTGACTTCAGAGATGATAAATGGCCCTTCCCATAGAGGAGATAACTT
GTGCCGATCTCGTGTAGTTTGAATTTTCCTCAAAACCAGGTCGCCGACTA
GGAAGGCACGGGATCGAACATTGCGGTTATGATAACGCCGCAACCCTTGT
AAGTATCGAGCCGACTGAATCAAAGCCGCTTCGCGGACTTCTTCCAATCG
GTGCAAGTCATCCACTCGGTCCTCTTCGTAGCGTTCTTCACGGAAATTTC
GAAAGCGCAAAGACTCAAATTCAACTTCACTCGGCAACATTGCTTCTGCC
CCATAGACAAGGAAAAAAGGTGACTGGCCTGTGGCCCGACTGGGTGTAGT
TCGCAAAGACCAAAGTACTGATGGCAGCTGTTTCACCCATTTGCCGGCAT
AGGGTTTTAGCCGGTCAAAAACACGCGCCTTAATCCCTTGAAGTATCATG
CCATTGGCTCGCTCCACCTGTCCATTGCTCATGGGATGCGCTACTGAGGC
ATAGCAAATCTTAATTCCAAAGTCTTCACAAAAGTCTTTAAAAACTCTGC
CAGTGAATTGTCTGCCATTATCAGTGATGATCCGATTGGGCACTCCAAAT
CTATGCACAATGTTGATGAAGAAGTCTCGAGCGTTATCTGCTGTGATTGT
GATAACCGGTTTAGCTTCAATCCACTTGGAGAATTTGTCAATGGCCACAA
AGAGATGCGTGTAACCGCCGACTGCCTTTTTAAACGGGCCAACCATGTCA
AGCCCCCAAACCGCAAACGGCCAAGACAGTGGGATGGTCTGCAACTCTTG
AGCTGGTAGATGAATTTGTCTGGCGAAAAACTGGCAACCTTCGCACGTGC
GTATAATTTTGTCGGCATCGGATACTGCAGTAGGCCAAAAGAAACCCTGC
CGGTAAGCCTTGCCGACAATGGTGCGTGCAGCAGCATGGTTTCCGCATAT
CCCAGAATGTATGTCTTTCAGCAATTGTCTCCCTTCCTCTAAAGATACGC
AGCGTTGCAGAATCCCTGAAGGGCTTTTCTTGTACAACTCAGCTTCATGC
ATAACATAAAGTTTGCTCCGCCTTGAAATCCGCTCGGCCTCATCTTTGTC
TTGGGGGAGTTCTTGAGAAGTCAAAAATCGTATGAGGGGCTCTCGCCAGT
CGGCTTCAACCATAGCTACGTCATGAGTGCCCGCAACTTGAGTAGCATCT
TTGTGAGGTACTGTCGGCGTATAAAGGTGTTCGACGAAAACATCGGAGGG
TGCCGCCTCACGCTTGGATCCAAAGTTGGCGAGTCTATCGGCAGCTTCAT
TGTTGTGTCGAAGAACGTGACTGAGCTCGAGTCCATCGAACTTATCTTCC
AATTTGCGTACTTCTTGTCGATATGCCATCATGTTGTCGTCAAGGCAGGA
CCACTCTTTCATAACCTGGTTGACGACCAGCTGTGAATCGCCTCGAACTA
TTAGACGCTTTATCCCTAGGGAGATTGCAATCCGTAGTCCATGAAGGAGC
GCCTCATACTCGGCGACGTTGTGGGACGTCGAAAAATGTATCCAAAGCAC
ATAGCTTAATCTTTCTCCAGTTGGGGAAATTAGAACTACTCCTGCTCCAG
TGCCCGAAAGTCGTTTTGACCCGTCAAAATGCATGGTCCAGTGCTCCATC
TTCTCCGCGGGGGTATCCTCCTGGCACTCGGTCCATTCGGCGACAAAATC
AGCTAACGCTTGGGACTTGATCGAAATTCGGGGCTTGAATGATATGTCCA
AAGACATCAACTCCAAAGCCCACTTAGCAATCCGTCCGTTTGCTTCACGG
TTGTGCAGTATATCACCGAGTGGAAATGATGTGACCACCGTTACCGAGTG
ACCTTGAAAGTAGTGAGATAGCGTCCTGGTAGTAATTAGAATACCATATA
ACAGCTTCTGAACCTGAGGGTACCTCGTTTTGGAGTCGGCTAGGACCTCG
CTGACAAAGTAAATCGGTCGCTGGACTTTCTGGAGATGGCCTTCTTCCTC
GCGCTCGACGACCAAGACTGTGCTCACAACCTGGGAGGTGGCTGATACAT
ACAGCAACAACGGCTCCTGCGGGTGTGGTGAGGCTAAGACTGGTGGCTCG
GTGAGGAGCTTCTTGAAATCTTCGAAGGCCTTCTGTGCTTCGGGTCCCCA
CTGGAAGTCGTCTGTTTTCTTTAGTAGCTTAAAGAAGGGCATCCCCCGCT
CGCCGAGCCTTGAAATAAATCGGCTGAGCGCCGCCATGCATCCAGTCAGC
TTCTGAACATCTTTCTGGGTACTTGGCGGTTTCATGTTGAGGATAGCAAT
AACTTTCTCCGGGTTGGCTTGGATGCCCCTATGAGACACCATAAAACCAA
GCAGCTTCCCTGACGGTACTCCGAAGGTGCACTTTTCAGGGTTTAATTTC
ATCCTGAAAGCGCGGATGCTCGCGAAGGTTTCTTCTAGATCCAAAATCAA
ATCATCCTTTTGCTTGGTCTTAACGACTACATCATCCACATAGGCCTCAA
CGTTGCGACCGATCTGTGTTGAGAAGCATCTCTGAATCATACGTTGATAA
GTTGCTCCTGCGTTTTTTAGTCCAAACGGCATGGTGACATAGCAGTATGC
TCCAAAGGGCGTGATAAATGAAGTCTTCAAGCAGTCGGATTCCTTTAGTC
GGATCTGATGATACCCCGAGTAGCAATCCAAAAAACTGAGAAGCTCACAG
CCGGCGGTCGAGTCGACTACCTGGTCAATGCGAGGCAACCCAAAAGGATC
TTTAGGGCAGGATTTGTTGAGGTCAGTATAATCAACACACATGCGCCATT
GCCCTGTTTTCTTCCGAACTAGAACCGGGTTTGCCAGCCAGTCGGGATGA
AGGACTTCTTTGATGAAGCCTGCTGCTAACAGCTTGGTTAATTCCTCCTT
GATCGCGTCTTTCCTGTCTTGTGCGAATCGGCGGAGTCGTTGTTTGATAG
GCTTGGCATCTTCTTTGACATGTAAGGAGTGCTCAATCACCTCTCTAGGA
ATACCGGGCATATCAGATGGTTTCCATGCAAAGATATCTTTATTGTTCTG
AAGAAAGGTGATGAGCGCGCTTTCCTATTTACAATCTAACTCGGCGCCTA
TTACAGCAGTTTTAGTAGAATCAGAAGGATCTAGGGGAATCTTCTTAGTC
TTGGCTTCGCTTTCTCCACTTTTTGAAGTCTTGGTGGCGGGCACTTCTCC
TTCGCTCGCCGTGGCTGCAGCCAGTCGGATATCCTCTCGGACAGACGTCA
TCTCGCGGGTTTGGGCCATGTCGCAACTCTCCTTGTCGCATGTGACGGCT
TGCTTGATGTCGCTCCGTAGGGATAGGACTCCTCGGGGACCGGGCATCTT
CATCATCATGTAAGTGTAGTGCGGGACGGCCATGAACTTGGCTAACGCCG
GGCGTCCGAGTATGGCATGATATGCTGTCTCAAAATCGGCGACTTCAAAG
CTGATATTCTCTGTGCGGAAGTTTTCCCGAGTGCCAAAGGTGACCGGGAG
GGTGATCTGGCCGAGTGGAGTTGCGGATAATCCTAGAATTACTCCGTGAA
AAGGCGCATTGCTTGGTTTTAGCTCGGAGCGAGGGATCTGCATGTCATCC
AAGGTCTTGGCGAAGAGGATATTGAGCGCACTGCCACCGTCGATGAGGGT
TCTGCGAAGCTTGACATTACGGACCACTGGGTCTAGTACCAGGGGGTACC
GCCCCGGGTGGACCACTCGGTCAGGATGATCCGAGCGGTCAAACTTGATT
GCGATTTCTGACCATCGAAGATACTGGGGCGTGTCGGGTTGAACAGCATT
GATCTCCCGTTCAGTCAACTTTTGCTTCCGTTTAGACTCATAAGCCAAGG
GGCCGCCGAAGATATGGTTGAGCTCCTTGCGGTGGTCTTGAAATCCTGCC
GGGGCGTCGCCGTCGTCCTTCTTCCTCGACGTGCTTTGTTCTTCGTCGGA
GTTCTTCCGTGTAGTCTTGGTGTATTGATCCGCGAATTGCTTGTAGACGA
AACAATCTTTGGCCACGTGGTTGGAGTTAGGATGGTGCGGGCATTGGGAG
TTCATGATCTTGTCGAACGTGTTGACGCGCGAACGCTGTCGAGAAGAGTG
ACTGGCGGTTGCAACAAGTTCCGCAGGCTTACGCTTGCGGTCCTTATGAT
TGTTACTTCCACCTCCTCCCGTAGCTGGCGTACCCTTATTTGGCTTCCAA
CTAGGACCCGACTGCTTTGATGCGGTGACGGCGTCTTCAGCTTTGGCGTA
CTCGTTGGCTTTTTCAAACATAAGCTTGACTGTCCTGGGAGGTTTACGCC
CGAACTTGCCGACCAATTCTTCGTGGCGAATCCCTTTGGTGAAAGCGGCG
ATGATAACGTCGTCGGTGATGTCGGAGATCTTATTACGTTGTTCAGAAAA
TCGCCGGATGTAATCTCTAAGGGATTCTCCGGACTTCTGAATAACGTTGT
AGAGGTCGTATTGTGTGCCGGGACGCTCGAAGGTGCCTTGGAAGTTGGCG
ATGAAGTGGTCGCGTAATTCGGCCCAAGATCCGATTGTACCACGGGGCAA
TCCATGGAGCCAAGATCGGGCGGAATCCGCTAAAGCCACTGGTAGATAGT
TCGCCATGGCCTTGCTGTCTCCTCCTGCTGCGCGGATTGCGAGACCGTAG
ACGGTAAGCCACGATTCTGGGTTAGTGGTACCGTCGTACTTCTCTATTCC
AGTCGGCTTGAAGCCGGCTGGCCAATCCACTCGACGCAGATCGTCGGTGA
AGGCTGCTACTCCGTCAAGGTCATCGTCATGGCGGTCCGGCGAATGATGA
TGGCCTCGAGCTGCTCGGCGCTGTATGATCGTGTCGCGAAGATCGACGGG
GCGGCGACGAGGTGGTGAGCGAGGCCGTTCCACTCGGCGCTCCCCATGAT
GGTCGGGAGGTGAGTGAACCGCCCGTCGTGACCCCTGCTCCTGCGATTGG
ATCCTGCGCCGGTGATGCTGAGGCTTGGATGACGGTAGTCATGAGATCGG
AAGTGGGGAACTCGGCTGCCAGTCGGCGTGTGGACGCTTTCGGAGTTAAC
TGGGACCGAAGCCGCAATCATGGTCTTCGTCTGGTTCAAGATGTTGACGA
CGTGATCAGATTGATTGAGCTCGTTTTCCTTGAGGAGGGTGTCGAGGAGG
GTGATCGCGGCAACCGCATTCTGCTGAGGGGTGCGGAAAACCGGTGTCCC
TTCAACATCTTGTTGGCCGATGAGATCACGCGCTCGGCGCCCTGCTTCCA
AAGCTCGCTGTCGTCGATCTTCAGCCTCCTTCGCGGTCCGCTCACGCTCC
TGCTGCTCACGCCGTAACCGTTCTTGTTCTTGTGCTTGACGCTCCTCCTC
CAGTCGGAGACGCTCAGCCTCGCGACGTGCTTCGGTCTCCCGGGCTTGGC
GTTGCTCCTCCGTCTCGTTATCGGCCATGAAGACGCCGAAGTAGAGAGGG
GTGTAGTTGTCATCTAGGCTTTCGTCGAAGTCGTCGAGATCCGGTTCGTT
GTAGCGAGAGCTAAACTCGTCGTACTCCACGATGTCGGTGGGGCGCGAGT
CGACGGTGGGAGAGCTGTAGTAGCCGTCCAACTGATCCGTCGAAACCGTG
CCGAGTGGTTGGAGGATGACGCCGACTTCCCTGAAGCTAGGCGAAATCGG
TGTTGAAGCCGACTTCCGCCTAGGCCTACGGGATGAAGACGCTGTCGTGA
TGGAGGCGGCCGCCGAATCGTCGGGGAGCTTCATTAGGATCGGTGGGTAA
GCCCCATCATCTTGATCTGGTGTCGTTGGAGAAGATGCGATCTCGCCCGA
GTGGTTTGAAGCCAACTCGATTGAGATGGTCTTGAAGTAACTTTCAGCCG
CGTTTGGGAGTCCAAACGGGACTGAAAGCCGGTTCTCTCCCGACTGGGCC
GACACCGAGTCAAGGAGAGAGATCTTGCCGAAGTTGTTGGTGACGAAGTC
GAGGCTGCCGAACCGAAACGTCTGCCCGGGTGGGAAGACGAGGTCGTCGA
TGCCGGAGACGGAACCCATTGCACTGATCGGCGAAAAGCTTGACGCTCCC
CCTACCTGGCGCGCCAACTGTCGAAACTAGATTTCGGCAATAATAAAAGT
GGGTGGCTATCAAGCTGGAAAAGTGTATGGGTTTGGAAACAAAGGATTTA
TACAGGTTCAGGCCTTCTTATTCAAGAAGTAATACCCTACTCCTGTCCGG
GGATGAATCCGCCGAGTGTATTATTGATTGTATGATTTGGAGAAAATCAA
[truncated: 1,640,010 more chars]
