# Supplementary material for: RelocaTE2: a high resolution transposable element insertion site mapping tool for population resequencing
Source: PeerJ. 2017 Jan 26;5:e2942. doi: 10.7717/peerj.2942 (PMC5274521; doi:10.7717/peerj.2942)
Supplement: Supplemental Information 1 — Release source code for version of RelocaTE2 described in this manuscript. [file peerj-05-2942-s001.gz › RelocaTE2-2.0.1/test_data/RiceTE.fa]

>mPing
GGCCAGTCACAATGGGGGTTTCACTGGTGTGTCATGCACATTTAATAGGGGTAAGACTGAATAAAAAATG
ATTATTTGCATGAAATGGGGATGAGAGAGAAGGAAAGAGTTTCATCCTGGTGAAACTCGTCAGCGTCGTT
TCCAAGTCCTCGGTAACAGAGTGAAACCCCCGTTGAGGCCGATTCGTTTCATTCACCGGATCTCTTGCGT
CCGCCTCCGCCGTGCGACCTCCGCATTCTCCCGCGCCGCGCCGGATTTTGGGTACAAATGATCCCAGCAA
CTTGTATCAATTAAATGCTTTGCTTAGTCTTGGAAACGTCAAAGTGAAACCCCTCCACTGTGGGGATTGT
TTCATAAAAGATTTCATTTGAGAGAAGATGGTATAATATTTTGGGTAGCCGTGCAATGACACTAGCCATT
GTGACTGGCC
>Dasheng
TGTGGAGATTATGGGTACCCCATACCCACACGGCATGGTTATCCGACTAGTTATAGGGGATAACTTATATATATGGAATATGTAACAGATCATGACTTGGGTATTACGTTTCCTTATATATTACGGAACAGCCTAAAGTCCTAGTTTGATAATATTGTAAAGTAGATTTAGGAAACCGATACCGTATTGGTTAAGGTTTCTATCTTGTAATCCTGCCCCCCACCCTATATAAGGTGGGCAGGAGGCCCTCTAGGGGGCATGAGACAACCTGATCGTCAGATCTATACTACACCCGGCGGATTCAAATCCCCAAACAGGAGTAGGGTATTACCTCTCATTGAGAGGGCCTGAACCTGTCTAAATCCTTTGTCCCTGCATCCATCCACTTTAGGTCTCGTGCGCTACCCCCTTTTATTATTGCCGAATTCATGTTTTGACA
>RIRE2
TGTGGAGATTATGGGTATCCCATATCTACACGGCGATGGTATTTGGACTGGGTACAGGATACCTAATGTAGATAGAATATCTTATCTGTATCTCGGGTTTGTTTCTTAACTTGTACGTCAAGGAAACACCAATTGATTTAGTCGGTCACGACTATATTTGATCTGTATCTGTGTATTCCGTTAGGGATATAGATTATCTTTTGTAACTCGGACTCCTTCCCATATATAAGGGGGGTCCAGGTGCCTCTAGGGGCATATGCTGATTTTCTCCAAATCATACAATCAATAATACACTCGGCGGATTCATCCCCGGACAGGAGTAGGGTATTACTTCTTGAATTAAAAGGCCTGAACCTATATAAATCTTTTGTCTCCAAACCCATACACTTTTCCAGCTTGATAGCCACCCCCTTTTATTATTGCCGAAATCTAGTTTCGACA
>nDart
TAGAGGTGGCCAAACGGGCCGGGCCAAAACGGGCGGCCCGAGGCACGGCGGAACCTGTAGCCGGCACGGC
CCGGCACGGCCTGCTACAGTAACGGGCCGTGCCGGCACGGCACGAGTAGCCGTGCCGTGCTTGGGCCGCC
GGCCGAGCCCGCGGGCCGGCACGGCACGGCACGGCTACTGTAGTAAGTCCGCATCTCATCCTTCCGCAAG
TCCGTATCTCATCCCTCCCAACTGACGGCCCAGCCCGCTAGCCGCCTCCGCAAGTCCGTTGAGCACCCCT
CCTAGCTGATGGCCCAGCCCGCCAGCCACCTCCGCAAGTCCGCATCGCATCCCTCCGCGCCATTTCGGTT
CCTGGGCCAACCGTGCCCCGTCCACGGCCCATTTTTCATTCACGGGCCCGTACTGACACGGCGGGCCACA
CGCATGCCGTGCCGGCACGGGCACGGCCCGGCCATCCACGGGCCGTGCTTGGGCCGGCGGCTCGGCACGT
GGGTTGGGACGGCACGGCCCGTTTCATGAGCCGTGCCTAACGGGCCGTGCCGAAACGGGCCGTGCCGGAC
CCGTGCCCGTGCCGTGCCGGGCCGGGCCGCCCGTTTGGCCACCTCTA
>Gaijin
GGCCTTGTTTAGTTCCTAACTTTTTCTTCAAACTTTCAACTTTTCCATCACATCAAAACT
TTCCTACACACACAAACTTTCAACTTTTCCGTCACATCGTTCCAATTTCAACCAAACTTC
CAATTTTGACGTGAACTAAACACACCC
>spmlike
CACTGGTGGAGAAACCATCTTTCGTCGGTCGGCCGAATTCCACAATAGTCCCGGATGCAA
TAAAAACCGGGGCTAAAGATGATCTTTAGTCCCGGTTAAAAAGGGTAACGGGCATATTTG
ATCTTTAGTCCCGGTTCAAATGCTGTCAGGGCCTGTCAGGCCCCCCGGGATCTTTAGTCC
CGGTTGGTAACACCAACCGGGACTAAAGATCGTAACTTTAGTCCCGGTTGGTAATACCAA
CCGGGACTAAAGATCCCGGGGATCTTTAGCCCCGGTTGGTAACACCAACCGGGACTAAAG
TCCCACCCCTATATATATGTCTTCTTCCTCCTCCAGCTGCCCGAGCAAGCTTCAAAATTT
CTTCAAAAAAGAGGGGAGGTCATGCCAAAATTTCTAGTGAATTTATTTTGGTGATTACAT
ACAAATCGGAGGTGCCTAAAAGGTTTGCAACTTCATCCTCCAATGTTTTTTTTTGTCATA
TTACATTTGCAGCTATGTTTTGCACACTTTTTTGTCTCCAAAATTTAGTTGTAAGTTGAT
GAGAGAGAAAATTTGTGTGGGGAAGAAAGAATATATAGAAATTTAGTTGATTTGCTAAAG
AAGGTTTTATAAAATAGTTGAGAAGGAAAACTATAGTGAAAGTTAATCTTGAATACTAGA
AAACAAACTAAAATGAAAATTAAAAGAAGTAAAACACATTAAAATTAGTTTAAAACTTTA
GAAATAGTAAATAAGAATTATTTGGTGTAATATTTTATGATTTTTGTATGAATAAAGATA
TGTCATTATTGTATGACTGTTGAAACAGTTTGTAATTATCTTATAATTATTGTATGACTG
TCATTATTGTAAGAATAATTATTTGTGTACGATTTTTTTTCGACTCATGTAGATGGATCG
GCAATGGATGTACGCTGACCGGCGGTCCAAAGAGTTTATTGACGGCGTGCACTATTTTTT
GAGAGTGGCCGAAGCTAACAGGCAAAGGGGTTTTATTTGTTGTCCATGCAATAAGTGTAA
GAATCAGAAGGAGTATTCTGCATCCAGGACTATTCATTTCCACTTGTTTGAGTCGGGGTT
CATGCCAAGCTATAATTGTTGGACATCCCACGGAGAGCAAGGTGTTGAAATGGAAGAAGA
TGAAGTGGAAGACGACAATATTCCGGACTTTGCTCAGTACGTTGGATTTGAAGGAAATCA
AACGGGCGAGGAGGAAAGGGATGCTGATGGTAACGACGTTGCGGATGATCTTGGTCAGAT
GTTGCAGGACGCCAAGGAGGACTGCGAAAGTGAAAAGGGGGCCCATAAATTGGACAAGAT
GTTAGAGGACCACAGAACTTCGTTGTACCCAGGTTGCGAGCAGGGGCACAAAAAGTTGGA
TACCACTCTGGAGTTCTTGCAATGGAAGGCAAAAAATGGGGTTAGTGACAAGGCATTTGG
CGATTTATTGAAACTCGTCAAGAACATTCTTCCGGAGGGAAACAAATTGCCCGAGACAAC
GTACGAGGCTAAGAAGATAGTCTGCCCGCTAGGACTGGAAGTTCAGAAGATTCACGCATG
TCCGAATGATTGTATCCTATATCGCGGTGAGGAGTATGAGAACCTAGAAGCATGCCCTGT
TTGCAAAGCACTACGATACAAGATTAGACGAGACGATCCAGGAGAAGTTGACGGGCAGCT
AACAAAGAAGAGAATTCCTGCTAAGGTGATGTGGTATTTCCCTATAATACCACGGATAAG
GCGTTTGTTCAGGAACAAGGGGAATGCTAGAATGATGCGATGGCACGCTGAAGAGCGTCA
ACAGGACGGGATGCTGAGACACCCCGCCGATGGTTCGCAGTGGCGAAACATCGACAGAAA
ATTTAAAGAATTTGGAAAGGACGCACGAAACATACGGTTTGGTTTGAGTACGGATGGCAT
GAATCCTTTTGGAGAGATGAGCAGCGGCCATAGCACTTGGCCCGTTACGATGTGTATCTA
CAACCTCCCCCCCTGGCTATGCATGAAGAGGAAGTACATAATGATGCCGATTATTATTCA
AGGCCCCAAGCAACCTGGTAACGACATCGATGTGTACCTAAGACCACTGGTCGAAGATCT
TAAACTGTTGTGGAAGAAGGAAGGTGTCCCCGTGTGGGACGAGGACAAACAGGAGGAGTT
TAACCTACGAGCGCTGCTGTTCGTAACCATCAACGATTGGCCTGCACTTAGCAACCTATC
CGGACAGTCCAACAAGGGGTACAAGGCTTGCACTCACTGTATGGATGAAACAGAAAGTAC
GTATCTTAAGCACTGTAGGAAGGTTGTATACATGGGTCATCGTCGATTCCTTGCAGCAAA
CCACCCGGTACGGAAGAAAGGCAAGCACTTCGAACATAAGGCTGACCACCGTACGAAGCC
TAAACATCGCAGCGGGAAAACAGTGTTTGCTATGGTTAAAGATCTTAAAGTAGTGTTCGG
AAAGGGGCCTGGAAGCCAGCCTATAGAGAGCGAAGATGGTCACGCGGCGATGTGGAAAAA
GAACTCTATATTTTGGGAGTTACCCTATTGGGAATTCTTGGACGTACGCCACGCAATCGA
CGTGATGCACCTCACTAAGAACCTTTGCGTAAACCTTCTTGGCTTCCTAGGTGTATACGG
AAAGTCGAAAGATACACTGGAAGCACGTAATGATCTGAAGCATATGGAACAACGCGGCGA
CCTTCACCCGGAACCAAAGGAGAAAGGAAGCCATTACTTGAGTCCAGCCAGCTACACTCT
TAGCAAGGCAGAGAAGGAAAGTATGTTTGAATGCTTGGAGAGCATAAAGGTACCGTCTGG
ATACTCCACGAATATCAAGCGAATAATAAGCACGAAGGAGAAGAAGTTCACAAACCTAAA
GTCTCATGACTGTCACGTGTTGATGACACAACTGCTACCAGTTGTAATAAGGGGTATCCT
TCCAGACAATGTCCGGGCAACAATAACAAAGCTATGTGCATTCATGAACGCAATTTCGCA
GAAGGTCATCGATCCGGATAGATTAGAAGCCCTTCAGAATGATGTGGTGCAATGTCTCGT
CAGTTTTGAGTTGATATTTCCACCTTCATTTTTCAATATAATGACGCATCTGCTTTGTCA
CCTTGTGAAAGAGATCAGTATTCTCGGGCCTGTGTACCTACACAACATGTTTCCTTTCGA
GAGGTACATGGGCGTTCTGAAGAAGTATGTTCGTAACCGTGCTCGTCCAGAGGCAAGCAT
CGCCAAGGGTTATGGAACAGAGGAGGTCATCGAATTTTGCGTAGAATTTATCGAAGACCT
TCGCCCAATCGGGGTACCTGAATCACGCCATGAAGGGAGACTACGGGGAAAGGGAACTCT
CGGAAGGAAAGCAATAATGACGGTAGACAACAATTTATTCCGTAAAGCCCATTTCACGGT
TCTGCAACAATCTTCATTGGTAGCTCCTTACATCGAGGAGCACTTGGCTCTAGTTCGCGC
CAGGAACATCGGTAAGTCCGATGCATGGATTACACGGCATCACATTGATACTTTCCCCGC
GTGGCTACGACAACATCTCATGGGTAACGAGTCGATCAACCAACAACTTGCCTTCCTGGC
GAGGGGACCGTCTGGGTCGATCGCGACATTCCAGGGATATGAGATCAATGGGTACACATT
CTACACGAGAGCCCAAGACATGAAGAGCACGAACCAAAACAGCGCTGTTCGTGTCGATGC
CATGGGACACGATGGAACAACTGGCACGTATTACGGTGCCATCGAGGACATATGGGAACT
TGACTATGGTCCTCTCAAGGTCCCTCTGTTCCGGTGCCAATGGGTTAGGTTGACTGGTGG
AGGCGTAATGATTGATGACAGTGGGATGACAACGGTTGACCTTAACAAGGTTGGATACTC
GGACGAACCTTTTGTCCTTGCCAATGATGTAACGCAAGTCTTTTTCGTGAAGGACATGTC
TAGCAAAGGAAAGAAGGGCAGAGGGCCTGACGAGCCTAAGCGTCACGTGGTTCTCCCAGG
CAAAAGAAAAATCGTCGGAGTTGAGGACAAGACTGACGAGGATTACGATCAGTTGGATGG
GCAACCCCCTTTCACGGTGACGATTGACCCTAGCATCCTCCTATCAAATGAAGACACCCC
TTACTCACGTAGCGATCACAAGGAGGGAACAATAGTGAGGAGAAAGTACGTGCGGTCAAC
CGTCACCGCCGATGTATTGCCGTAATTATTGTGTACACGATGTAAACTATTTTGGATGTA
TTGATTATCCATATAAATCAATTGATGTATGGCATATGTTAATTACGCACGATTATTAGA
GGTTTTAACAAGTTTAAATCATGTATATGCTAGTTATATGCGATAATTACAATTTTTAAA
AGTTTTAAATCACGCAGGTGGCAATTTCATATGTTAATTAGAGTTTTTAACATTTAATTT
ACTATCATTCATATGCTAATTATAATTGACTAGAGAATTTTTAAAAGTTTTAAATCATGC
ATGTGGCATTTACATATGTTAATTAGAGTTTTTCACAATTTAATTTACTATCATTCATAT
GCTAATTATATATGACTATTCGAATTTTTAAAATTTTTAAATCATGCATGTGGCATTTAC
ATATGTTAATTAGAGTTTTTAACAATTTAATTTAATATAATTCCTATGCTAAGTATATAT
GATGATTACAATTTTTATTAATTTTAAATCATGCCGTATGTATATACATATGTTAATTAG
AGTTTTTACCAATTTAATAATATCATTCATATGCTAAGTATATATGATTATTAGAATTTT
TATTAATTTTAAATCATATATTTGCTTATTACGTTTTATCCACTTAATTTATTACAGACA
ACAATAATTTTTCGAAGTAATTGTCATTAATCTTTGTACTTTAAATAATTTTAATGCATT
ATCTTCTATTTTAGAAACACATATGTAATGGAAAATAATATTCAGTGCGCTTATCAGTAG
TCCCGGTTCTTAACCCTAACCGGGTTTAAAAAGAATTTGGAAATAGCGGGAAAAGATCTT
TAGTCCCGGTTGATGAGAACAACCGGGAGTAAAGATATCTTTACTCCCGGTTGTTGAGAA
CAACCGGGASTAAAGATCTTTAAAGATATCTTTACTCCCGGTTGTTCTCATCAACCGGGA
CTAAAGATCTAGGGGTATATATATTCCCGATGCGCGCCCTCGTCTTCTCCACCAACACTT
AGAAGTTTTTGCCCGATCGATCTCTCTCGGCTTCTCCTTCGCCGCCACTGCCTAGGGCAT
CCCCGCGCCGACGCCGCCGCCGTATCTCGCCGTCGTCTCGCGCTCGTCGTCGTCGCCGCC
GCCTCCGCCTCCTCCGCCGCCGCCGCATCTCTGGGGTGAGAGCCGCCGCGCGCCGCCTCC
CTCTCGATCTCTCTCTCCGATCTCGATCTCTCTCTCTCCCTCTCGGTTGCCGCCGGCCGC
CGMGTTTCAGACGCCGACGCCGACCTCGTCACGACACGACGCCGCGCCACGACGACGCCG
CGCCACGAGACGCCACGACGCCGCACGCCGCCGCCGCGCCACGCCCGATGCCGCGCGCGG
CGCCACGCCGCCGCGCCACGCGCCGGCCCGATGCCGCGCGCGGCGCCACGCCGCCGCCGC
GCCGCCCCGCCGCCGCTCCGCTGCCGCCACACCGAGAACGTGAACGAGCGAACGAACGTG
AACGAGAACRAGGTGAATGAACGTGAACGAGAACGAGCGAACGAACGTGAACGAGCCAAC
GAACGTGAACGAGAACGAGCGAACGAACGTGAACGAGCGAACGAACGTGAACGAGAACGA
GAGAACGAACGTGAACGAGAACGAGGTGAACGAACGTGAACGAGAACGTTATCGAACGAA
CGTGAACGTGAAATGCAATTATAGGCAGGTGAATGAACGTGAACGAACAAACGTAGGTGA
ATGAAACGTGACCTTAACGAGAACGCGAACGTGAACGATATCGTGAACGAAACGTGAACG
TCAAATGCAATATATGTTACTTCGCGTTTATCCTAATACATCTTTTTGTATCTTGCAGAA
AAGACGTTGTCGGAGTCGTCCCTCAAGCCGGAGTGGTAGAGCTAGCCCTCGAAGGAATTC
GCGCAGGCAAGTGACGTAATTATATATATATGATTGTTATATTTGTAATGCAATTAAGAT
TATTAGATTTGTAATTAGACTTAATTAGCATATAAGATTGTGTAGTGTTCTAATATACGA
CAGTTACACTTAGCATACATGACTATTTGAGTTTTAGTATAAGATTATTTGAGTTTTAAT
ATAAGATTATTATATTTGTAATTAGACTTAGTATATAATTATTGACTAGCTAGGGTCCTA
TAATATACGTCACCTAGACTTAGCATATATATCACTATTTGAGTTTTAGTATAAGATTAT
TAGATTTGTAATTAGACTTAGCATGTAAGATTGTGTAGGGTTCTAATATACGACAGTTAC
ACTTAGCATACATGACTATTTTAGTCTTAGCATATAAGATTATTTGAGTTTTAATATAAG
ATTATTATATTTGTAATTAGACTTAGTATATAATTATTGACTAGCTAGGGTCCTATAATA
TACGTCACCTAGACTTAGCATATATCATCACTATTTGAGTTTTAGTATAAGATTATTAGA
TTTGTAATTAGACTTAGCATGTAAGATTGTGTAGGGTTCTAATATACGACAGTTACACTT
AGCATACATGACTATTTTAGTCTTAGCATATAAGATTATTTGAGTTTTAATATAAGATTG
TTAAAACATAAATGTCTCATGACTTAGCAGATGTTTCCTGTATGAACAGATGGCTGATCG
CGATGAGGAACAGATATTGTACGATACAATCGCGGAGGGAAGCAGCCAGTACTGGAACGA
AGAAGAGGGGAACGAGGATCCAAACCAGTATTTGAACGAGGAAGGGAACGTGGAGAGGGA
TGCGGAGGGGAACCAGGAGGGGCACGTGGAAAGGGATGTGGAGGGGAACCAGGAGGAGGA
GGCTAGTGGAAGTCAACCCTCCGTTGGACAGAAGAGGGCACGCGGGCAACGAGGTGCCGC
GAAGAAGCTTGAGGGTCGGCACATCATAACGGAAGTGGAAGAAGATGGACGACCTAGTGC
CCCGGCAGAAGCCGCCAAGAACTATGTACGTCACAGCGGTTGGGTTGTGCGGGATAACGT
GCCTGTCAGTACGGTGTACTGGCGAAGAACAAGGGCACGCGGAGATCATGAGAGCTTTGT
CCCAGATTCGGAGAAAGAGATGCTGTGGACCACAATGCTCGAGACATTCACCCTTCCCGC
GGGTACAGAGGACAAAGTGAAAAGGTGGACTCTGAAGAAAATGGCAGAACAGTTTCAGAG
CTTCAAGGGAGAGCTGTACAAGAAATATATCCTGAAGGGGCAGACACCGAACTTCGACAC
ATTCCCAAAGCTAAGGGATCACTGGGACGAGTTCGTTGCATATAAGACAGGTGAACAAGG
GCAGGCGATGATGGAAAGAAACAAAGAAAATGCCGCCAAGAAGAAGTACCATCACCACTT
GGGGTCAGGCGGCTATAGCGTCGCGATGCCGAAGTGGGAGGAGATGGAGGCTAGCTTGCT
TGAGAGGGGTATCGAACCGGCCACCGCTAATTGGCCGGAACGATCGAAGTTCTGGTACTA
TGCTCACGGTGGAACGCTCAACCCAGCTGATGGCTCACTGGTCTTCGGCGATCAGATACG
AGAGGCTGCGCGTCGACTAACAGACGCAGTGGAAGCCTCTTCTCAGGGCACGTTCCGACC
GGACAGAGAGAGGGACGAGCTGTCACTCGCCCTGCAGACTCCAGAGCATCCAGGACGAAC
ACGAGGGAAAGGGGTGATTCCTTGGAAGATTGGGTTCAAGGAGGACATCCACACGTACAG
GAGTCGGATGAGGAGCAAGAGAGATACCGAGGCGAAGATTGCAGATCTTGAGTTCAGGGT
ATCGAGCTACGAGCTCAGCATGCAAGAGGAGGTGGCAAGGAAGGTTGATGAACGCATGGC
CGCACATCGGTCCCATGATCCCCAGCCGACCATTCCTCCTGCAATGGTGAGCCCGTCAGG
AAACCGTAGCAGCTGCGCCTCAACGGGGCAGGTAGGATCACAGAGCATGGACGCCATGCA
AACCCAGGACGAATCCACCTGCCCCGTTGATGACATCACTCAGCGGACACCATGTGAGCT
GCATATTCCTTTCAAGAACTTATCAATAAAGGTAAGCTCGTAGTTTATATATTTTAGATT
TGCCCATTCCGCTAGTTGCTGCTTATATATGTTGATTACTAATAAATAACCTCTCACCAC
ATGAAGGTGGCGTCGGGCATGGCCATCCCAACGGACCCTTCAGGTACTTACCACTGCAGG
CCGATTCCAGCAGGATACTCCAAGGTCGAAGTTGAGTTGGTCGAAGGCGCGTACGAGGAC
CTCGAGCTGGATTACCCTGGAGGAGACGGTGAGACGCATCTACGAGACACAAGCCATGCC
ATTATTCTATGGCGCAGGCGGTACATCATCCTCCCTGGGCGACAAGCGGCGTCTCGTGCA
CCATCTCCTCCGGCTCCGCCATCTCCTCCTCAGGATCCTGCACCGTCTCCTCCTCATGCT
CCAGCACCGTCTCCACCTCAGGCTCCTGCACCGACTCCTCCTCAGGCTCCTGCACCGACT
CCTCCTCGGGCTCCTACACCGACTCCTCCGCAAGCTCCTCTTCCGGCACCTTCAAAGTCA
AGGGCCCCCCAAGCTCCACCGCCTGCCCACACAAGGGCAACGAAGAAGGCGAAAGTTGAC
GCCGCCAAGAACAAGGACCCGGGGTACGATTGCACGCAAGAGGAGCTTGACGCTTACGTG
GCATCAGAAGTCAAGAGACAATTCAAGCCTCGAAGTCCAGAAAAGAAGATTCCTATAGAC
CCGAGTGTCAGGAACTTCTTCAGGGGTATGTCTGCACCTGCCAAGGAGGCCATTAAGCTA
TCGGACTATGAGCGAACGCTGAAGAAAGCATCTTCTGGAAAGTCCAAACCAGTCCCTCAG
CTTGGAGAGCAACCAAACCAGGAGATCGAGCCGTTGGTGACCGGTAAAGAAATGACGATA
GAAGAATTTATTACTGACACCGGTCTAACTACGGATCAATTGCTAGGAGTCGCACCAATC
GAAAAGGCGGAAGTGAAATACATGTACGAACTCGGTAAACCGCTTGTCAAGCCTGAGCTG
CTGCAGTCCCTACCCACACAAATGTACAAGTTCCATCAGCTGTACATGGAGATGAGCGCC
ACCGGTAGAGAGATGATCGGAGCGAGGATCAGGGACACGGACTTCTTGCAAGGAGATGAC
ATTCTCTGGATCAATTTCAAGGGAATCTACGAACTATACCAGCTGGACGCCCTCGACGTC
TCTATTATGAGTTGCTGGATTTTGTAAGTATATCGTTCAGTTAGATTTCTTACTACGTCT
CCTTTAATTAATTAGGTCCTTGTATATAAGTAGACTATAGAAAATAATATACTCCCTTTT
ATCGTTGTAGAATGGAGATTCAAAGGGCCCGACGGCGGGGGGTTTTCGATACTGGATTCA
TCGACCCTCGGAAAGTAAACGTCGCAATGCTCGACCAATATCCGCAAGCCACAGAGGACA
ATCTCGTCCATCTCCTGAAGGCGCAGCATTACAAGACGTTCATACTGTTGCCGTACAACA
CAGAGTTAGTTTAATTTTACTGTCTTCCTATACCAAATTTCATTCCCGTACGAACTTGCT
AAGTGTTTCATATGTAATGCATCCCACGCACATTGCAGATTCCACTGGGTGCTTTTACTC
TTCGACCTGTCGGCCTGCACCGTCAACGTATATGACTCAATGGATAAAAAAGAGTCTACG
TTTGACAAGGTTTTCGAACTTATAGACAGGTACTGTCATAAGTTCCTCTGTTAATTAAGA
AAATCTTGTTATGTTAATTGCTACTACGAATCATAGCTTTAAACTCCATGTAGGGCTTGG
TATCGGTTCCGTCATTTGGTCCGCGGCAAATGGAGAGAAAGACTTAGGCGGAAGTTCAAA
TTTCCTGTGAGTACACATGCTCTACATTTATATTTCTCCGATTCAAATACATACAAGTGT
ATATTAATTAGATCTCTCGTTGTTTGTCATTTATTTGTAGTGCGCAAAGCAAAAGAAGGG
AACTAACTTGTGCGGCTATTACGTGTGCGAGTATTGCCACTGCCTTGCAGACCAAATCAT
CACCACAAGAGAGCTCGATGTACGTACAAATAAATTCAAAATTTCATTACGTATCGATTT
CTTGTTTAATTACTAATCAATTTCATACATTCATATAGTTTATTCGCATGAGGGATAACC
TGACCACACACAAGGAATTTATCGCGGCGGTTCAAGAACAACTCATGGGATTCATCAACG
AACAAATCCTTGATCCCAAGGGTGAATTCTACTACGACGGAAACACAATTCATAGGTCCT
TAGCTTCTGAGCTAGCGACTACTACTACGTCGAAATCGTAGCTAGCTAGGACATATAATG
GATTGTAATTAATACATGACTACATATGTTTCTATATGCATGTGTACACATTTTCTATAA
TGTAAATATATTTTGGTCATATATATATATATATATATACATATGCATTTGCATAACATA
TATATGTATAAATACATATATATTATGCATGTACATATGTATTGAAACATATATAAATAT
AATATAATATATATATGCATATATTATATATGCATATATGTACTGAAACATATATACCAT
GCAGCAACAGGGCCATGCAAAAAAAAAAGGTCAGCTCGATCTTTAGTCCCGGTTAGTAAC
ACCAACCGGGACTAAAGATGGCGATCTTTAGTCCCGGATTGGTAGTCCCGGTTTGAACCG
GGACTAAAGATCGATCTTTAGTCCCGGGGGGGTTACGAACCGGGACTACAAAGGGTTTCT
CCACCAGTG
>Retro1
TGTCGGTGATATGGGACCGGGAGTATCATGACCAGAGGCTTGAGGCAGACGCAATCGCCCACGTGGCCTGGCACCTTCGGGGACGTCGGGCCCGAGGGTGAGGTGTCCGCCCTCCTCCTGATTTCCCCCGAGGGGGGGGTCGGGTTGCGTTTGCCCCGGCCCCGAGGGCCGAGGCACCCCGACCCCTTAAAGAAGTCTGCGCCACGTATATGGGATAAGTGAGCACAGCTGTGCTCACCTAACAGCATTTATTGCAGTCTGGTCAAGCGTGTCACGCTGCGTGCAACGCGGTACAGCACGCTCTTTTATCCGGTCTGTGACCAGTCACAGACCGGTCAGATCAAGGGTTAGGTGGCGACTGGCGGTCTGACGCACGCCTCGCCCCATCCCGTCAAGACGAAAGCCTCAAGGCAACTCGTCTCAAGCCGGAGCTAGCGTGTTATCTCTTAGAGATGGCACGTTAGCCCTGGTAGATTTATACCAGGCTTCATCCTAACCATTACAGGCAAGGTGTTACACGAAGAAGGGCAAACATGCACGTTGTTAAACTGACGCGTGGTGGACACGAATGACCGGTCTGACACTGGTCGCATCAGCAACGGGCAGCCACGATCTCACGTTGCGCCCGTCTCCGCCGGGGGTGGAGGTAGGTGTGAGCTGTCCCATCGAAGTGTCATTTGGACGACAACCATACCAATCTCCGCCGATTAAAGAAAAAAAAGAAGAACAGTCCAGTTTGGAAAGGGAAGGGTGCATGTGGTATCCCCTTGAAGTATAAAAGGAGGACCTTGCCCATAGAGAAGGGGGGGGTTGATTCTGGCCAGATTTAGAGCCTAGAGCGGGGGAGAAGTGGGCGGACACTTTGTAGCTCATTCATACACAAATCCACAAAAACACAGGAGTAGGGTATTACGCTTCGCGGCGGCCCGAACCTGTATACATCGCCGTGTCTCGTGTGTCTTGCCGGCGAGTAATCTTTCCACATACAGAGAGAGCTTGAGATCTCACCCTAAGCCCCCGGCCGAACCGGCAAAGGGGGGCCTGCGCGGTCTCCCGGTGAGGAGCCACGAGCTCCGTCA
>Copia2_LTR
TGTTGGAATTAATGAATGGGCCTTAGCCCACTCGAAGATTAATTCTTTGGAAAATCACAAAAGCCCACCTCATGGGATGGCATGCATGTGGAGTTTAGTACCACCTTGCTTATTCTAGGAGAGGGGGACCTCCTTAAAAGGGAGGATGCCCTCCTAGCCACTTGAAGCATGTGTGGTGGAGAGAAGAGGGGAAACACACGCGCGCGCTCGCTCGCCTCGCCTGGCGGCAGGGCAGGCGGCGCGCGTGCACGACGTACGCGTCGAATGGTCCGAAAAATTGGCTCCTCACCCTTGCGCAGATGCAGCCTCCTTTTGCAGTTTTGTTTTGCTGCAAATTCGGATTCGTTTTTGTTTTGGAAACGTTCCGAAAAATCCGGTGCGTGCAAACGGCGTGGAGTCCGGATAAGTTACGCGCGACTTATCCGGTTCGGTTACGCGCAGTAGAGATCGTGCGGGCGCCCTGATCAAGCGACCCTTCTCTATATAAACCGACCCGCCGTCTTCACGCAATATATGCGAAAATCAATCTAGGGTTTGCCTCCTACTCTGTACTGCGCCGTCGCTCGTAGACTACTCCATCCCGCTCGCCGGCGTGCACCAGCGATCGGGAGAGCAGGTCTCCGGAACCTCTGCCTTTGACGTCCTGCACCGGGAGAAGGCGGCAATAAGGTTTTTGGGAAGCGCTTCGCGCGACTGCTCCCTGTTCGTTCGCGACGGCTCGCCTTCCTCTTCGCTCGCGTGTTTCGTGCCTTCGTAGACACCTGCGAAAAGTTTCGACCAAGCAGCCGGTCTTTTCGTCACCTCGGTACGTGTTCAATATGTTGCGCATATTTGATCTGTTCATGTTATACTGCGTAGTTTACATGTGTAGATCTAATGATGCGTTCATGCTAGTTTTCATCTGTAATGTCATGATTTATTTATGGAATAAATTAAATCATTATATGCCTATAATCTCAA
CA
>RIRE3
TGTCACGTCCTGATAAATTCATCCCAAAATAAAAATCATCTTCTAAAAGGAATAATAGAA
TTAATTAAAATTCGAAAAGAAATTGGCAAACACTAAAATACGTACAAGAAAAATTCAAAT
ATGGCCCGGAGAATTTTTGTTAAATTCTCCTTGGTCTAAAAGGAGCCCTCAAATTTTAGT
GGAATTTTCAGAGCACAAATAATAATTGAAAAGAAATAAACAAAGTTGAAAAGGTTTATA
AAAAGAAAATCCTAAAAGAAGTCTTTTCCCCCTCCTCCTCCCTTCTTGGGCCGGCTCGGC
CCATTCCCTCCCTCTCTCTCTCTCTTTCCCCCGCGGCCCATCGGCTCCCCGCGCGCGCGC
GCCGCTGACAGGCAGGCCCGCCCGCCACTCTCGCTGACGGGTGGGGCCCACCTGTCATCG
CCTTCCTCCCGCCGCGCCCGCCGCCCGCCCGTGCCCTAGCGCCGCCGCCGCCGCGGATTG
CGCCGCATCCCGCCGTCCCCGCGCGCATTAAAGAGAGGGGAATTACTCCCCGCGTTTCCC
TCTCCCGATTCCCCCTCTTTTCCCTCTCTCTCTCCCTCGGATTCGTCCGGATTCATCCCG
CGAAGTTCGCCGGCGTCTTCAATGGCGCCCGAGATCTCCGCGCGCGGTTTCCTCTCTCCC
CGGCCGCGCTCTCCCCCTCCCGTTGCTATATATTCGATCCCCGTGCTTCGCTCTTCCGTT
TCCGCCGCTCGCCGCTCGCTCTCGCCGTCGGTTTCGTGCCCGCGCCGTGCTCCTCTCTCT
CCGCCGTCGCCGCCGAGCTCCGTTTCGCCGCCGTCGTCGCTCCGGTCCTCCTCCCGACTC
GGCGCCACCTCCTTCGGCTTCGCCGAGTGGTTGCCGACCCCGTCCGCCGCTCCGCTTCGC
CCGCCGACCGCCGGAGCACCGTCGTCATCGTCATCCCGAACCGCGCCGCCGCTTTCCTCC
GCTCCGGTCGCCGTTCTCGTCGTCGTCGTTGTCCCGGGGTGAGCCGAAGACCGCCGTTCG
CTTTCCCCCTTCTCTCCGCTCTCTCGGGCGCCGCTCCGCCGCGCCGATGGTCGCCGGCGG
TGACCATCGGGGCGCGGGCGCGCCGCTCCCGTCGGCCGTGCCGGCGAGGCCGCCTTCGGG
CGTGCTCTCGCGGCTGCCAAGTGGGCCCGGCCGTCAGCCGCCCGCGCCCGCGGGTGCGGC
TGACGCGTGGGACCCACGGCGCCGACCGCCGCCAGCCGCGTGCTCCCGGTCCACCGTGGA
CCGAGAGGCTGACGCGTGGGCCCCACTCCCGTGGACCCGGTCCGCGCGCCCCCTCCCTCG
GCTGACGCAATAAATGGGTTTTTAATTAAAATTTAAATGAAGAAATTCGCAAATATCCAT
TTAAAGAGCATATAAACTTCAAATGGCCATATCTTGGCCATTTGAACTCGGAATTGGACC
GTTCAAGTCTCTAATTTTTCCTTAAGAAGTCAAGAACCCATTTTTGTGCTTTGTTTCTGC
TGTTATGTGGAGTTTATTAGAGTAAAAGCCCTTTTCTTTTCCGTTGGTCGTGTAGACGCT
GCAGCTTCGGAAGATCCGCTCTTCGTGGAAGTCGAAGCCGTCGTTTGGGAAAGCGAGCAA
GGCAAGTCACATCATCCTTGAACATATTGAATCCCAGTTTGTAAAATTATGTTGATTTAA
ATTATTGCATTATCGCTTTATTTAAATTCCCGCGTTATCACTGTTTTATTTAGCCATGCC
TATTTACCTTTGTTATGACATTATTATTGCTATTGTTATTATTACCTTGTTCACCCTAGA
ATAAACAAAACCCCAACTAGTGGACACTCTATTTATGGTTCCACTAGTATGAATTTAGGT
AGATGCTTCGCTGATTAATAGGACAACATTAGGTGGTTTTACAACTTTAGACTTTGGGAA
TTCTCATATCATTTGGACACTATGGAATGGTTGGCTTATGTTGGAATTGGACACACACCT
CTCTTCCTCTTTCAAAACCCCTAAAACCTGTTTTCGGTGGGGTTTGGGTGCATGCCAGTT
GTGGGAAGTAGCACCCCGGCCACTATAAGGATTAAGCTCGGGCCTCTGTTGCAAAGCACT
ACCGTACTTCCACATGTCTAATGGGTAAGGCTTAGTTTGTGGCTCAGTCTAGTCATAAAC
AAAAGTACACGGATTGGAGATGGATGAAGTCGGGTGTCGATGGACATACTCCAGGACAAA
TGAAGGCTACACGAGCTGCGGCCCGGTAGTCGAGATGTCATATGGCAGAGGGTTGGTGCC
CTGCTGCTAGGGGCTCAGTTCTGCCTGCCTGTCCCGGGTATCCCGGCCGCAGGTGGGATT
GGGTCGGTACTCTTGTTTATGGCTAGGATGGGTTGGGAACTATGTCACGTCTTCCGTCCG
TATACCGTGGTGGTATGTGGCACGTGTTTGCACGTGAGGGAGATGTGTCTTGTGGGTAAA
GATGTACACCTCTGATCAGAGTAAATCTATTCGAATAGCCGAGCCCTCGGATATGGGCAA
GCCTAGCAATGTACCCAAGTCAGTGTTTTAATTCTTAAAATTTGCTCAACGACTAAAATA
TGGAATGGTTGGCCTGGGTTGGCTTGGGACGAGCTGGGACCCAGGTCGGGTTGCCAGTTC
GGTCCAAATCATCGTAGGCCTTGGGTTAAGGCAGGTTCGTGATGGTTCACGGCCTTGTTT
AATAATACTGTGTAGCTCTAGGATCGTCTTTACAAAATGGCTTTGGGCAACTAAGTGACT
TTTAAATGCTGTTTACTACAAAACTTAATCCCTATATTATTATTCCCTTGTACCTCCCTT
GCATTAATTATGCATCCGCCGGTGTGGCTTGCTGAGTACTGTGGTTGTACTCATTCTTGC
TCAATCCTTCCCCTCTTCAGTAAGAGAAGCTTTGGAGAAGATGTCTTAGGTGGAGTCCTG
GCTTATACCCCAGTTGAGCGCCTGTGAAGATGGAGCCGTAGGCCCGCTAGTCCGCTGCTG
TTTATTTTTGATTGTCAGGCCTGAAGCGCCTTTGTAATAATGTAAATATTATCGATATAA
TAAAGATGTGTCTTTTATATCATGTTTGTGTGGTGTACCCCGGCTTTTCCTGGGACGGGG
ATTAATACACTAGCGTTCGGGAAAAGGCAATTTTCCCGGTCGCGACA
>Truncator
TGTCACGCCGGAATTTCTATCCAAAATTCCAAACGCTTACATGTGTGTGAACCCTCGTCC
AGGAATCAGCCGAGACACACAATAACAAATTGATAATAGAGTACAATTATTACTCTAATT
AATAAGCGTATAAAATGTCATTACAGAGGTAGATAGTTCCTCTCAATCAATAAAGATCTA
AGCAGCGGAAAAATAAGATAAACGGCGCAGACGGCTCCACTCCACAGGCAGCTTGACCAA
GGCTACACCTAATCCTCCACACCATCAGCTTCACTGTAGAACTCTTCCTCTGATGAATGA
TTGCAAGGTGAGTATATGACATACTCAGCAAGCCACGCAGCAAATATGCAAGTGCACAGG
ATAACAAAGGATGGCATAGTAGGGTTTTATTTGCAAAAGCAGCATTTAGCAAACATTTGA
GAATTTAATAAAACAGTTAAGTAATTAAACAATATTAATCCAACGCTATACAACATACCC
TGTTGTATAGGCCCAACCATTCTGAACAACCATCCCGGCTGCACAGTTCTATCTCCAAAC
CAGGAATATACCATTCCAAACCAGGAGCTAATCAAATTATTACCAATTAAAGCACCTTTT
ATTATGATGAGAAGGGTGAGACTAATCACGAAAGATATTGTTAGACCCGCCTATAACCGC
GGGCACGGCTATTCGAATAGTTTTACTCTGATCAGAGGTGTACCACTGTACCCACAAGAC
ACAACCCCACATCATGTCACCATGTGCCTCAATACCACCACGGTACCTCGGAAAGGAGTT
GTGACAATACCCCTTGCATAACACAATCCACTGCAGTGCACCTTCCTGGATCATAATCAC
CCCCTTAAAAACAAGGCATGGACTCCCCAGCGACCCTCGTGGGCTTATCTCCGCCACTTC
TCAGTCTGGTGCCCCGCAATGAACCATGCTATATAAAAGATAAAGCCGTTGCCCATGCTG
GCTTATGGTTGGCACGGTTAATGTTTCACAACCGAAACTCGTGAACCGGTCCTTAATTGT
CATGAGCACGACCATCAAAACCATGTGCTCACAACCCACCATTATCAGGTTTTAGTTGGC
AAATAATTAATTAACAAATCACGATTGACCATCGTGAACTATCATTAAGCCATCATTAAA
TAACAGTGAGTCATAAGTTATCCCAATAGTAAGCTAATGTTTCTAAGCAGGGCTAAGCAA
TTATATCTAATATCTAGTTGAACCAATATATAAAGCTCACTAGTCAAATTATAATAACCC
AAGGTATCAAGGAATAAAGTAATCAATAACAAAAGGGCTATAACAAACAATAGGTTAATT
CCACCCAATGACATTCGAAAATAAATGCAATATTTGAATAGAAACAATAGCTTTAAATAG
GATCAACATGCTCAAAGGGTTGTATGGGATCTGTGTGACTTGCCTTGCTGGCCTTGGAAC
TCTTCAAACTCTTCTCCGGCGAAAACGGACTCTCCGGAAACGACGGAATCTAAACAAAAA
GAAGCAAAACCACCAAAACAGCACATAAACCAACTAAATCGGAGCTAAGATGAATTAGTT
ATGAATTTTTGAAGATTAAATCGGATTAAAACACTTAAATTGATTTTAATTGAATTATGA
CGCAATAATGAATTATTTTTGAAAAGGAAAAGGAGGATTATTGCGTCAGCGGGCTAGGGT
TTCGGTGGACCGGGCACACAGGCGACGGCTCACGCGAACGGACGGCCGAGATCGACTTGA
TCCAAAACGGACGGCCGAGATCGAACGGTCCACGACCGGCTCACAGCGAACGGCCCCGAT
GACGTCGGCGATGACGTCACCACCGGCGGCGGCGGCTCGGCGGCTCGGGCTTGCACGCTC
GCCGGCGAACGACGGCACGGCGGCGCGAATGGAAGGCACCAACGGGTAGAGCGCGACGCG
GCGAACTCACCGGTGACCAAAAGAGCGGCGGAAGATCAATGGACGGCGACGGCGACGAGG
AGGAAGCGGCGGCAAACTTCGGGTCGACGGTGGCGACGGTGCTCCGGCGGTCTTCGGCGG
CGGCAAAGGAGCGGACGAGAACGGCGGCGACTTGGCGATCACGACGGTGGCCTTCCCGAG
CGATGATGACGACCGAGACGGCGGCGACGCACGGCTGGAGCGACGGCTACGACGGCGGCG
CTAGGTTGCACGGCGCTAGAGCTCTTCCGGCGACGAGAGGCGAAGGCGAAGGTGGCGACG
GGTAGAGGAGACACCGGGGAACCTTTTAAAGGGGCTCGCAGGCGACGGCGAAGGCCCACG
GCGGCTGGCGACGAGAAGGAAGGTTTAGGGTTCGGAGGAGGGAGACGAATCCGATTCGAA
CTCGATTCCAACGATTTCCAAAACGAATTAGCCGATGTTTCCAAAAGAGAAAAGGTAGAG
GAGATCCCGGAGATTGTTTCCCCTCTATCAATTCGGCCGGAAACGGAAAGGATCGATCGA
ATTTGGAAGGGAACGGCGGCGGCGCGAAACTAGGGTTTCGGGCGGCGGCGGCCGGAGGTT
GACGACGACCCTGACAGGTTGGCCCCACCTGTCAGCGGGCGGACGCGCGCGCGCGGCGGC
GGACTGGGCCGGACTGGGCCGAGGAGAGAGAGAGCGGTTTTGGGCCGACTTTCGGCCCAA
AGCCAAAAGAGACTTTTTAAAACCTTTTTCAATTTAAATTATTCATGAAATGTAATTCCA
TTTATTAAAAATACTTCCTTAGCTCAAATAAATCCCAGAAAAATCTAGGAATTATAGAAT
TAAGCAAAGTATTTAATGAAATTTTATCTGGCCCCATTTTATATTGTAATTTATTAATTT
AAAATTAGATCTTCTCTTCTAGGCTTTTAAAATAAATTCTAAAAATTCCATTTAAACAAC
AATTTATATATTTTGAATTTTCAGGGTGTGACAGAGAG

>mGing
GGGTGTGTTTAGTTTATGCAAAATTGGAAGTTTGATTGAAATTGGAACAATGTG
ACGGAAAAGTTGGAAGTTTGTGTGTGTAGGAAAGTTTTGATGTGATGAAAAGTT
GGAAGTTTGAAGAAAAAGTTTGGAACTAAACTCGGCC
>Bajie
TGTTAGGGTTATGGATACCACATACATAATAGTAGTTGACTAAATCTCGGCAGGATCCACCACATACCATGTCTTATACGGAAACTGACCTCGAGGGAGTTCCAGATAAGGAAAGACAACCAGAGTTCTACATGGAAACGACAAGGACTACTCGAATTGTATCCATATTGGTTTCCCTAGTTCTACTTGGACAAGGGGACACCTATGGGTATAAATACAAGCCCTCCTAGGAGGACAGAGGGAGAGACAACCACCATGAAAGGACCATGGAAGACACCCATGACAATCAACACACGCCCACTAGAAGCCACAACATACAAGCCTACATACGCCAAGACACGCCGCCGGATATCGACTTCAAGGATAGGCATGGCTATTCCCCTACAGTGTCTCCGGATACCGTCAGGAGATACGAAAGCGCTATCTCTGATCTCGCTGGGCACGGATTCGAGGAGGAAGACTACCCTGTTGTCGACTACGAGTCAGACCTTCAGACCGACATGTCGACAACAGTTAGATAGGCTACCTACATATTGTACTGGTGTGATTATAGTGAATAAGAGCAATACCGGCTTCGGCCAACAGGATGTAGGGTTATTACCTGACAACTCAGGGGCCCGAACCTGTATAAAAATCCCTGTCTCCATCTCTTTTACCTCAGTCTCGTGTATATCCTAGCACCAACGATCCCCATACTGTCCAAATACCGTAGTCGAGACATCCAACGTCGACAGTGGCGCGCCAGGTAGGGGGATTTTGGTACTTCAGGATTTCGACGAGATGGGTTTAAGAGATGGATTCTCCAACAACAAGCTACTTGACGACTTCCGACCAGGAAGATTCAACCCGGCCAGAGTACGTCTCCCAACGAGATTGGAATCATCGTCACCATCTATTCGATCCGGTGAGATCGACCAAGCTTCGACACGTCACCACGGCAGAGGGCCATGGTGTCAGCGGCATCTAAGACTGATCCAACACCAATCCCTCGACGCGTGGGACATCGACTGGCGTAAGGCATTGGCTGCCCGAGTAGCCAAACTCGGCTGGCGTGAGGCATTGATCTGTTCATTGGCTTGTAGTCTAATCGGAGTTGAGGAGTTCCTGTGATTGCACTAGAATTCAATTCCTAGTTGGCAATCGAGCTGCTCATTCTGGTGACGTAAGCCAAAAGCAAATAGATCAACTAAACAGCCAAAAAGCCGCAGTACAAATTCTAAGGTAATTAGTAAGATTAATTTCCTAATTAATCTACTAATTTCGTAGATATATCCGGCATATATCTACAAAGGTACGCAATATTTTATATATAATTTACCGTACCTATTTTCAGATTATACGGCATTGTCAGATCTATAATTTATTATGTTTACCTAGAGCATGTTCTTTATACAGTATATATCGCGCGAGCGTCCCCGATGTTAGGCCAACTGCGGTCTAACGCTGGAGCACGCTCTGTTTTCCTCTGTATAAATCATGCTTGTTTACGGTTTACATAATGCCTAATATTTAATCTGCTCGTTATATCCTGATAATACTAGAAGATCCATGCAGTTTTTCGAATACATACTCGATATTATCTGCTATATATCTTGTCTTCTAGAAAATATTTTTCAGGAACAACTGAGCACTCGACTAGGTTATGGTCGAGTACACTCCATTATCGAGAACATTCTCGACAAATGCGGAGTTATCGCACCCAACCTACCAACAAAGACCGACGACCTATCTCATAGCACCGGCCATGGCTGGACTACTCGAGAAAAGGTTGTTAATGGATAATTCCTCGCGAACATCGTCGGCTTGATCACCCGACATGATTGCGAACGGACATCCGGATATGCTGTAAGTTAGGCACGTGAGTCATGCTGGCCACATGAGATACACTTGCAATAAACCAACTCTAGCACCTTCCATCGGTGTTCGAGAGATAATTCCGCTCGCTCACTGGTTCTCGCACCAGTACGCAGCAATCTCTCGCACCGCACCTTCCATCGGTGTTCGAGAGATAATTCCGCTTGCTCACTGGTTCCCGCACCAGTACGCATCAATCTCTCGCACCGCACCTTCCATCGGTGTTCGAGAGATAATTCTGCTCGCTCACTGGTTCTCGCACCAGTACGCACCAATCTCTCGCACCGCAACTCCCATCGTTGTTCGAGAGATAATTCTGCTCACTCACTGGTTCTCGCACCAGTACGCAGCAATCTCTCGCACCGCAACTTCAGATGGTCGAGGTACGACTACAGCAATAACGTAGTGGTCCTCGTACCACGACTCAAAATGATCGAGAGACACCTACTCACCGGTTCTCAACCAGTTAATCGTAGTGATCTCTCGTACATTTGCTTCTAGTGGTCGAGTTACGACTACTGCCTGGTCCTCGACCAGCGATGTAGCGTTTCTCCCACTTTCCACTTTAAGTGGTCGAGTTACGACTACTGCCTGGTCCACGACCATTTCTCCCACTTTCCACTTTAAGTGGTGGAGTTACGACTACTGCCTGGTCCTCGACCAGCGATGTAGCATTTCTCCCACTTTCCATTTTAAGTGGTCGAGTTACGACTACTGCTTGGTTCTCGACCAGCGATGTAGCGTCTCTCCCACTACTTCCACTTTAAGTGGTCGAGTTACGACTACTGCCTGGTCCTCGACCAGCGATGTAACGTCTCTCCCACTATTTCCACTTTACGTGGTCGAGTTACGACTACTGCCTAGTCCTCGACTAGCAGTGTAGCGACTCTCCTACTACCTCTATTTCAACAAAGTTGATAGCAGGTACACAATATCGCCAAGTGTTTTACCCAGAGATCCCTTACCACGACGACCTAGCGTTGAAACCTATCCTACTGTCCCTTTACGCCGTCTTGACAAGGCCTCCGAGGAACCTAAGGGATCTTCCGTTGGGGATGCCCAGAGCCGATAAGGCCTTGTCGGATCCTTCAGAGACGAAAGACCATGTAAGATCTGGTCGTGTAAGAGTTCTCGCCGTGCGTATTAACCAAGCCGTGTAATCGGAAGTTGACTTTTCCAACTTCACGGCTGGGGGCTAGGATCAGTGCTTATTCAACCAAGGTAGGTCAAGGGTCCAAGAGCCTTCTCCTCCGAAAATGATTCTCCGACGACAAGGCTGGGGGCTAGGGAGAGTGTACAACTCAAACGACTGACCAAAGTCGTTAACTGAGAACACACTCTTACACAAAACATTGGTCGGTAAATTTGATTCATTTTCAGTTTACCATACATATTATAACATGTCACCCTTTGAGCATTCGCTCGGGGGTTATTTCTATCTAATATTCTTTTCTGAGTATTGATTTTAGGAAAATTCTATTCGACATTGACAAAGACTCCATGTCTCTATGGTTCTACACCAAGATCGACTAAGGCGAGTACGACCAATGTTGGCAAGGCTCCGTCGCAGACTCTACGCCTTCTCGGTCGCTCGAGAACGGTTGCTGGATCTCGACAAGGAATACGAAATGAAGAGATGGTGTACCCACCAAGAAAGAATTTCTTGACTTCAATCCAAATTCTCGATTACGGCAAGACGGGAGACTTAGTCGTACGCTATGTACTTCATTGGTTGACATCAGAGAATGACTTAGACAAACCCTTTCGGTGCCCGCATGAGGCTGACAAAGGAAGTCCAACGTTATCTCTAATCTCACCGAGAACGGTCACATAAGCTCGATAACAGTTACTCCAATGTCTGTGCGCAGTTGAGAATATGAATTCGTTCATTTGCATCGAAGTCGGGGGCTACTTGTTAGGGTTATGGATACCACATACATAATAGTAGTTGACTAAATCTCGGCAGGATCCACCACATACCATGTCTTATACGGAAACTGACCTCGAGGGAGTTCCAGATAAGGAAAGACAACCAGAGTTCTACATGGAAACGACAAGGACTACTCGAATTGTATCCATATTGGTTTCCCTAGTTCTACTTGGACAAGGGGACACCTATGGGTATAAATACAAGCCCTCCTAGGAGGACAGAGGGAGAGACAACCACCATGAAAGGACCATGGAAGACACCCATGACAATCAACACACGCCCACTAGAAGCCACAACATACAAGCCTACATACGCCAAGACACGCCGCCGGATATCGACTTCAAGGATAGGCATGGCTATTCCCCTACAGTGTCTCCGGATACCGTCAGGAGATACGAAAGCGCTATCTCTGATCTCGCTGGGCACGGATTCGAGGAGGAAGACTACCCTGTTGTCGACTACGAGTCAGACCTTCAGACCGACATGTCGACAACAGTTAGATAGGCTACCTACATATTGTACTGGTGTGATTATAGTGAATAAGAGCAATACCGGCTTCGGCCAACAGGATGTAGGGTTATTACCTGACAACTCAGGGGCCCGAACCTGTATAAAAATCCCTGTCTCCATCTCTTTTACCTCAGTCTCGTGTATATCCTAGCACCAACGATCCCCATACTGTCCAAATACCGTAGTCGAGACATCCAACGTCGACA
>nDaiz
CAGTGGCGGAGCCAGGATTTTAAAGTTGGGTATTCCCGTCTAAGCGTTAAGCTGTTGCCCGCCCCTGCCCCTCGCGGCCGCCGGCCACCCAACCGACCTGACCGCCTTAGCTTGGCGGAGTGTCGGGCGCCGCCCGCCGTGGCAATGGCCTCCCCCTGCACGGTAGCACGGTCCAGCTCCCGCCGCCGATTGCCGTCTCGCTGCGCCGCCACCTAGGGTTTGCAAATGGGGAGTGGCGCGAGGGAGCCGAGCCAGGGTGGGATGGGTCATGGAGGGAGAGCGAGAGGGGGCTGTCTGGAAGAGTGGTGGCTAAGTGGGTCAACTGATGTCTGATGGGTCATGACGGAGTGGGTCGGGTTGGTTGGAGGCATCGCAAGAGACCAATTAGGCTGTGTTTGGATAAAAGAGTTGAGGATTTAGGTGTACAAATATGTGTACATGTATATATACTAGAAGTATACTTATTTTTTGATAAAAAATGTTGGGTATTCCCGGGAATACCCGGGAATCATGGTGGCTCCGCCACTG
>karma
AGAGCGCCAACTGTGAATAGGGAAACGTGGCGCGGTGGGATGAGAGGGCGAGGCGAGAGGGGCGACCTGGCTGGCGACGGGCCGACCACCGCGGCTGTCACCTCCGGCGGCCGCTCCAGTGCCCTCACCATTGACTTGCCGCCTCTCCTCCCTTCTCCGGCAGGTATCTCCAAGCTGCGCCTCCCTTCTCCAGCCCGGGCTCTTAACCTCTCTCAAGTTCGACCAGGTGAAGCTTTCCAAAACCTCATCCTTCATCTCTTCCACTGCCCTGTTACCCCTATCGCCACTACCCTTGGCCCGTCAAAAATCATCCCAACTCCTATTTGGCTTTGCGCTGCTCCCTCTAAGCCGCTCAACTCGCTCTATGTCAAAAATGCTCTTAATTTCTGGTTCAGTTCTTCGTTTTCGTCTTTCTCTGTTTCTTCTTTGGGTTTTGGTTTGTTTCTTTCTCATGTTGCGAACAAAGATGTGGCTACCTCGTTGTTTCTTGCGGGTTCGTCTGTTCTTAAGTCTGCTGGTTTGTCCATCCATTTGACCAAAGATTCAGCTGCAAAGGATATTCAAGAAAATGTTACCCGGTTCTTGGTTCAGTTTGAAGGCAGTTCGTCCGTTCCCTCTCTGGTGGGTGAAAAAGTTGTTCCCGCGCTTCAAACAGTTAAGCCAGCCTTTACTGCAACGTCACGTCATATTGGATGCTCCCAACAATCCAGCAAGACCTCTACCCCCTCTGTGCCGACAGGCCCTGCATTGAAGTCTGTTTACTGCCCTGTAACAAACTCCTTCAGAGACGCTCTCCTCTCACAGCCAAAACCTAAACCCCCCGCTCGCTCAGCCACTTCTCGCCTTCCTAGCAGGGGCAGAAAAAACCTCACCATGCTCAACCGATGCTTTCGCTGCCTTGGTTCTGATCATCAGGTCAAAGATTGCCGGGATCCCTTGATTTGCGCATCCTGCCGTCGAGCAGGTCACAGGCAAGATTCTTGCCGGTCATCTATGGCTTCCAACATCTCCCCTCGCCGCTCATCTTCCTCCTTCCACCCATCCACAGCAAACTCCACCTCCCGCTTCACTACCCGCTGGGTCAGGCGTGCTCTAAACACTCCAGCCCCACCTCCGCCTCGCTTACCTACTGCCCCATACCCTCGATCCAACCACAGCTCCCCCCCTCCAGATAACCTAGCCATTGTTCCTTATGTTCCTCCTCTGACTCATGTGGATGCGCAGCTGGAAGATGTGATTGCCATGTTGGAGAGCAGTCTTTGTTCCTCTCCGGTCAGATCTGTTACTGCTGGACCTCTGGTCCCCATGGAGGTTAGTGAGAATGCGGTCACTTCTTCTGTTGCTTCTCCTTTACCGGACGTAAGAAATGCCCTAGTCTGTGTGCAAGATAGTTCAATCTCAGTGGCTGCCTTAGTTCCAGTTCTTGCATGTGCTGTTAATGATCTAGAGACTGTCTCAACTGAAGTGGTACCTGCGACTGTTTCCTTGGTGTCTGTTATGCCTACAAGAGCTGCTGCGGTTGCTGAAGTTGCTCATGCTACTGTTGAGTCCGTTGTTGTTCCGTCCTCTGTCAGCGAAGATCTCTCGCCAGCGGTCAACCTTAGCAGTATGCCACCTCGTCTCAGATGCAAGAATAAAGGTTTCCTCGCTTGGTACGGCGCCTGTCCATCTTCGAGGCAGCCAAGCTCGGTCCCCCCACAGGAACCTAGGGATATCTTCGTCTGTTCGGAACAGTTGTCTGCCAACCCAATTCTGTCTCCACCTCAGGATCCTGATAGCACGAGATCGCCACCTCCGACATTGAGTGGCCCCTCAGCTGCTGAGCAAATCAGAAGAGCTCTAGCAGGTCTAAGTCCAGAAGGATCTATTCACTCTGCTTCACTCTCTCCAGGTCGGGTGCCAGTCATTACTTCCAATGACACTACTGCTGCGCAGGACTTTGCTTTTGGGGAACCAGATCCAGTTAACATATCAGGAGACAGTGACGATGATATTCTTGATATCTTTATCCCCTTTGTTGACATGAGAGTAACTGCTCATTACGCCACTGCTTATGTTACCCCTCCATGTGAATGCCCTGGCAGAGTAATTCGAAAAGCAATGCAGGATGCTCACCCTCGTTTTCAGTTCACTCTCATCTCAGCTTGTAGAGGTGCAATGACTCTAAGATTTATTCACAGTCAGGACAGAGACTTTGCAGTTGATCACCAGGAGAATCTTACAGCTGAAGGCCACTTGGTTAGGCTTGAACGGCCTGAGGACAGTGCGGCTCGCTTCATTCAACACAACACTATGCTGTCCGAACTAGACTGTATTGACTTCCCGCCAGAGATGTTGTTCCCTAACAAGATAAGAAATGCTTTTGAAAATTACGGCGAGCTGATGGAAGTAGATGATCAATGCCTCTATGGGGACGAACAATCCTCTCTGCGTCTTGTTGTTCTGCACTATCCTGGCAAGAGGATGAGCCCTAGATTTCGGCTGCGCTACAATTTGGGGATTGTCTGCACTGTCTATGTCAGGGTTCTAAGAACATGGGAGCTGGCCATGAACGTGGATGAAGATGGAAATTACATTAAGCATTATGAACAGTTTCTATTCCCTCATCAGTTGGATCCTCCCCGTTCAGGACCAACTGTTGGACCAGAGGCAGAGTTGGACAACTTGAATCAGGCTCCTTCAAATCAAATCTCTAACAACCAAGGACTTCAGAACAGGGGAAGATTGCTTGCGATTCTGCCTGCAGCTAGCACTGTCTTCATTGAGGAAATCTCTGATACACCTGAAATTTTTGTCCCTCCGTCAATCCATTCTGCTCCCTCCAGTATCCATGACTGCCTCCAGGACCTCGTGCCCTCAGATACTGAAAATGAACATGAGCTTTCAGCCCGGAAACGCAGAAGGCAGAAGAAACGGACAATTGATTCAGATGTCAAGAGGCGATATAGCGAAAGACTGGCGGCCAAAGAAGGACATTTGTACATTTCGATGGAATCCAAAGCAGCCAGAGCGAAAAAACTAAAGGAACAACTTGCCAAATGCTCATCCAAACTCAATGACGCGGTACACAAGCACAATCTGCTCGACCTTAACTTCAAGACTACTCCGAAAGCGTTGGAAGATCTGGCTATTGCTTGCAGTTTGAATGATCACGATATTGCCCAGCTTCGAAAGGTGTTCTCGTCAGTGGACTGATGGTGATCAATACCCTCAATGGGATGGACAAGCCCAGCATGCGTCTGCTTCTCTCCCTTTGTTATGTTCTTTCAGCTCTTCTTCAGTTCTCTAGTGTCTTCTCTCCCTTCGTTATGTTCTCTTTCAGTCTATTTACTCCATGTAAGCTGGATTATGTGATGCTGTGGCCTTTTGCTCTTGGGTCTGCCATGTGCTATTTCGGTGAACCTATTATTATTTCATGAATCGTTCTTTCTCTGTTCTTTGCTGGAATGTTCGTGGTTTGGGCGACAAAAACAAGTGTGACATTGTGAAAAATTCGATTTCAGATTGCAACCCGTCTTTTGTTCTCCTTCAGGAAACTAAACTTCAAAACATCCCACCTGAAAAAGCAAAAACTATTCTACCTCCTAACCTCGCTAATTATGATTTTGTGGGTTCTTATGGCTCTAGAGGGGGCATGCTTACTGCCTGGAATGCTGACTTTACAAAAACTTCTTTCATCTCCAGACACTTCTCGCTGACAATCTCCTTCACCTCAACCTTCACAGACCTGTCCTTTTCTTTAACCAACATCTATGGGCCAGCCGAGCTTGATCAAAAACAAGACTTCCTTCATGAGCTTTTAGAAATAGATCCCCTAATCCAGGGCCCTAGACTTCTCATAGGAGACTTCAACCTTACTAGATCCCCTTCCGACAAGAACTCCCAAAACTTTTCAACTGGTCTTGCAGCTGCTTTCAACCAAACAATAAACTCCCTAAGCCTGTTTGAATTACCACTTCCAGACAGACTATACACCTGGTCGAACAAAAGAGAAGTTCCAGTCCTGGCAAGGCTAGACCGAGCTTTCTTCAACAATGCTTGGAACAACACCCTCCCAAACACCTCCCTCTCTTCTTGCACTAGAACCACCTCTGACCATGTTCCACTTCTTCTCACTGCTTCTACTTCCATTCCAAAATCGAAAACTTTCCGCTTTGAGAATCATCTTTTGCTGGACCGAGATTTTCTTCCTTCAGTCATGCACAGGTGGCCACAACAGCTCAATATGAATGATCCGGCTGCTTGCCTTGCTGCCAAGCTAAAACAGACAAGATCTATCATCAAAGTTTGGATGAAAGAACACAGGAAACGTAGTTCTCTCAATGAAGACTGTAAGTTCACAATTGATCTCCTCGACTATATTGAAGAACTCAGACCTTTGAATGATGGGGAACGCTGCCTAAGAAATCTTGTACAGGAGAAATTGTTTCAGGCCATCCAAAGCAAGGTTGCATACTGGAAACAAAGGGGAAAGGTCAAGCGGCTAAAGATTGGAATTGACAATTCGGCATTCTTCAAGGCTCATGCATCAAAAAATTACAGGAATTCAAGGATCAGATCAATCAAGCACAATGGGTCAGAAATTGCAGATCACAATGGAAAAGCTCTGCTTCTGCACTCCTTCTTCCAACATTTTCTAGGGTCCGACTGTCAGCCGTTGTGGGACTTCGATCTGTCAACACTATACTCAGAAGATGAACGAGACTATAATCTTTTGGCTTCGCAAGGATTGCAATTTTCTACGGAAGAGATAATAACATCAATTAAAGGCATGAACTCCAACAGTGCACCGGGACCGGATGGTTTCGGACCAAGCTTCTACAATTCAGCTTGGAATTCTATAAAGGAGGATATTATCAAGCTGGCTGCGAGTTTCTGCTCAAATTCAGTCCAACTGGAAAGAATTAACAGAGCTCACATTGTTCTAATTCCAAAACCTGGCAAGGAGAATACAGTAGATGGCTATCGACCAATCTCCCTCCAAAACTGCTCAGTAAAAATTCTTTCAAAGGTTTTGGCAAATAGGCTTCAAAAAGTTCTGACAAGAATGATTCATCTGGACCAGACAGGCTTCCTTAAAGGTAGATGCATCTCTGAAAATTTAATTTATGCCACTGAACTGATACAAGCGTGCCATGCAAGGAAATGCAAGACCCTCATTATCAAGTTAGATTTTGCTAAAGCTTTCGATTCAGTTCTCTGGACGAGCCTGTTCCAAATCTTGGCTGTCCGGGGGTTTCCAAACAATTGGATTTCTTGGATCAAAAGCCTACTTCAAACATCAAAGTCGGCAGTGCTTCTTAATGGAATTCCAGGAAAATGGATTAACTGCAAAAAAGGGCTTCGCCAGGGAGACCCCTTATCTCCTTATTTATTTATTCTAGTGGCAGATGTGCTGCAACGACTGCTGGAGAAAAACTTTCAGATTCGGCACCCTATCTATCAGGACAGACCATGTGCGACCATTCAGTACGCCGATGACACGCTGGTGATATGCCGAGCAGAGGAGGATGATGTTCTTGCTCTTAGATCAACCTTGCTGCAATTCTCCAAAGCCACAGGATTACAAATCAACTTTGCCAAAAGTACAATGATCTCCCTTCATATCGACCGTTCAAAGGAATCGTCATTGTCGGAATTGCTACAGTGCAAGCTGGAATCGCTTCCAATGTCTTACTTGGGCCTACCTCTATCCTTGCATAAACTCACCAACAATGATCTACAACCAATTGTGGTCAAAGTGGATAGTTTTCTTACAGGCTGGGAGGCATCTCTACTTTCACAGGCCGAACGCCTAATCCTAGTTAATGCAGTGCTAAGCAGTGTTCCAGTTTATGCAATGTCCGCGTTCAAACTCCCACCAAAGGTAATAGAAGCAATTGATAAACGGCGACGAGCCTTTTTTTGGACCGGTGATGACACCTGCTCCGGAGCAAAGTGTTTAGTGGCCTGGGATGAGGTTTGTACCGCAAAAGAAAAGGGAGGACTAGGAATCAAAAGTTTAAAGACTCAAAATGAAGCTCTTCTTCTCAAAAGACTTTTCAACCTTTTCTCAGATAATTCCTCCTGGACTAATTGGATTTGGAAAGAATTTGATGGAAGATCACTATTAAAATCTCTACCGTTAGGTCAACACTGGAGTGTCTTTCAGAAACTGCTGCCAGAGCTTTTCAAGATAACTACGGTGCACATTGGGGATGGCTCGAGAACATCCTTTTGGCATGATCGCTGGACTGGCAATATGACTCTTGCAGCACAGTTTGAATCTCTCTTCTCGCATTCAACTGACGACTTAGCCACTGTTGAGCAAATTTTATCCTTCGGAATTTACGATATTCTCACCCCTAGGCTTTCATCTGCAGCGCAAAACGACCTACAAGAACTGCAAACCATTCTTCAGAATTTTTCCTTGACAAATGAATCGGATACTCGGCTCAACAATCGCCTTGGCAATTTAACAACCAAGACAATCTATGATTTAAGGTCTCCGCCTGGCTTTCCTTCACCAAATTGGAAATTCATTTGGGACTGCAGAATGCCATTAAAGATCAAGCTCTTTGCTTGGCTTCTAGTCAGAGATCGACTGTCCACAAAATTGAATCTCTTGAAAAAGAAAATAGTACAGACAGCAACCTGTGACATATGCAGCACCACTGATGAAACAGCAGATCACCTCAGCTTCAACTGCCCTTTTGCTATCAGTTTCTGGCAAGCACTTCATATCCAACCGATCATCAATGAGACTAAGTACCTGTCCCAACTAAAGGCACCAGCAACTATCCCAACAAGACATTTTCAGAGTTTCTTCATGCTCTGCTTTTGGGTCCTGTGGAACCACAGGCATGATGTTGTATTCCGAGGAAGACCACCTTCAATTGCTTCATGCTTGCAACGCGGAATTTCGGAATCCTCCCTATGGGCTGAAACTTTTACACCTGATGATAGATTTGTAATAGATGTTTGGAAAGGTGTTTTCTCTTCTAGTCTACAGACTCTTCATCCGATGTAATAAGACATTTCTTCCTCAATTAATGCAATGACAATTCAGGTGGGGAACCTCTCCCCCCCGGTGAGTTAGTCAAAAAAAAAA
